# Supplementary material for: Uncovering diversity and metabolic spectrum of animals in dead zone sediments
Source: Commun Biol. 2020 Mar 6;3:106. doi: 10.1038/s42003-020-0822-7 (PMC7060179; doi:10.1038/s42003-020-0822-7)
Supplement: Supplementary file 4 — Supplementary Data 1 [file 42003_2020_822_MOESM4_ESM.xlsx]

## Sheet: Sup. Data 1
Station	Core	Depth (µm)	O2 µM	H2S µM	N2O µM
A	1	0	364.987	0	19.7683
A	1	100	363.599
A	1	200	363.921		20.9029
A	1	300	362.844
A	1	400	363.047		20.5451
A	1	500	360.373
A	1	600	357.638		19.8501
A	1	700	353.451
A	1	800	347.166		20.8825
A	1	900	342.877
A	1	1000	333.269	0	18.5826
A	1	1100	321.827
A	1	1200	310.696		19.2879
A	1	1300	296.446
A	1	1400	291.468		20.0647
A	1	1500	279.473
A	1	1600	270.526		19.4514
A	1	1700	256.134
A	1	1800	246.632		20.0954
A	1	1900	238.38
A	1	2000	231.458	0	19.6661
A	1	2100	221.524
A	1	2200	216.114		20.402
A	1	2300	206.727
A	1	2400	202.52		17.8773
A	1	2500	195.165
A	1	2600	187.45		16.8859
A	1	2700	180.771
A	1	2800	172.046		18.7359
A	1	2900	161.819
A	1	3000	150.431	0	16.7325
A	1	3100	148.975
A	1	3200	147.545		16.1295
A	1	3300	141.437
A	1	3400	135.994		17.5911
A	1	3500	128.957
A	1	3600	121.615		18.4089
A	1	3700	111.556
A	1	3800	103.729		17.7547
A	1	3900	98.8421
A	1	4000	92.6243	0	17.3765
A	1	4100	86.4508
A	1	4200	81.0624		17.1107
A	1	4300	69.0118
A	1	4400	62.6266		18.4804
A	1	4500	55.8298
A	1	4600	50.4696		16.9779
A	1	4700	44.5747
A	1	4800	38.0017		16.8041
A	1	4900	34.5116
A	1	5000	31.927	0	16.7836
A	1	5100	28.9199
A	1	5200	25.9725		15.2402
A	1	5300	23.7516
A	1	5400	21.5746		17.3254
A	1	5500	19.6292
A	1	5600	19.0299		15.7206
A	1	5700	17.9886
A	1	5800	16.8797		16.5894
A	1	5900	15.8475
A	1	6000	14.7331	0	15.1482
A	1	6100	14.5372
A	1	6200	13.4775		15.5775
A	1	6300	12.6394
A	1	6400	12.076		17.3254
A	1	6500	11.9607
A	1	6600	11.2337		14.6065
A	1	6700	10.8259
A	1	6800	9.71137		16.5997
A	1	6900	9.23918
A	1	7000	7.73994	0	15.7922
A	1	7100	7.92963
A	1	7200	6.72766		14.3101
A	1	7300	5.94971
A	1	7400	5.3991		14.5247
A	1	7500	4.81195
A	1	7600	3.52768		15.5162
A	1	7700	2.66615
A	1	7800	1.9002		14.2896
A	1	7900	1.32763
A	1	8000	0.732366	0	15.8739
A	1	8100	0.37421
A	1	8200	0		14.4634
A	1	8300	0.0782372
A	1	8400	0		16.3032
A	2	0	348.737	0.193543	2.66862
A	2	250	305.407	0.103039
A	2	500	249.464	0.0700537
A	2	750	198.083	0.103886
A	2	1000	150.826	0.0718065	3.03531
A	2	1250	114.24	0.0436319
A	2	1500	84.0328	0.0375597
A	2	1750	60.2154	0.0302645
A	2	2000	40.7782	0.0113353	3.08131
A	2	2250	26.6076	0
A	2	2500	17.0231	0
A	2	2750	9.55574	0
A	2	3000	5.08602	0	3.21205
A	2	3250	2.67728	0
A	2	3500	1.64142	0
A	2	3750	1.23244	0.045038
A	2	4000	1.3328	0.0171908	3.09749
A	2	4250	1.19061	0.0620313
A	2	4500	1.12662	0.112169
A	2	4750	0.900512	0.136414
D	1	0		2.99543
D	1	100	8.77243
D	1	200	7.96009
D	1	300	7.36112
D	1	400	6.27544
D	1	500	5.32034	4.30767
D	1	600	4.47704
D	1	700	3.77936
D	1	800	3.19576
D	1	900	2.95312
D	1	1000	2.09105	7.14594
D	1	1100	1.65124
D	1	1200	1.29465
D	1	1300	1.04253
D	1	1400	0.767633
D	1	1500	0.515854	9.71032
D	1	1600	0.480053
D	1	1700	0.2875
D	1	1800	0.194736
D	1	1900	0.258803
D	1	2000	0.221738	14.0192
D	1	2100	0.200781
D	1	2200	0.174611
D	1	2300	0.117656
D	1	2400	0.0692254
D	1	2500	0.0491364	19.5108
D	1	2600	0.0166277
D	1	2700	0
E	2	0	1.85354	0.0282427
E	2	100	1.595
E	2	200	1.47983
E	2	300	1.47595
E	2	400	1.13462
E	2	500	0.879852	0.0758092
E	2	600	0.636332
E	2	700	0.480254
E	2	800	0.46261
E	2	900	0.336779
E	2	1000	0.263781	0.0102382
E	2	1100	0.319426
E	2	1200	0.352968
E	2	1300	0.242647
E	2	1400	0
E	2	1500	0.0903506	0.147805
E	3	0	1.85	0.107105	484.43
E	3	250	1.48	0.13786	468.459
E	3	500	0.88	0.64776	459.551
E	3	750	0.47	1.86697	360.45
E	3	1000	0.26	3.13675	282.341
E	3	1250	0.29	4.54098	193.913
E	3	1500	0.09	5.67885	110.016
E	3	1750	0	7.19003	62.1584
E	3	2000	0	8.56402	34.7144
E	3	2250		9.66336
E	3	2500		10.5511
E	3	2750		11.2954
E	3	3000		12.3508
E	3	3250		13.2177
E	3	3500		13.8265
E	3	3750		14.3341
E	3	4000		14.9996
E	3	4250		15.8027
E	3	4500		17.146
E	3	4750		18.3203
E	3	5000		19.1632
E	3	5250		20.6056
E	3	5500		21.2961
E	3	5750		21.2506
E	3	6000		21.2098
E	3	6250		22.4683
E	3	6500		23.6813
E	3	6750		24.5839
E	3	7000		25.4955
E	3	7250		26.0075
E	3	7500		26.1488
E	3	7750		25.2402
E	3	8000		27.291
E	3	8250		30.2822
E	3	8500		30.8303
E	3	8750		31.48
E	3	9000		32.6975
E	3	9250		32.6981
E	3	9500		34.4359
E	3	9750		34.922
E	3	10000		35.7569
E	3	10250		37.0191
E	3	10500		37.3856
E	3	10750		37.9192
E	3	11000		38.214
E	3	11250		39.1875
E	3	11500		39.0223
E	3	11750		39.851
E	3	12000		41.0892
E	3	12250		41.3427
E	3	12500		41.406
E	3	12750		41.9672
E	3	13000		43.9698
E	3	13250		44.3258
E	3	13500		45.0377
E	3	13750		46.0201
E	3	14000		47.2054
E	3	14250		46.6603
E	3	14500		47.608
E	3	14750		48.5626
E	3	15000		48.4099
E	3	15250		47.706
E	3	15500		48.7227
E	3	15750		50.8437
E	3	16000		51.4211
E	3	16250		52.2334
E	3	16500		46.5149
E	3	16750		53.0593
E	3	17000		52.3138
E	3	17250		52.7991
E	3	17500		55.1891
E	3	17750		55.182
E	3	18000		54.4266
F	1	250	0	0	27.6489
F	1	500	0	0	28.8197
F	1	750	0	0.541725	29.5357
F	1	1000	0	1.46769	32.0477
F	1	1250	0	2.27829	25.5404
F	1	1500	0	3.75053	33.5197
F	1	1750	0	4.56048	27.1261
F	1	2000	0	5.4573	23.665
F	1	2250	0	6.42456	19.0388
F	1	2500	0	7.78671	23.5229
F	1	2750	0	8.51436	12.8043
F	1	3000	0	9.48414	26.1429
F	1	3250	0	10.2477	24.0173
F	1	3500	0	11.2692	29.0754
F	1	3750	0	12.1414	20.2209
F	1	4000	0	13.0778	21.0734
F	1	4250	0	14.0173	20.5903
F	1	4500	0	14.7196	14.6343
F	1	4750	0	16.4886	13.5716
F	1	5000	0	17.4192	0
F	1	5250	0	18.3226	0
F	1	5500	0	19.3727	0
F	1	5750	0	19.8915	0
F	1	6000	0	20.9835	0
F	1	6250	0	21.8809	0
F	1	6500	0	22.4574	0
F	1	6750	0	23.2493	0
F	1	7000	0	23.4921	0
F	1	7250	0	24.6152	0
F	1	7500	0	25.3881	0
F	1	7750	0	25.9327	0
F	1	8000	0	26.2471	0
F	1	8250	0	26.2747	0
F	1	8500	0	27.793	0
F	1	8750	0	28.7156	0
F	1	9000	0	27.1643	0
F	1	9250	0	29.4675	0
F	1	9500	0	30.6466	0
F	1	9750	0	31.1741	0
F	1	10000	0	30.8534	0
F	1	10250	0	32.3157	0
F	1	10500	0	32.3419	0
F	1	10750	0	33.7613	0
F	1	11000	0	34.1319	0
F	1	11250	0	34.3354	0
F	1	11500	0	34.5625	0
F	1	11750	0	35.5643	0
F	1	12000	0	35.8661	0
F	1	12250	0	36.2469	0
F	1	12500	0	35.6949	0
F	1	12750	0	35.9124	0
F	1	13000	0	35.9196	0
F	1	13250	0	36.88	0
F	1	13500	0	37.5198	0
F	1	13750	0	39.2749	0
F	1	14000	0	39.5051	0
F	1	14250	0	39.998	0
F	1	14500	0	40.7236	0
F	1	14750	0	42.0175	0
F	1	15000	0	42.43	0
F	1	15250	0	43.4291	0
F	1	15500	0	42.4553	0
F	1	15750	0	43.6128	0
F	1	16000	0	43.3705	0
