# Supplementary material for: Uncovering diversity and metabolic spectrum of animals in dead zone sediments
Source: Commun Biol. 2020 Mar 6;3:106. doi: 10.1038/s42003-020-0822-7 (PMC7060179; doi:10.1038/s42003-020-0822-7)
Supplement: Supplementary file 5 — Supplementary Data 2 [file 42003_2020_822_MOESM5_ESM.xlsx]

## Sheet: Sup. Data 2
Eukaryotic 18S rRNA SILVA taxonomy (showes deepest level of classification, raw counts)	A1	A2	A3	D1	D2	D3	E1	E2	E3	F1	F2	F3
Eukaryota	378098	478512	375849	571293	454318	507072	409570	344094	377727	465530	370191	484385
Eukaryota/Acanthocephala	0	0	0	0	0	0	0	10	0	0	0	0
Eukaryota/Acanthocephala/Archiacanthocephala	197	300	208	19	16	23	13	0	16	13	14	21
Eukaryota/Acanthocephala/Archiacanthocephala/Gigantorhynchida	0	10	0	0	0	0	0	0	0	0	0	0
Eukaryota/Acanthocephala/Archiacanthocephala/Oligacanthorhynchida	12	10	0	0	0	0	0	0	0	0	0	0
Eukaryota/Acanthocephala/Eoacanthocephala/Neoechinorhynchida	53	70	63	0	0	10	0	0	0	0	0	0
Eukaryota/Acanthocephala/Palaeacanthocephala	11	0	0	0	0	0	0	0	0	0	0	0
Eukaryota/Acanthocephala/Palaeacanthocephala/Echinorhynchida	242	378	302	980	947	740	450	191	420	322	346	780
Eukaryota/Acanthocephala/Palaeacanthocephala/Polymorphida	117	138	74	36	27	21	42	23	24	25	30	27
Eukaryota/Acanthocystidae	901	1511	1075	153	94	118	142	159	31	341	359	286
Eukaryota/Acanthocystidae/Choanocystis	3576	5574	3728	459	452	435	269	413	223	784	740	819
Eukaryota/Acanthocystidae/Pterocystis	1365	2240	1475	415	473	379	205	323	180	1001	702	940
Eukaryota/Acavomonidia/Acavomonas	135	204	157	13	28	0	15	0	20	13	25	14
Eukaryota/Ancyromonadida	255	385	243	76	102	578	91	56	82	93	77	81
Eukaryota/Ancyromonadida/Ancyromonas	284	380	292	130	84	96	84	92	109	262	247	190
Eukaryota/Ancyromonadida/Nutomonas	212	202	174	29	29	14	48	32	33	53	50	81
Eukaryota/Annelida	622	687	456	118	117	272	275	233	174	304	165	1468
Eukaryota/Annelida/Clitellata/Arhynchobdellida	77	107	86	374	150	164	189	122	209	223	228	273
Eukaryota/Annelida/Clitellata/Branchiobdellida	0	11	0	156	63	73	71	60	84	82	54	63
Eukaryota/Annelida/Clitellata/Capilloventrida/Capilloventridae	0	0	0	15	11	0	20	0	23	24	30	21
Eukaryota/Annelida/Clitellata/Haplotaxida	74	103	114	246	112	159	125	106	136	142	118	153
Eukaryota/Annelida/Clitellata/Moniligastrida	23	190	16	0	0	0	0	0	0	0	0	0
Eukaryota/Annelida/Clitellata/Rhynchobdellida	2150	3769	2071	0	0	0	0	0	0	0	0	0
Eukaryota/Annelida/Myzostomida	0	0	0	46	54	52	40	31	50	35	33	29
Eukaryota/Annelida/Myzostomida/Endomyzostomatidae	753	0	0	0	0	0	0	0	0	0	76	43
Eukaryota/Annelida/Myzostomida/Myzostomidae	15	11	0	0	12	0	11	0	16	55	11	0
Eukaryota/Annelida/Polychaeta	10869	295	8250	158	141	104	102	106	100	90	98	130
Eukaryota/Annelida/Polychaeta/Capitellida	36	49	20	15	0	0	28	0	14	22	14	0
Eukaryota/Annelida/Polychaeta/Echiuroinea	180	299	175	1468	922	1209	665	669	902	858	980	986
Eukaryota/Annelida/Polychaeta/Eunicida	1437	2646	1292	308	199	199	219	156	249	242	416	183
Eukaryota/Annelida/Polychaeta/Flabelligerida	10	22	0	17	0	0	0	0	11	0	0	0
Eukaryota/Annelida/Polychaeta/Golfingiida	27	42	47	0	18	15	27	0	11	19	0	23
Eukaryota/Annelida/Polychaeta/Opheliidae	0	12	0	0	0	0	0	0	0	0	0	0
Eukaryota/Annelida/Polychaeta/Palpata Incertae Sedis	447	570	373	331	350	352	619	348	527	460	310	616
Eukaryota/Annelida/Polychaeta/Phascolosomatiformes	17	29	10	0	0	0	0	0	0	0	0	0
Eukaryota/Annelida/Polychaeta/Phyllodocida	44949	2842	87891	992	913	872	1300	618	843	601	717	682
Eukaryota/Annelida/Polychaeta/Sabellida	1980	2904	2233	206	176	176	234	209	187	150	169	258
Eukaryota/Annelida/Polychaeta/Spionida	28653	22843	3642	175	83	720	150	85	1016	163	124	838
Eukaryota/Annelida/Polychaeta/Spionida/Orbiniidae	14	25	19	74	47	52	47	31	49	91	43	60
Eukaryota/Annelida/Polychaeta/Terebellida	37	18	16	40	30	33	21	25	39	27	35	32
Eukaryota/Annelida/Polychaeta/Terebellida/Cossuridae	0	0	0	0	16	11	14	0	13	11	12	14
Eukaryota/Apicomplexa	2657	4015	2992	141	130	72	266	307	321	56	45	93
Eukaryota/Apicomplexa/Aconoidasida/Haemosporoidia/Plasmodium	711	1180	773	277	341	260	183	181	187	211	176	309
Eukaryota/Apicomplexa/Aconoidasida/Piroplasmorida	541	615	418	257	187	199	336	320	279	284	213	191
Eukaryota/Apicomplexa/Aconoidasida/Piroplasmorida/Babesia	1480	2211	1735	569	571	509	375	294	395	444	546	634
Eukaryota/Apicomplexa/Aconoidasida/Piroplasmorida/Cardiosporidium	11	11	0	0	0	0	0	0	0	0	0	13
Eukaryota/Apicomplexa/Aconoidasida/Piroplasmorida/Cytauxzoon	46	72	23	0	0	0	0	12	14	12	0	0
Eukaryota/Apicomplexa/Aconoidasida/Piroplasmorida/Nephromyces	148	194	104	123	124	89	103	83	79	114	73	181
Eukaryota/Apicomplexa/Aconoidasida/Piroplasmorida/Theileria	952	1069	985	275	442	262	287	269	377	152	184	207
Eukaryota/Apicomplexa/Aconoidasida/Piroplasmorida/uncultured	53	49	67	56	76	39	103	54	33	59	68	89
Eukaryota/Apicomplexa/Conoidasida	302	501	381	18	16	19	33	21	30	0	12	19
Eukaryota/Apicomplexa/Conoidasida/Coccidia	21	0	0	0	11	14	0	0	0	30	22	86
Eukaryota/Apicomplexa/Conoidasida/Coccidia/Adeleorina	12	14	20	0	0	11	0	0	15	0	0	0
Eukaryota/Apicomplexa/Conoidasida/Coccidia/Adeleorina/Adelina	20	21	27	0	0	10	0	0	0	0	0	0
Eukaryota/Apicomplexa/Conoidasida/Coccidia/Adeleorina/Dactylosoma	20	26	16	50	18	54	18	10	23	44	51	53
Eukaryota/Apicomplexa/Conoidasida/Coccidia/Adeleorina/Haemogregarina	16	25	24	0	15	0	0	0	0	14	0	12
Eukaryota/Apicomplexa/Conoidasida/Coccidia/Adeleorina/Hemolivia	15	14	0	28	23	51	13	22	14	21	15	31
Eukaryota/Apicomplexa/Conoidasida/Coccidia/Adeleorina/Hepatozoon	191	224	177	151	143	128	147	116	138	109	99	98
Eukaryota/Apicomplexa/Conoidasida/Coccidia/Eimeriorina	968	1466	742	382	436	324	361	236	298	113	167	197
Eukaryota/Apicomplexa/Conoidasida/Coccidia/Eimeriorina/Aggregata	140	191	165	137	118	147	118	71	112	121	97	191
Eukaryota/Apicomplexa/Conoidasida/Coccidia/Eimeriorina/Calyptosporidae	39	41	28	45	31	27	23	27	36	48	17	22
Eukaryota/Apicomplexa/Conoidasida/Coccidia/Eimeriorina/Choleoeimeria	47	75	44	378	286	164	135	34	143	45	22	281
Eukaryota/Apicomplexa/Conoidasida/Coccidia/Eimeriorina/Cyclospora	0	29	0	0	0	0	0	16	0	0	0	0
Eukaryota/Apicomplexa/Conoidasida/Coccidia/Eimeriorina/Eimeria	723	882	727	595	504	413	739	658	749	1619	1187	1388
Eukaryota/Apicomplexa/Conoidasida/Coccidia/Eimeriorina/Goussia	47	72	49	364	239	233	219	132	130	177	125	277
Eukaryota/Apicomplexa/Conoidasida/Coccidia/Eimeriorina/Margolisiella	2095	2623	1844	96	100	156	200	264	289	45	67	74
Eukaryota/Apicomplexa/Conoidasida/Coccidia/Eimeriorina/Rhytidocystis	266	399	187	28	34	37	33	13	12	26	16	39
Eukaryota/Apicomplexa/Conoidasida/Coccidia/Eimeriorina/Sarcocystis	343	482	330	308	264	286	246	216	212	413	323	433
Eukaryota/Apicomplexa/Conoidasida/Coccidia/Eimeriorina/Toxoplasma	0	0	12	0	0	0	17	0	18	12	0	0
Eukaryota/Apicomplexa/Conoidasida/Coccidia/Eimeriorina/uncultured	87	120	100	104	112	116	85	41	86	81	79	115
Eukaryota/Apicomplexa/Conoidasida/Cryptosporida/Cryptosporidium	731	1059	574	401	390	319	212	182	261	207	240	285
Eukaryota/Apicomplexa/Conoidasida/Gregarinasina	328	439	327	1072	1150	1374	778	1115	1318	860	782	1356
Eukaryota/Apicomplexa/Conoidasida/Gregarinasina/Archigregarinorida/BAQA40	972	1375	1112	71	69	90	15	0	21	24	11	17
Eukaryota/Apicomplexa/Conoidasida/Gregarinasina/Archigregarinorida/Filipodium	222	393	204	145	209	162	363	114	334	0	0	12
Eukaryota/Apicomplexa/Conoidasida/Gregarinasina/Archigregarinorida/Selenidium	1936	2609	2277	168	200	127	166	135	144	115	88	154
Eukaryota/Apicomplexa/Conoidasida/Gregarinasina/Eugregarinorida	10774	16247	12787	553	563	389	896	781	1046	997	847	1085
Eukaryota/Apicomplexa/Conoidasida/Gregarinasina/Eugregarinorida/Amoebogregarina	0	0	0	22	0	11	0	0	13	0	0	17
Eukaryota/Apicomplexa/Conoidasida/Gregarinasina/Eugregarinorida/Ascogregarina	193	223	111	104	73	218	0	14	0	105	35	127
Eukaryota/Apicomplexa/Conoidasida/Gregarinasina/Eugregarinorida/Colepismatophila	19	36	25	19	36	12	0	41	15	16	25	40
Eukaryota/Apicomplexa/Conoidasida/Gregarinasina/Eugregarinorida/D3P05A02	27	26	24	61	36	55	20	39	11	37	18	38
Eukaryota/Apicomplexa/Conoidasida/Gregarinasina/Eugregarinorida/D4P07G01	0	0	12	0	0	0	0	0	0	0	0	0
Eukaryota/Apicomplexa/Conoidasida/Gregarinasina/Eugregarinorida/Elev-18S-1089	878	1305	1316	0	0	0	0	12	0	0	0	0
Eukaryota/Apicomplexa/Conoidasida/Gregarinasina/Eugregarinorida/Geneiorhynchus	23	32	28	84	170	112	139	103	149	81	63	103
Eukaryota/Apicomplexa/Conoidasida/Gregarinasina/Eugregarinorida/Gregarina	493	719	631	49	69	29	60	74	71	52	59	100
Eukaryota/Apicomplexa/Conoidasida/Gregarinasina/Eugregarinorida/Hoplorhynchus	19	0	0	0	0	0	0	0	0	0	0	0
Eukaryota/Apicomplexa/Conoidasida/Gregarinasina/Eugregarinorida/Lankesteria	30	40	21	127	110	144	96	139	141	34	44	89
Eukaryota/Apicomplexa/Conoidasida/Gregarinasina/Eugregarinorida/Lecudina	577	766	639	134	122	181	174	245	312	52	58	99
Eukaryota/Apicomplexa/Conoidasida/Gregarinasina/Eugregarinorida/Leidyana	359	311	229	0	12	0	21	17	0	0	0	0
Eukaryota/Apicomplexa/Conoidasida/Gregarinasina/Eugregarinorida/LEMD098	120	247	204	34	31	39	41	14	34	23	15	28
Eukaryota/Apicomplexa/Conoidasida/Gregarinasina/Eugregarinorida/Monocystis	117	154	72	48	44	35	52	34	58	67	52	110
Eukaryota/Apicomplexa/Conoidasida/Gregarinasina/Eugregarinorida/Paraschneideria	0	21	0	0	0	0	0	0	0	0	0	0
Eukaryota/Apicomplexa/Conoidasida/Gregarinasina/Eugregarinorida/Prismatospora	0	0	0	14	0	0	0	0	13	13	12	16
Eukaryota/Apicomplexa/Conoidasida/Gregarinasina/Eugregarinorida/Psychodiella	19	28	24	0	0	0	0	0	0	0	0	0
Eukaryota/Apicomplexa/Conoidasida/Gregarinasina/Eugregarinorida/Pterospora	0	27	17	0	0	0	0	0	0	0	11	10
Eukaryota/Apicomplexa/Conoidasida/Gregarinasina/Eugregarinorida/Stenophora	50	99	93	0	0	0	11	0	0	0	0	0
Eukaryota/Apicomplexa/Conoidasida/Gregarinasina/Eugregarinorida/Syncystis	99	118	133	60	107	45	23	32	30	58	55	78
Eukaryota/Apicomplexa/Conoidasida/Gregarinasina/Eugregarinorida/uncultured	213	248	202	140	105	87	82	59	84	101	77	100
Eukaryota/Apicomplexa/Conoidasida/Gregarinasina/Neogregarinorida	24	0	0	0	0	0	0	0	0	27	0	0
Eukaryota/Apicomplexa/Conoidasida/Gregarinasina/Neogregarinorida/Aranciocystis	99	159	97	0	0	0	0	0	0	0	0	0
Eukaryota/Apicomplexa/Conoidasida/Gregarinasina/Neogregarinorida/Ophryocystis	127	168	93	0	0	0	16	11	23	16	0	0
Eukaryota/Apicomplexa/Novel Apicomplexa Class 1	6923	10617	8545	251	303	250	366	273	845	130	123	293
Eukaryota/Apicomplexa/Novel Apicomplexa Class 2	881	1099	942	137	118	107	137	113	108	145	109	137
Eukaryota/Apusomonadidae	13999	21025	13649	2953	2541	2812	3985	3776	3668	4791	5832	5846
Eukaryota/Apusomonadidae/Amastigomonas	21284	33633	18889	4201	3769	3059	5464	4266	4226	3223	3406	3244
Eukaryota/Apusomonadidae/Apusomonas	683	1096	584	180	147	197	172	92	219	142	138	305
Eukaryota/Apusomonadidae/Fabomonas	452	685	415	11	0	0	20	24	0	15	0	0
Eukaryota/Apusomonadidae/Multimonas	470	470	449	0	0	0	13	18	0	17	0	0
Eukaryota/Apusomonadidae/Planomonas	833	1155	815	334	275	380	242	394	241	508	372	415
Eukaryota/Apusomonadidae/Telonema	7871	11515	7528	704	690	478	787	881	732	581	622	598
Eukaryota/Archamoebae/Entamoebida/Entamoeba	177	235	246	707	223	326	918	1009	1193	39	43	170
Eukaryota/Archamoebae/Incertae Sedis/Rhizomastix	1646	3030	1906	7058	6834	6237	8820	6052	7158	10982	12959	23402
Eukaryota/Arthropoda	17955	27731	13082	226101	135955	157789	119667	94369	120825	178960	112195	154604
Eukaryota/Arthropoda/Arachnida	231	423	209	472	344	360	517	297	549	232	187	197
Eukaryota/Arthropoda/Arachnida/Araneae	5036	7623	4902	3467	2530	2662	2643	2256	2504	2894	2304	2693
Eukaryota/Arthropoda/Arachnida/Opiliones	274	478	273	875	571	1667	582	354	508	741	468	675
Eukaryota/Arthropoda/Arachnida/Palpigradi	27	52	25	0	0	0	0	0	10	0	0	0
Eukaryota/Arthropoda/Arachnida/Pseudoscorpiones	1073	1338	881	282	185	175	246	192	182	251	144	213
Eukaryota/Arthropoda/Arachnida/Scorpiones	0	0	0	18	0	0	0	0	0	10	0	0
Eukaryota/Arthropoda/Branchiopoda	77	115	37	1843	790	921	863	656	863	1527	820	876
Eukaryota/Arthropoda/Branchiopoda/Anostraca	17	27	38	876	469	787	379	223	346	602	667	637
Eukaryota/Arthropoda/Branchiopoda/Diplostraca	69691	150194	46043	2437263	1456681	1684214	1298085	988514	1339629	1703872	1249058	1455924
Eukaryota/Arthropoda/Branchiopoda/Notostraca	0	0	0	101	52	79	41	68	78	91	64	65
Eukaryota/Arthropoda/Cephalocarida/Brachypoda	73	102	85	0	0	0	0	0	0	0	0	0
Eukaryota/Arthropoda/Chilopoda/Pauropoda	11	24	12	98	40	36	28	18	46	45	47	33
Eukaryota/Arthropoda/Diplura	137	117	67	107	76	83	45	54	58	76	58	88
Eukaryota/Arthropoda/Ellipura/Collembola	838	1174	927	196	162	183	149	135	157	197	124	177
Eukaryota/Arthropoda/Ellipura/Protura	174	434	118	136	67	100	120	169	96	113	124	144
Eukaryota/Arthropoda/Insecta	13	0	0	75	33	79	79	41	63	112	63	84
Eukaryota/Arthropoda/Insecta/Archaeognatha	13	11	13	94	80	66	46	87	91	107	46	43
Eukaryota/Arthropoda/Insecta/Blattodea	2486	5047	1968	134210	83093	94147	68878	54313	73931	95794	81192	79156
Eukaryota/Arthropoda/Insecta/Coleoptera	12832	29185	5406	5928	3640	4297	3663	3554	4028	4245	3156	4125
Eukaryota/Arthropoda/Insecta/Dermaptera	58	106	85	17	0	0	17	0	13	14	0	16
Eukaryota/Arthropoda/Insecta/Diptera	4955	7400	4606	1999	1571	1678	1558	1356	1538	1809	1148	1853
Eukaryota/Arthropoda/Insecta/Embioptera	18	37	19	99	82	71	90	59	94	67	44	82
Eukaryota/Arthropoda/Insecta/Ephemeroptera	714	963	468	35518	22089	23686	17914	15257	17648	26072	19807	22180
Eukaryota/Arthropoda/Insecta/Hemiptera	1242	1603	1093	1258	771	939	1014	755	1091	1056	786	950
Eukaryota/Arthropoda/Insecta/Hymenoptera	599	990	491	3711	2330	2645	1820	1510	2012	2914	2099	2507
Eukaryota/Arthropoda/Insecta/Isoptera	23	41	28	218	147	193	225	178	173	233	212	232
Eukaryota/Arthropoda/Insecta/Lepidoptera	159	262	107	23	0	15	0	0	0	0	10	0
Eukaryota/Arthropoda/Insecta/Lepismatidae	11	15	0	0	0	0	0	11	0	0	0	0
Eukaryota/Arthropoda/Insecta/Mantodea	49	72	44	38	20	35	29	14	16	24	0	37
Eukaryota/Arthropoda/Insecta/Mecoptera	10	17	0	53	46	65	35	34	57	41	41	29
Eukaryota/Arthropoda/Insecta/Neuroptera	42	70	41	175	191	162	231	100	159	160	137	345
Eukaryota/Arthropoda/Insecta/Odonata	108	190	79	309	316	200	197	98	180	138	87	124
Eukaryota/Arthropoda/Insecta/Orthoptera	2222	3016	1088	70483	40595	40844	38553	25720	30314	45146	35651	35548
Eukaryota/Arthropoda/Insecta/Phasmatodea	0	13	0	38	10	16	22	15	0	35	25	11
Eukaryota/Arthropoda/Insecta/Phthiraptera	110	298	16	52	49	29	31	14	41	55	65	55
Eukaryota/Arthropoda/Insecta/Plecoptera	37	62	31	76	85	72	103	107	105	76	49	59
Eukaryota/Arthropoda/Insecta/Psocoptera	2870	3511	2638	142	167	135	160	83	113	212	141	105
Eukaryota/Arthropoda/Insecta/Siphonaptera	29	26	13	283	216	258	167	148	217	185	218	207
Eukaryota/Arthropoda/Insecta/Strepsiptera	253	62	49	0	0	0	0	0	0	0	0	0
Eukaryota/Arthropoda/Insecta/Thysanoptera	1392	2595	1228	68940	44704	54240	34488	32603	38108	52424	37265	45790
Eukaryota/Arthropoda/Insecta/Thysanura/Nicoletiidae	27	73	15	15	18	23	20	11	23	14	18	22
Eukaryota/Arthropoda/Insecta/Trichoptera	0	14	0	10	0	10	23	24	17	14	0	0
Eukaryota/Arthropoda/Insecta/Zoraptera	224	300	228	95	72	71	63	57	66	96	92	113
Eukaryota/Arthropoda/Malacostraca	0	0	0	18	13	11	21	0	0	10	0	10
Eukaryota/Arthropoda/Malacostraca/Leptostraca	12	0	0	0	0	0	0	12	0	0	0	0
Eukaryota/Arthropoda/Maxillopoda/Akentrogonida	61	100	92	80	61	58	48	70	54	57	41	38
Eukaryota/Arthropoda/Maxillopoda/Arguloida	57	0	0	0	0	0	0	0	0	0	0	0
Eukaryota/Arthropoda/Maxillopoda/Calanoida	64598	147774	60432	72901	29150	26106	22306	25618	39636	12958	19262	7078
Eukaryota/Arthropoda/Maxillopoda/Cephalobaenida	0	0	0	21	18	0	0	0	0	0	14	17
Eukaryota/Arthropoda/Maxillopoda/Cyclopoida	41871	67597	29168	219	174	152	177	130	157	172	153	129
Eukaryota/Arthropoda/Maxillopoda/Dendrogastrida	0	23	0	50	53	55	55	106	65	10375	133	327
Eukaryota/Arthropoda/Maxillopoda/Harpacticoida	141065	257778	112021	128	80	93	62	49	84	90	94	91
Eukaryota/Arthropoda/Maxillopoda/Kentrogonida	286	493	179	0	29	30	38	14	26	14	0	24
Eukaryota/Arthropoda/Maxillopoda/Misophrioida	59	99	56	0	0	0	0	0	0	0	0	0
Eukaryota/Arthropoda/Maxillopoda/Monstrilloida	483	748	313	10	17	18	19	13	10	15	15	12
Eukaryota/Arthropoda/Maxillopoda/Mystacocaridida	0	11	0	0	0	0	0	0	0	18	0	12
Eukaryota/Arthropoda/Maxillopoda/Pedunculata	26	190	34	0	0	0	0	0	0	13	0	0
Eukaryota/Arthropoda/Maxillopoda/Poecilostomatoida	3382	7997	4657	31	20	17	11	0	26	24	10	14
Eukaryota/Arthropoda/Maxillopoda/Porocephalida	65	85	56	194	182	115	86	62	91	41	38	93
Eukaryota/Arthropoda/Maxillopoda/Sessilia	13	0	0	0	10	16	0	0	0	0	15	0
Eukaryota/Arthropoda/Maxillopoda/Siphonostomatoida	181139	287810	146468	48	46	37	43	41	38	37	44	21
Eukaryota/Arthropoda/Merostomata/Xiphosura	0	0	0	42	45	30	37	25	33	40	18	38
Eukaryota/Arthropoda/Ostracoda/Halocyprida	136	217	153	83	81	62	44	77	119	32	27	33
Eukaryota/Arthropoda/Ostracoda/Myodocopida	15	33	24	55	48	37	28	15	15	120	72	176
Eukaryota/Arthropoda/Ostracoda/Podocopida	22890	64082	1550	644	461	419	729	2806	500	586	400	590
Eukaryota/Arthropoda/Pycnogonida/Pantopoda	21	38	18	143	79	118	70	50	99	96	85	111
Eukaryota/Arthropoda/Remipedia/Nectiopoda	21	15	0	0	0	0	0	0	0	0	0	0
Eukaryota/Ascomycota	2731	3901	3048	824	802	448	496	386	419	628	442	742
Eukaryota/Ascomycota/Archaeorhizomycetes/Archaeorhizomycetales/Archaeorhizomycetaceae/Archaeorhizomyces	78	96	64	13	0	12	11	0	0	30	13	19
Eukaryota/Ascomycota/Arthoniomycetes/Arthoniales/Opegraphaceae/Opegrapha	92	122	83	15	14	0	71	26	31	0	0	0
Eukaryota/Ascomycota/Arthoniomycetes/Arthoniales/Roccellaceae	61	61	51	0	0	0	0	0	0	0	0	0
Eukaryota/Ascomycota/Arthoniomycetes/Arthoniales/Roccellaceae/Lecanactis	0	18	0	0	0	0	0	0	0	0	0	0
Eukaryota/Ascomycota/Arthoniomycetes/Arthoniales/Roccellaceae/Roccella	37	58	41	0	0	0	0	0	0	0	0	0
Eukaryota/Ascomycota/Arthoniomycetes/Arthoniales/Roccellaceae/Simonyella	17	17	10	0	21	21	12	0	0	25	18	26
Eukaryota/Ascomycota/Arthoniomycetes/Arthoniales/Roccellographaceae/Roccellographa	0	0	0	68	33	60	52	30	54	0	0	11
Eukaryota/Ascomycota/Dothideomycetes	395	586	388	134	211	165	154	83	147	116	132	188
Eukaryota/Ascomycota/Dothideomycetes/Capnodiales	45	68	47	218	202	121	179	80	106	159	139	195
Eukaryota/Ascomycota/Dothideomycetes/Capnodiales/Cladosporiaceae/Cladosporium	18	24	20	0	0	0	0	12	12	11	12	11
Eukaryota/Ascomycota/Dothideomycetes/Capnodiales/Mycosphaerellaceae/Mycosphaerella	56	103	58	0	0	0	0	0	0	0	0	0
Eukaryota/Ascomycota/Dothideomycetes/Capnodiales/Mycosphaerellaceae/Ramularia	10	0	0	0	0	0	0	0	0	0	0	0
Eukaryota/Ascomycota/Dothideomycetes/Capnodiales/Piedraiaceae/Piedraia	74	97	53	0	0	0	11	0	0	0	0	0
Eukaryota/Ascomycota/Dothideomycetes/Capnodiales/Schizothyriaceae/Schizothyrium	0	0	0	69	98	94	85	19	45	48	79	109
Eukaryota/Ascomycota/Dothideomycetes/Capnodiales/Teratosphaeriaceae/Baudoinia	548	792	599	97	146	125	350	75	124	0	0	20
Eukaryota/Ascomycota/Dothideomycetes/Capnodiales/Teratosphaeriaceae/Hortaea	61	90	34	0	0	0	0	0	0	0	0	0
Eukaryota/Ascomycota/Dothideomycetes/Capnodiales/Teratosphaeriaceae/Suberoteratosphaeria	0	0	0	0	15	0	0	0	0	0	0	0
Eukaryota/Ascomycota/Dothideomycetes/Capnodiales/Teratosphaeriaceae/Teratosphaeria	0	10	0	0	0	0	0	0	0	0	0	0
Eukaryota/Ascomycota/Dothideomycetes/Dothideales/Aureobasidiaceae/Aureobasidium	31	26	19	12	19	0	10	0	10	0	0	0
Eukaryota/Ascomycota/Dothideomycetes/Dothideales/Dothioraceae/Sydowia	0	0	0	12	18	31	0	0	0	0	0	13
Eukaryota/Ascomycota/Dothideomycetes/Hysteriales/Hysteriaceae/Farlowiella	31	39	43	0	0	0	0	0	0	0	0	0
Eukaryota/Ascomycota/Dothideomycetes/Incertae Sedis/Eremomycetaceae/Arthrographis	0	0	0	0	0	0	0	0	0	26	11	0
Eukaryota/Ascomycota/Dothideomycetes/Incertae Sedis/Incertae Sedis	0	12	11	0	0	0	0	0	0	0	98	0
Eukaryota/Ascomycota/Dothideomycetes/Incertae Sedis/Incertae Sedis/Brachyconidiella	0	0	0	102	12	51	16	13	22	17	19	73
Eukaryota/Ascomycota/Dothideomycetes/Incertae Sedis/Incertae Sedis/Heliocephala	45	113	55	0	0	0	0	0	0	0	0	0
Eukaryota/Ascomycota/Dothideomycetes/Incertae Sedis/Incertae Sedis/Phaeotheca	0	0	0	18	0	11	0	10	11	0	0	0
Eukaryota/Ascomycota/Dothideomycetes/Incertae Sedis/Incertae Sedis/Spissiomyces	0	0	0	0	0	11	0	0	0	0	0	0
Eukaryota/Ascomycota/Dothideomycetes/Incertae Sedis/Kirschsteiniotheliaceae/Kirschsteiniothelia	0	0	0	0	0	0	89	0	0	12	442	24
Eukaryota/Ascomycota/Dothideomycetes/Jahnulales/Aliquandostipitaceae	25	26	30	17	0	0	0	0	0	0	0	0
Eukaryota/Ascomycota/Dothideomycetes/Jahnulales/Aliquandostipitaceae/Aliquandostipite	0	0	0	43	41	81	33	44	54	21	27	31
Eukaryota/Ascomycota/Dothideomycetes/Jahnulales/Aliquandostipitaceae/Jahnula	0	0	0	14	10	22	11	16	12	16	0	0
Eukaryota/Ascomycota/Dothideomycetes/Jahnulales/Manglicolaceae/Manglicola	37	58	39	0	0	0	0	0	0	0	0	0
Eukaryota/Ascomycota/Dothideomycetes/Mytilinidiales/Mytilinidiaceae	30	18	22	0	0	0	0	10	0	25	0	11
Eukaryota/Ascomycota/Dothideomycetes/Pleosporales	470	650	357	128	130	117	104	65	118	27	33	56
Eukaryota/Ascomycota/Dothideomycetes/Pleosporales/Aigialaceae/Aigialus	43	53	39	0	0	0	13	11	0	0	0	0
Eukaryota/Ascomycota/Dothideomycetes/Pleosporales/Cucurbitariaceae/Pyrenochaeta	125	219	150	44	39	34	32	28	16	29	16	24
Eukaryota/Ascomycota/Dothideomycetes/Pleosporales/Didymellaceae/Ascochyta	0	0	10	0	0	0	0	0	0	0	0	0
Eukaryota/Ascomycota/Dothideomycetes/Pleosporales/Didymellaceae/Phoma	0	33	17	0	0	0	0	0	0	0	0	0
Eukaryota/Ascomycota/Dothideomycetes/Pleosporales/Didymosphaeriaceae/Bimuria	0	17	10	0	0	0	0	0	0	0	0	0
Eukaryota/Ascomycota/Dothideomycetes/Pleosporales/Incertae Sedis/Heleiosa	0	19	0	0	0	0	0	0	0	0	0	0
Eukaryota/Ascomycota/Dothideomycetes/Pleosporales/Leptosphaeriaceae/Leptosphaeria	602	950	599	669	611	472	419	242	381	323	353	456
Eukaryota/Ascomycota/Dothideomycetes/Pleosporales/Leptosphaeriaceae/Neophaeosphaeria	10	11	10	0	0	0	0	0	0	0	0	0
Eukaryota/Ascomycota/Dothideomycetes/Pleosporales/Massariaceae/Massaria	0	0	0	0	0	16	16	0	0	14	0	0
Eukaryota/Ascomycota/Dothideomycetes/Pleosporales/Massarinaceae	14	26	0	0	0	0	0	0	0	0	0	0
Eukaryota/Ascomycota/Dothideomycetes/Pleosporales/Massarinaceae/Saccharicola	11	0	13	0	0	0	0	0	0	0	0	0
Eukaryota/Ascomycota/Dothideomycetes/Pleosporales/Phaeosphaeriaceae/Parastagonospora	130	123	137	200	217	199	279	205	236	186	125	282
Eukaryota/Ascomycota/Dothideomycetes/Pleosporales/Pleosporaceae	75	120	66	0	0	0	0	0	0	0	0	0
Eukaryota/Ascomycota/Dothideomycetes/Pleosporales/Pleosporaceae/Alternaria	13	14	17	11	19	16	0	11	0	27	19	15
Eukaryota/Ascomycota/Dothideomycetes/Pleosporales/Pleosporaceae/Decorospora	56	60	67	39	0	18	32	40	0	58	54	41
Eukaryota/Ascomycota/Dothideomycetes/Pleosporales/Pleosporaceae/Setosphaeria	0	0	0	13	0	0	17	32	21	0	0	10
Eukaryota/Ascomycota/Dothideomycetes/Pleosporales/Roussoellaceae/Roussoella	0	14	10	0	0	0	0	0	0	0	0	0
Eukaryota/Ascomycota/Dothideomycetes/Pleosporales/Sporormiaceae/Preussia	34	29	17	12	39	83	14	0	12	22	17	22
Eukaryota/Ascomycota/Dothideomycetes/Pleosporales/Torulaceae	124	120	146	125	86	98	483	164	277	293	207	198
Eukaryota/Ascomycota/Dothideomycetes/Pleosporales/uncultured	232	293	208	0	0	0	0	0	0	0	0	0
Eukaryota/Ascomycota/Dothideomycetes/Tubeufiales/Tubeufiaceae/Tubeufia	113	131	99	80	58	63	74	44	140	15	22	10
Eukaryota/Ascomycota/Dothideomycetes/uncultured	39	56	42	13	10	0	0	0	0	0	0	10
Eukaryota/Ascomycota/Dothideomycetes/Venturiales/Sympoventuriaceae/Ochroconis	424	405	407	437	577	197	143	23	22	44	108	116
Eukaryota/Ascomycota/Dothideomycetes/Venturiales/Venturiaceae/Venturia	0	0	0	1247	1528	1864	1343	698	1169	3191	2393	6489
Eukaryota/Ascomycota/Eurotiomycetes	122	157	154	76	67	47	74	95	98	19	17	48
Eukaryota/Ascomycota/Eurotiomycetes/Chaetothyriales	11	0	12	56	59	50	26	22	14	26	23	36
Eukaryota/Ascomycota/Eurotiomycetes/Chaetothyriales/Chaetothyriaceae/Camptophora	95	116	99	0	0	0	0	0	0	0	0	0
Eukaryota/Ascomycota/Eurotiomycetes/Chaetothyriales/Herpotrichiellaceae	15	23	0	13	0	0	18	0	0	0	10	0
Eukaryota/Ascomycota/Eurotiomycetes/Chaetothyriales/Herpotrichiellaceae/Capronia	1439	1995	1566	225	160	157	76	91	96	55	57	98
Eukaryota/Ascomycota/Eurotiomycetes/Chaetothyriales/Herpotrichiellaceae/Cladophialophora	35	44	27	0	0	0	15	0	0	0	0	0
Eukaryota/Ascomycota/Eurotiomycetes/Chaetothyriales/Herpotrichiellaceae/Exophiala	450	601	501	43	35	20	28	17	36	15	18	26
Eukaryota/Ascomycota/Eurotiomycetes/Chaetothyriales/Herpotrichiellaceae/Rhinocladiella	230	641	204	139	123	147	205	253	444	36	26	44
Eukaryota/Ascomycota/Eurotiomycetes/Chaetothyriales/Herpotrichiellaceae/uncultured	135	177	185	221	151	102	120	29	94	18	10	21
Eukaryota/Ascomycota/Eurotiomycetes/Chaetothyriales/Trichomeriaceae	49	92	63	0	0	0	0	0	0	0	0	0
Eukaryota/Ascomycota/Eurotiomycetes/Chaetothyriales/Trichomeriaceae/Knufia	0	0	0	0	0	0	0	0	0	0	0	13
Eukaryota/Ascomycota/Eurotiomycetes/Chaetothyriales/uncultured	0	10	0	0	0	0	0	0	0	0	0	0
Eukaryota/Ascomycota/Eurotiomycetes/Coryneliales/Coryneliaceae/Corynelia	56	104	71	0	0	0	0	0	0	0	0	0
Eukaryota/Ascomycota/Eurotiomycetes/Eurotiales	26	18	17	0	0	0	0	0	12	0	0	0
Eukaryota/Ascomycota/Eurotiomycetes/Eurotiales/Aspergillaceae	195	261	216	53	69	70	70	48	88	54	71	116
Eukaryota/Ascomycota/Eurotiomycetes/Eurotiales/Aspergillaceae/Aspergillus	366	649	318	1208	2117	425	1944	1352	2278	1785	2064	3050
Eukaryota/Ascomycota/Eurotiomycetes/Eurotiales/Aspergillaceae/Penicillium	95	147	80	82	40	36	33	23	32	19	14	28
Eukaryota/Ascomycota/Eurotiomycetes/Eurotiales/Thermoascaceae/Thermoascus	178	156	78	0	0	0	0	0	0	0	0	0
Eukaryota/Ascomycota/Eurotiomycetes/Eurotiales/Trichocomaceae/Rasamsonia	253	281	293	42	44	29	50	78	79	0	0	0
Eukaryota/Ascomycota/Eurotiomycetes/Eurotiales/Trichocomaceae/Talaromyces	97	138	113	42	33	36	37	45	33	23	38	27
Eukaryota/Ascomycota/Eurotiomycetes/Mycocaliciales/Mycocaliciaceae/Mycocalicium	0	0	0	0	0	0	0	0	18	0	0	0
Eukaryota/Ascomycota/Eurotiomycetes/Onygenales/Ajellomycetaceae/Lacazia	0	0	0	10	0	0	0	19	23	0	0	0
Eukaryota/Ascomycota/Eurotiomycetes/Onygenales/Incertae Sedis/Coccidioides	1412	2269	1618	28	11	35	37	31	31	12	30	32
Eukaryota/Ascomycota/Eurotiomycetes/Onygenales/Onygenaceae/Aphanoascus	0	0	0	0	10	0	0	0	0	0	0	0
Eukaryota/Ascomycota/Eurotiomycetes/Phaeomoniellales/Incertae Sedis/Phaeomoniella	0	0	0	0	13	0	0	0	0	0	13	0
Eukaryota/Ascomycota/Eurotiomycetes/Pyrenulales/Pyrenulaceae/Pyrgillus	83	152	61	0	0	0	0	0	0	0	0	0
Eukaryota/Ascomycota/Eurotiomycetes/Sclerococcales/Incertae Sedis	88	159	103	38	0	0	19	0	11	0	17	48
Eukaryota/Ascomycota/Eurotiomycetes/Verrucariales/Verrucariaceae	0	0	0	0	11	0	0	0	10	0	0	0
Eukaryota/Ascomycota/Eurotiomycetes/Verrucariales/Verrucariaceae/Catapyrenium	384	712	356	39	66	50	25	23	31	0	0	15
Eukaryota/Ascomycota/Eurotiomycetes/Verrucariales/Verrucariaceae/Heteroplacidium	736	920	805	22	11	0	0	25	11	0	0	0
Eukaryota/Ascomycota/Eurotiomycetes/Verrucariales/Verrucariaceae/Verrucaria	32	49	48	0	0	0	0	0	0	0	0	0
Eukaryota/Ascomycota/Eurotiomycetes/Verrucariales/Verrucariaceae/Verrucula	17	41	0	0	0	0	0	0	0	0	0	0
Eukaryota/Ascomycota/Incertae Sedis/Incertae Sedis/Incertae Sedis/Calcarisporiella	429	507	430	30	17	15	21	20	20	0	12	22
Eukaryota/Ascomycota/Incertae Sedis/Incertae Sedis/Incertae Sedis/Dictyocatenulata	0	0	0	0	0	11	11	0	17	0	0	0
Eukaryota/Ascomycota/Incertae Sedis/Incertae Sedis/Incertae Sedis/Saitoella	41	50	47	0	0	0	0	0	0	0	0	0
Eukaryota/Ascomycota/Incertae Sedis/Medeolariales/Medeolariaceae/Medeolaria	21	26	16	35	0	0	22	0	18	0	0	0
Eukaryota/Ascomycota/Laboulbeniomycetes	56	78	49	0	0	0	0	0	0	0	0	0
Eukaryota/Ascomycota/Lecanoromycetes	49	77	49	10	13	16	0	0	0	0	0	0
Eukaryota/Ascomycota/Lecanoromycetes/Baeomycetales/Baeomycetaceae/Baeomyces	44	43	47	0	0	0	0	0	0	0	0	0
Eukaryota/Ascomycota/Lecanoromycetes/Caliciales/Caliciaceae	58	59	45	75	59	70	27	36	30	35	0	16
Eukaryota/Ascomycota/Lecanoromycetes/Caliciales/Caliciaceae/Buellia	30	30	17	44	34	42	47	18	43	0	23	25
Eukaryota/Ascomycota/Lecanoromycetes/Caliciales/Physciaceae	25	10	0	0	0	0	0	0	0	0	0	0
Eukaryota/Ascomycota/Lecanoromycetes/Caliciales/Physciaceae/Physcia	45	80	37	0	0	0	0	0	0	0	0	0
Eukaryota/Ascomycota/Lecanoromycetes/Lecanorales	66	92	70	32	45	41	28	49	21	160	114	150
Eukaryota/Ascomycota/Lecanoromycetes/Lecanorales/Lecanoraceae	0	15	0	0	0	0	0	0	0	0	0	0
Eukaryota/Ascomycota/Lecanoromycetes/Lecanorales/Lecanoraceae/Lecanora	163	270	140	0	0	0	0	0	0	0	0	0
Eukaryota/Ascomycota/Lecanoromycetes/Lecanorales/Lecanoraceae/Lecidella	37	40	28	0	11	17	10	0	0	0	0	0
Eukaryota/Ascomycota/Lecanoromycetes/Lecanorales/Lecanoraceae/Rhizoplaca	0	0	0	0	19	0	11	21	17	0	0	0
Eukaryota/Ascomycota/Lecanoromycetes/Lecanorales/Parmeliaceae	0	0	0	0	0	0	15	16	11	0	0	0
Eukaryota/Ascomycota/Lecanoromycetes/Lecanorales/Parmeliaceae/Anzia	0	0	0	0	0	11	0	0	0	0	0	0
Eukaryota/Ascomycota/Lecanoromycetes/Lecanorales/Parmeliaceae/Hypogymnia	0	0	0	20	0	0	45	0	15	27	0	21
Eukaryota/Ascomycota/Lecanoromycetes/Lecanorales/Parmeliaceae/Parmeliopsis	109	134	97	111	105	150	282	300	213	203	161	175
Eukaryota/Ascomycota/Lecanoromycetes/Lecanorales/Pilocarpaceae/Byssoloma	1009	1285	909	0	0	0	0	11	0	0	0	0
Eukaryota/Ascomycota/Lecanoromycetes/Lecanorales/Porpidiaceae/Romjularia	58	79	41	0	0	0	0	0	0	0	0	0
Eukaryota/Ascomycota/Lecanoromycetes/Lecanorales/Psoraceae/Protoblastenia	11	30	13	10	18	11	10	17	0	15	11	12
Eukaryota/Ascomycota/Lecanoromycetes/Lecanorales/Ramalinaceae	486	487	362	0	0	0	0	0	10	0	0	0
Eukaryota/Ascomycota/Lecanoromycetes/Lecanorales/Ramalinaceae/Biatora	20	25	25	0	0	0	0	0	0	0	0	0
Eukaryota/Ascomycota/Lecanoromycetes/Lecanorales/Ramalinaceae/Toninia	0	0	0	0	0	0	16	0	10	0	0	0
Eukaryota/Ascomycota/Lecanoromycetes/Lecanorales/Ramboldiaceae/Ramboldia	21	60	17	0	0	0	0	0	0	0	0	0
Eukaryota/Ascomycota/Lecanoromycetes/Lecanorales/Sphaerophoraceae/Bunodophoron	0	0	0	0	0	0	0	0	12	0	0	0
Eukaryota/Ascomycota/Lecanoromycetes/Lecanorales/Squamarinaceae/Squamarina	0	16	0	0	0	0	0	0	0	0	0	0
Eukaryota/Ascomycota/Lecanoromycetes/Lecanorales/Tephromelataceae/Tephromela	0	0	11	0	0	0	0	0	0	0	0	0
Eukaryota/Ascomycota/Lecanoromycetes/Ostropales/Gyalectaceae/Gyalecta	12	12	12	0	0	0	0	0	0	0	0	0
Eukaryota/Ascomycota/Lecanoromycetes/Peltigerales	0	0	0	32	49	45	12	0	11	44	0	41
Eukaryota/Ascomycota/Lecanoromycetes/Peltigerales/Coccocarpiaceae/Coccocarpia	0	14	0	0	0	14	0	0	0	0	0	14
Eukaryota/Ascomycota/Lecanoromycetes/Peltigerales/Peltigeraceae/Peltigera	0	0	0	11	14	18	0	0	24	0	0	19
Eukaryota/Ascomycota/Lecanoromycetes/Pertusariales/Ochrolechiaceae/Ochrolechia	0	0	0	0	0	0	21	0	0	0	14	0
Eukaryota/Ascomycota/Lecanoromycetes/Pertusariales/Pertusariaceae/Pertusaria	133	249	120	0	0	0	15	15	0	10	0	0
Eukaryota/Ascomycota/Lecanoromycetes/Rhizocarpales/Rhizocarpaceae/Rhizocarpon	0	0	0	11	0	0	0	17	10	0	0	0
Eukaryota/Ascomycota/Lecanoromycetes/Teloschistales/Letrouitiaceae/Letrouitia	0	0	0	27	12	22	29	18	27	56	56	52
Eukaryota/Ascomycota/Lecanoromycetes/Teloschistales/Teloschistaceae	84	100	97	0	0	0	0	0	0	0	0	0
Eukaryota/Ascomycota/Lecanoromycetes/Teloschistales/Teloschistaceae/Niorma	0	0	0	0	0	0	0	0	0	0	0	0
Eukaryota/Ascomycota/Lecanoromycetes/Teloschistales/Teloschistaceae/Teloschistes	37	27	28	11	0	0	0	0	0	12	17	0
Eukaryota/Ascomycota/Lecanoromycetes/Umbilicariales/Umbilicariaceae/Umbilicaria	42	110	62	10	16	20	13	12	16	0	0	15
Eukaryota/Ascomycota/Leotiomycetes	10	13	0	14	14	0	26	12	30	42	30	28
Eukaryota/Ascomycota/Leotiomycetes/Cyttariales/Cyttariaceae/Cyttaria	0	0	0	11	0	0	0	12	0	28	0	0
Eukaryota/Ascomycota/Leotiomycetes/Erysiphales/Erysiphaceae	114	174	98	0	0	0	0	0	0	0	0	0
Eukaryota/Ascomycota/Leotiomycetes/Erysiphales/Erysiphaceae/Blumeria	54	56	27	0	0	0	0	0	0	0	0	0
Eukaryota/Ascomycota/Leotiomycetes/Erysiphales/Erysiphaceae/Leveillula	10	14	0	65	0	64	16	64	22	78	21	20
Eukaryota/Ascomycota/Leotiomycetes/Helotiales	15	28	19	0	0	0	0	34	18	0	0	0
Eukaryota/Ascomycota/Leotiomycetes/Helotiales/Cenangiaceae/Encoelia	1521	2187	1781	29	30	21	35	22	43	0	0	0
Eukaryota/Ascomycota/Leotiomycetes/Helotiales/Cenangiaceae/Sarcotrochila	145	441	123	14	0	0	18	0	35	0	0	0
Eukaryota/Ascomycota/Leotiomycetes/Helotiales/Chaetomellaceae/Chaetomella	27	57	36	0	0	0	0	24	15	0	0	0
Eukaryota/Ascomycota/Leotiomycetes/Helotiales/Chlorociboriaceae/Chlorociboria	10	0	0	0	0	10	0	0	0	0	0	0
Eukaryota/Ascomycota/Leotiomycetes/Helotiales/Helotiaceae	312	410	327	23	23	23	33	20	17	0	0	16
Eukaryota/Ascomycota/Leotiomycetes/Helotiales/Helotiaceae/Mniaecia	258	415	410	0	0	0	12	22	14	0	13	0
Eukaryota/Ascomycota/Leotiomycetes/Helotiales/Helotiaceae/Tricladium	18	29	12	0	0	0	0	0	0	0	0	0
Eukaryota/Ascomycota/Leotiomycetes/Helotiales/Helotiaceae/uncultured	0	0	0	0	0	0	26	12	12	0	0	0
Eukaryota/Ascomycota/Leotiomycetes/Helotiales/Incertae Sedis/Infundichalara	317	534	307	11	0	0	0	0	0	0	0	15
Eukaryota/Ascomycota/Leotiomycetes/Helotiales/Incertae Sedis/Skyttea	55	12	31	1127	1267	943	784	369	584	285	320	436
Eukaryota/Ascomycota/Leotiomycetes/Helotiales/Incertae Sedis/Tetracladium	21	15	0	0	0	0	0	0	0	0	0	12
Eukaryota/Ascomycota/Leotiomycetes/Helotiales/Leotiaceae/Neobulgaria	68	122	50	0	0	0	0	0	0	0	0	0
Eukaryota/Ascomycota/Leotiomycetes/Helotiales/Sclerotiniaceae/Sclerotinia	0	0	0	0	0	0	0	12	0	0	0	0
Eukaryota/Ascomycota/Leotiomycetes/Helotiales/uncultured	10	15	0	0	0	0	0	0	0	0	0	0
Eukaryota/Ascomycota/Leotiomycetes/Rhytismatales/Rhytismataceae/Rhytisma	63	84	70	0	13	11	12	28	52	0	0	0
Eukaryota/Ascomycota/Leotiomycetes/Thelebolales/Thelebolaceae/Thelebolus	0	18	10	0	0	0	0	0	0	19	16	16
Eukaryota/Ascomycota/Lichinomycetes/Lichinales	199	194	156	0	28	31	29	22	49	0	0	0
Eukaryota/Ascomycota/Lichinomycetes/Lichinales/Heppiaceae/Heppia	262	432	297	0	0	0	0	0	0	0	0	0
Eukaryota/Ascomycota/Lichinomycetes/Lichinales/Lichinaceae	172	214	210	0	0	0	0	0	0	0	0	0
Eukaryota/Ascomycota/Lichinomycetes/Lichinales/Lichinaceae/Lichina	200	221	198	0	0	0	0	0	0	0	0	0
Eukaryota/Ascomycota/Lichinomycetes/Lichinales/Lichinaceae/Paulia	0	0	0	0	0	0	0	0	0	25	20	50
Eukaryota/Ascomycota/Neolectomycetes/Neolectales/Neolectaceae/Neolecta	0	0	0	0	0	0	0	0	10	10	0	0
Eukaryota/Ascomycota/Orbiliomycetes/Orbiliales/Orbiliaceae/Drechslerella	0	0	0	0	0	0	0	0	13	0	16	18
Eukaryota/Ascomycota/Orbiliomycetes/Orbiliales/Orbiliaceae/Orbilia	96	137	65	0	0	0	0	0	0	0	0	0
Eukaryota/Ascomycota/Pezizomycetes/Pezizales	21	19	14	35	44	14	18	24	28	0	0	17
Eukaryota/Ascomycota/Pezizomycetes/Pezizales/Ascodesmidaceae/uncultured	0	0	0	0	0	0	0	0	0	0	10	0
Eukaryota/Ascomycota/Pezizomycetes/Pezizales/Caloscyphaceae/Caloscypha	0	0	0	197	63	19	282	229	265	18	10	27
Eukaryota/Ascomycota/Pezizomycetes/Pezizales/Discinaceae/Gyromitra	31	46	38	0	0	0	0	0	0	0	0	0
Eukaryota/Ascomycota/Pezizomycetes/Pezizales/Helvellaceae/Helvella	23	31	18	24	28	13	31	20	27	24	30	37
Eukaryota/Ascomycota/Pezizomycetes/Pezizales/Pezizaceae	0	0	0	329	406	227	333	90	308	39	46	84
Eukaryota/Ascomycota/Pezizomycetes/Pezizales/Pezizaceae/Boudiera	21	23	28	0	0	0	10	0	0	0	0	0
Eukaryota/Ascomycota/Pezizomycetes/Pezizales/Pezizaceae/Pachyella	105	170	137	37	54	89	60	32	28	42	44	96
Eukaryota/Ascomycota/Pezizomycetes/Pezizales/Pezizaceae/Peziza	243	307	190	29	28	21	111	108	226	12	12	0
Eukaryota/Ascomycota/Pezizomycetes/Pezizales/Pyronemataceae	29	21	15	0	0	0	0	0	0	0	0	0
Eukaryota/Ascomycota/Pezizomycetes/Pezizales/Pyronemataceae/Otidea	629	886	719	26	48	0	260	206	311	0	0	0
Eukaryota/Ascomycota/Pezizomycetes/Pezizales/Pyronemataceae/Pseudombrophila	16	25	24	11	15	15	21	10	32	19	13	34
Eukaryota/Ascomycota/Pezizomycetes/Pezizales/Pyronemataceae/Selenaspora	14	21	10	0	0	0	0	0	0	0	0	0
Eukaryota/Ascomycota/Pezizomycetes/Pezizales/Pyronemataceae/Tricharina	0	0	0	29	30	22	31	21	33	16	28	49
Eukaryota/Ascomycota/Pezizomycetes/Pezizales/Rhizinaceae/Phymatotrichopsis	16	0	0	0	0	0	0	0	0	0	0	0
Eukaryota/Ascomycota/Pezizomycetes/Pezizales/Rhizinaceae/Psilopezia	29	32	26	0	0	0	26	11	15	0	20	18
Eukaryota/Ascomycota/Pezizomycetes/Pezizales/Sarcoscyphaceae	282	541	278	0	0	0	0	0	12	0	0	10
Eukaryota/Ascomycota/Pezizomycetes/Pezizales/Sarcoscyphaceae/Microstoma	10	0	0	0	0	0	0	0	0	0	0	0
Eukaryota/Ascomycota/Pezizomycetes/Pezizales/Sarcoscyphaceae/Sarcoscypha	27	40	28	84	131	88	61	38	70	43	32	61
Eukaryota/Ascomycota/Pneumocystidomycetes/Pneumocystidales/Pneumocystidaceae/Pneumocystis	53	59	41	11	14	0	0	0	0	0	0	0
Eukaryota/Ascomycota/Saccharomycetes/Saccharomycetales	1252	1580	1404	852	808	393	386	253	441	277	311	392
Eukaryota/Ascomycota/Saccharomycetes/Saccharomycetales/Alloascoideaceae/Alloascoidea	26	50	26	0	0	0	10	0	0	0	0	10
Eukaryota/Ascomycota/Saccharomycetes/Saccharomycetales/Ascoideaceae	68	113	51	0	24	0	21	12	0	0	0	10
Eukaryota/Ascomycota/Saccharomycetes/Saccharomycetales/Debaryomycetaceae	23	27	18	0	0	0	0	0	0	0	0	0
Eukaryota/Ascomycota/Saccharomycetes/Saccharomycetales/Debaryomycetaceae/Candida kruisii clade	0	11	0	0	0	0	0	0	0	0	0	0
Eukaryota/Ascomycota/Saccharomycetes/Saccharomycetales/Debaryomycetaceae/Candida-Lodderomyces clade	23	34	20	14	19	19	13	0	13	0	14	14
Eukaryota/Ascomycota/Saccharomycetes/Saccharomycetales/Debaryomycetaceae/Debaryomyces	0	0	0	0	11	0	10	0	18	25	0	11
Eukaryota/Ascomycota/Saccharomycetes/Saccharomycetales/Debaryomycetaceae/Meyerozyma-Candida clade	79	180	66	0	12	0	0	0	0	0	0	0
Eukaryota/Ascomycota/Saccharomycetes/Saccharomycetales/Debaryomycetaceae/Scheffersomyces	997	1424	1156	0	0	13	14	13	0	0	0	0
Eukaryota/Ascomycota/Saccharomycetes/Saccharomycetales/Debaryomycetaceae/Yamadazyma-Candida clade	29	74	50	28	34	18	51	20	46	84	94	89
Eukaryota/Ascomycota/Saccharomycetes/Saccharomycetales/Dipodascaceae	219	249	188	936	785	773	688	471	521	346	348	470
Eukaryota/Ascomycota/Saccharomycetes/Saccharomycetales/Dipodascaceae/Dipodascus	516	742	435	31	35	21	45	75	56	25	10	0
Eukaryota/Ascomycota/Saccharomycetes/Saccharomycetales/Dipodascaceae/Geotrichum	54	48	30	425	545	464	470	171	263	119	205	221
Eukaryota/Ascomycota/Saccharomycetes/Saccharomycetales/Dipodascaceae/Saprochaete	0	0	0	49	13	43	49	22	29	0	0	0
Eukaryota/Ascomycota/Saccharomycetes/Saccharomycetales/Dipodascaceae/Sporopachydermia	47	38	30	0	0	0	0	0	0	0	0	0
Eukaryota/Ascomycota/Saccharomycetes/Saccharomycetales/Dipodascaceae/Yarrowia	193	334	271	704	960	963	679	397	768	444	393	658
Eukaryota/Ascomycota/Saccharomycetes/Saccharomycetales/Incertae Sedis	25	42	20	0	0	0	0	0	0	0	0	0
Eukaryota/Ascomycota/Saccharomycetes/Saccharomycetales/Incertae Sedis/Ambrosiozyma	12	24	0	86	71	24	28	24	76	39	100	57
Eukaryota/Ascomycota/Saccharomycetes/Saccharomycetales/Incertae Sedis/Candida	1463	2134	1536	459	401	153	595	437	522	154	241	396
Eukaryota/Ascomycota/Saccharomycetes/Saccharomycetales/Incertae Sedis/Kuraishia	206	195	164	14	28	0	0	0	0	0	0	0
Eukaryota/Ascomycota/Saccharomycetes/Saccharomycetales/Incertae Sedis/Nadsonia	21	0	14	0	0	0	0	0	0	0	0	0
Eukaryota/Ascomycota/Saccharomycetes/Saccharomycetales/Incertae Sedis/Starmerella-Candida clade	228	350	265	69	64	39	35	27	41	70	49	75
Eukaryota/Ascomycota/Saccharomycetes/Saccharomycetales/Lipomycetaceae	1175	1233	1189	1244	931	655	2984	1131	1648	587	452	520
Eukaryota/Ascomycota/Saccharomycetes/Saccharomycetales/Lipomycetaceae/Dipodascopsis	0	0	0	0	0	0	0	0	0	0	16	0
Eukaryota/Ascomycota/Saccharomycetes/Saccharomycetales/Lipomycetaceae/Lipomyces	195	176	138	69	43	25	113	111	191	42	0	13
Eukaryota/Ascomycota/Saccharomycetes/Saccharomycetales/Lipomycetaceae/Myxozyma	0	10	10	0	0	0	0	0	0	0	0	0
Eukaryota/Ascomycota/Saccharomycetes/Saccharomycetales/Metschnikowiaceae	173	189	110	12	13	0	0	0	16	0	0	0
Eukaryota/Ascomycota/Saccharomycetes/Saccharomycetales/Metschnikowiaceae/Clavispora-Candida clade	244	328	316	0	0	0	10	0	0	0	0	0
Eukaryota/Ascomycota/Saccharomycetes/Saccharomycetales/Metschnikowiaceae/Metschnikowia	61	89	52	24	28	20	38	50	23	65	39	38
Eukaryota/Ascomycota/Saccharomycetes/Saccharomycetales/Phaffomycetaceae	185	267	205	84	68	62	71	62	84	51	73	157
Eukaryota/Ascomycota/Saccharomycetes/Saccharomycetales/Phaffomycetaceae/Barnettozyma-Candida clade	45	107	48	37	16	20	35	16	19	17	10	0
Eukaryota/Ascomycota/Saccharomycetes/Saccharomycetales/Phaffomycetaceae/Cyberlindnera-Candida clade	127	156	115	39	23	27	0	18	13	17	0	19
Eukaryota/Ascomycota/Saccharomycetes/Saccharomycetales/Phaffomycetaceae/Phaffomyces	12	19	16	0	0	0	0	0	0	0	0	0
Eukaryota/Ascomycota/Saccharomycetes/Saccharomycetales/Phaffomycetaceae/Starmera	67	107	78	0	0	0	0	0	0	0	0	0
Eukaryota/Ascomycota/Saccharomycetes/Saccharomycetales/Phaffomycetaceae/Starmera-Candida clade	24	26	26	0	0	0	0	15	12	0	0	0
Eukaryota/Ascomycota/Saccharomycetes/Saccharomycetales/Phaffomycetaceae/Wickerhamomyces	32	40	0	20	0	0	32	27	32	0	37	23
Eukaryota/Ascomycota/Saccharomycetes/Saccharomycetales/Phaffomycetaceae/Wickerhamomyces-Candida clade	141	125	107	397	324	460	376	226	409	198	184	380
Eukaryota/Ascomycota/Saccharomycetes/Saccharomycetales/Pichiaceae	71	90	64	0	0	0	0	0	0	0	0	0
Eukaryota/Ascomycota/Saccharomycetes/Saccharomycetales/Pichiaceae/Brettanomyces	44	55	45	17	0	0	49	22	48	32	23	38
Eukaryota/Ascomycota/Saccharomycetes/Saccharomycetales/Pichiaceae/Martiniozyma	127	147	121	0	0	0	0	0	0	0	0	0
Eukaryota/Ascomycota/Saccharomycetes/Saccharomycetales/Pichiaceae/Nakazawaea	121	106	72	64	61	53	40	41	72	0	0	17
Eukaryota/Ascomycota/Saccharomycetes/Saccharomycetales/Pichiaceae/Ogataea-Candida clade	18	13	15	54	66	51	29	0	41	21	12	16
Eukaryota/Ascomycota/Saccharomycetes/Saccharomycetales/Pichiaceae/Pichia	155	174	204	15	0	0	0	0	0	0	0	0
Eukaryota/Ascomycota/Saccharomycetes/Saccharomycetales/Pichiaceae/Saturnispora	0	15	0	32	34	21	41	0	41	11	0	0
Eukaryota/Ascomycota/Saccharomycetes/Saccharomycetales/Saccharomycetaceae	23	21	19	0	0	0	0	13	0	0	0	15
Eukaryota/Ascomycota/Saccharomycetes/Saccharomycetales/Saccharomycetaceae/Citeromyces	0	0	0	54	26	22	146	46	67	174	42	93
Eukaryota/Ascomycota/Saccharomycetes/Saccharomycetales/Saccharomycetaceae/Issatchenkia	0	0	0	117	23	27	18	10	15	25	115	149
Eukaryota/Ascomycota/Saccharomycetes/Saccharomycetales/Saccharomycetaceae/Kazachstania	0	12	0	13	26	17	13	0	16	0	0	0
Eukaryota/Ascomycota/Saccharomycetes/Saccharomycetales/Saccharomycetaceae/Kluyveromyces	11	0	18	0	0	17	53	13	22	0	0	0
Eukaryota/Ascomycota/Saccharomycetes/Saccharomycetales/Saccharomycetaceae/Lachancea	14	25	12	0	0	0	0	0	0	0	0	0
Eukaryota/Ascomycota/Saccharomycetes/Saccharomycetales/Saccharomycetaceae/Macrorhabdus	0	0	0	129	121	29	54	35	36	36	33	34
Eukaryota/Ascomycota/Saccharomycetes/Saccharomycetales/Saccharomycetaceae/Nakaseomyces-Candida clade	0	0	0	0	0	0	15	13	0	0	0	0
Eukaryota/Ascomycota/Saccharomycetes/Saccharomycetales/Saccharomycetaceae/Saccharomyces	0	0	0	76	36	188	73	33	71	45	17	74
Eukaryota/Ascomycota/Saccharomycetes/Saccharomycetales/Saccharomycetaceae/Tetrapisispora	138	229	186	14	14	0	0	13	10	0	0	0
Eukaryota/Ascomycota/Saccharomycetes/Saccharomycetales/Saccharomycetaceae/Zygosaccharomyces	0	10	0	0	0	0	0	0	0	0	0	0
Eukaryota/Ascomycota/Saccharomycetes/Saccharomycetales/Saccharomycodaceae/Hanseniaspora	0	15	15	29	24	28	16	0	30	0	0	12
Eukaryota/Ascomycota/Saccharomycetes/Saccharomycetales/Saccharomycopsidaceae/Saccharomycopsis	67	100	41	15	12	0	47	38	23	0	0	0
Eukaryota/Ascomycota/Saccharomycetes/Saccharomycetales/Trichomonascaceae/BG02-7-13-27C-2-1	62	99	88	0	0	0	0	0	0	0	26	30
Eukaryota/Ascomycota/Saccharomycetes/Saccharomycetales/Trichomonascaceae/JCM8259	0	0	0	140	96	117	38	21	32	21	0	30
Eukaryota/Ascomycota/Saccharomycetes/Saccharomycetales/Trichomonascaceae/Spencermartinsiella	25	29	15	0	0	0	0	0	0	0	0	0
Eukaryota/Ascomycota/Saccharomycetes/Saccharomycetales/Trichomonascaceae/Sugiyamaella	586	841	594	36	32	41	43	19	21	0	82	83
Eukaryota/Ascomycota/Saccharomycetes/Saccharomycetales/Trichomonascaceae/Trichomonascus	145	197	160	81	50	57	85	70	114	46	90	99
Eukaryota/Ascomycota/Saccharomycetes/Saccharomycetales/Trichomonascaceae/Wicherhamiella-Candida clade	663	973	601	26	55	93	79	66	99	56	48	90
Eukaryota/Ascomycota/Saccharomycetes/Saccharomycetales/Trichomonascaceae/Zygoascus-Candida clade	15	0	0	0	0	0	0	0	0	0	0	0
Eukaryota/Ascomycota/Saccharomycetes/Saccharomycetales/Trigonopsidaceae/Tortispora	48	71	58	0	0	0	0	0	0	0	0	0
Eukaryota/Ascomycota/Saccharomycetes/Saccharomycetales/Trigonopsidaceae/Trigonopsis	14	0	17	0	0	0	0	0	0	0	0	0
Eukaryota/Ascomycota/Schizosaccharomycetes/Schizosaccharomycetales/Schizosaccharomycetaceae/Schizosaccharomyces	345	503	293	50	44	36	52	46	76	63	30	21
Eukaryota/Ascomycota/Sordariomycetes	2146	2735	2417	93	87	99	189	158	160	58	77	125
Eukaryota/Ascomycota/Sordariomycetes/Calosphaeriales/Calosphaeriaceae/Jattaea	0	0	0	0	10	14	13	0	12	0	0	0
Eukaryota/Ascomycota/Sordariomycetes/Diaporthales/Diaporthaceae/Diaporthe	112	129	83	0	0	0	0	0	0	0	0	0
Eukaryota/Ascomycota/Sordariomycetes/Diaporthales/Valsaceae	0	0	0	0	14	13	0	0	0	0	0	0
Eukaryota/Ascomycota/Sordariomycetes/Diaporthales/Valsaceae/Phruensis	38	54	29	0	0	0	0	0	0	0	0	0
Eukaryota/Ascomycota/Sordariomycetes/Glomerellales/Glomerellaceae/Colletotrichum	251	413	287	241	240	197	193	151	149	216	144	238
Eukaryota/Ascomycota/Sordariomycetes/Glomerellales/Plectosphaerellaceae	389	551	310	0	0	0	0	0	0	0	0	0
Eukaryota/Ascomycota/Sordariomycetes/Glomerellales/Plectosphaerellaceae/Verticillium	155	176	183	27	19	32	52	39	42	70	71	62
Eukaryota/Ascomycota/Sordariomycetes/Hypocreales	68	81	85	82	57	65	45	29	46	43	78	61
Eukaryota/Ascomycota/Sordariomycetes/Hypocreales/Bionectriaceae/Geosmithia	0	20	27	19	18	24	16	0	20	0	14	26
Eukaryota/Ascomycota/Sordariomycetes/Hypocreales/Ceratostomataceae/Sphaerodes	64	97	65	0	0	0	0	0	0	0	0	0
Eukaryota/Ascomycota/Sordariomycetes/Hypocreales/Clavicipitaceae/Conoideocrella	47	62	36	586	561	515	693	510	838	379	452	429
Eukaryota/Ascomycota/Sordariomycetes/Hypocreales/Clavicipitaceae/Epichloe	214	243	289	92	61	135	98	85	55	112	111	104
Eukaryota/Ascomycota/Sordariomycetes/Hypocreales/Clavicipitaceae/Metarhizium	0	0	0	11	0	0	0	0	0	0	0	0
Eukaryota/Ascomycota/Sordariomycetes/Hypocreales/Cordycipitaceae	0	0	0	12	15	0	17	23	12	0	0	0
Eukaryota/Ascomycota/Sordariomycetes/Hypocreales/Cordycipitaceae/Cordyceps	0	0	0	0	12	16	25	30	23	0	24	22
Eukaryota/Ascomycota/Sordariomycetes/Hypocreales/Cordycipitaceae/Isaria	172	241	197	130	81	84	103	44	109	101	105	127
Eukaryota/Ascomycota/Sordariomycetes/Hypocreales/Hypocreaceae	31	38	38	0	0	0	0	0	0	0	0	0
Eukaryota/Ascomycota/Sordariomycetes/Hypocreales/Incertae Sedis	0	0	0	423	174	178	617	137	178	57	34	74
Eukaryota/Ascomycota/Sordariomycetes/Hypocreales/Incertae Sedis/Acremonium	75	87	74	13	25	16	48	20	36	31	11	30
Eukaryota/Ascomycota/Sordariomycetes/Hypocreales/Juncigenaceae/Juncigena	19	31	17	0	0	0	0	0	0	0	0	0
Eukaryota/Ascomycota/Sordariomycetes/Hypocreales/Nectriaceae/Fusarium	14	15	0	15	10	13	17	14	16	17	23	22
Eukaryota/Ascomycota/Sordariomycetes/Hypocreales/Ophiocordycipitaceae	21	26	21	21	21	23	0	0	17	13	18	22
Eukaryota/Ascomycota/Sordariomycetes/Hypocreales/Ophiocordycipitaceae/Drechmeria	0	0	0	0	0	0	14	0	0	0	0	0
Eukaryota/Ascomycota/Sordariomycetes/Hypocreales/Ophiocordycipitaceae/Hymenostilbe	0	0	0	0	0	0	0	10	0	0	0	0
Eukaryota/Ascomycota/Sordariomycetes/Hypocreales/Ophiocordycipitaceae/Ophiocordyceps	334	365	316	18	59	36	236	298	272	17	14	16
Eukaryota/Ascomycota/Sordariomycetes/Hypocreales/Stachybotryaceae/Paramyrothecium	0	0	0	0	0	0	0	0	0	0	0	13
Eukaryota/Ascomycota/Sordariomycetes/Hypocreales/Tilachlidiaceae/Septofusidium	364	507	290	0	0	0	0	0	0	0	0	0
Eukaryota/Ascomycota/Sordariomycetes/Incertae Sedis	10	21	27	0	0	0	0	0	0	0	0	0
Eukaryota/Ascomycota/Sordariomycetes/Incertae Sedis/Etheirophoraceae/Etheirophora	12	23	16	0	0	0	0	0	0	0	0	0
Eukaryota/Ascomycota/Sordariomycetes/Incertae Sedis/Incertae Sedis/Ceratostomella	0	18	13	0	0	0	0	0	0	0	0	0
Eukaryota/Ascomycota/Sordariomycetes/Incertae Sedis/Incertae Sedis/Infundibulomyces	10	14	16	0	0	0	0	0	0	0	0	0
Eukaryota/Ascomycota/Sordariomycetes/Koralionastetales/Koralionastetaceae	0	0	22	0	0	0	0	0	0	0	13	0
Eukaryota/Ascomycota/Sordariomycetes/Koralionastetales/Koralionastetaceae/Koralionastes	170	270	178	0	0	0	0	0	0	0	0	0
Eukaryota/Ascomycota/Sordariomycetes/Lulworthiales/Lulworthiaceae/Kohlmeyeriella	38	35	27	12	0	14	15	13	16	10	32	24
Eukaryota/Ascomycota/Sordariomycetes/Lulworthiales/Lulworthiaceae/Lulwoidea	292	416	330	0	0	0	0	0	0	0	0	0
Eukaryota/Ascomycota/Sordariomycetes/Lulworthiales/Lulworthiaceae/Lulworthia	18	11	19	0	0	0	0	0	0	0	0	0
Eukaryota/Ascomycota/Sordariomycetes/Lulworthiales/Spathulosporaceae/Spathulospora	123	268	80	4287	2278	2741	1945	1591	2621	2605	2623	2347
Eukaryota/Ascomycota/Sordariomycetes/Meliolales/Meliolaceae/Meliola	39	84	41	261	254	252	273	213	361	213	170	185
Eukaryota/Ascomycota/Sordariomycetes/Microascales/Ceratocystidaceae	168	196	140	17	12	0	0	11	0	0	0	12
Eukaryota/Ascomycota/Sordariomycetes/Microascales/Halosphaeriaceae	298	287	215	92	108	106	151	109	206	25	33	31
Eukaryota/Ascomycota/Sordariomycetes/Microascales/Halosphaeriaceae/Corollospora	99	187	88	23	13	16	25	21	17	34	22	0
Eukaryota/Ascomycota/Sordariomycetes/Microascales/Incertae Sedis	183	203	227	12	0	0	14	30	23	11	0	0
Eukaryota/Ascomycota/Sordariomycetes/Microascales/Incertae Sedis/Sphaeronaemella	259	375	202	114	119	103	36	24	30	0	0	15
Eukaryota/Ascomycota/Sordariomycetes/Microascales/Microascaceae	41	58	18	0	13	0	12	0	0	0	0	12
Eukaryota/Ascomycota/Sordariomycetes/Ophiostomatales/Ophiostomataceae	0	10	0	0	0	0	0	0	0	0	0	0
Eukaryota/Ascomycota/Sordariomycetes/Ophiostomatales/Ophiostomataceae/Ceratocystiopsis	0	10	10	0	0	0	0	0	0	0	0	0
Eukaryota/Ascomycota/Sordariomycetes/Ophiostomatales/Ophiostomataceae/Graphilbum	0	0	0	0	0	0	10	16	0	14	0	0
Eukaryota/Ascomycota/Sordariomycetes/Ophiostomatales/Ophiostomataceae/Ophiostoma	23	47	45	120	148	148	68	81	114	103	129	115
Eukaryota/Ascomycota/Sordariomycetes/Savoryellales/Incertae Sedis/Ascotaiwania	0	0	16	77	45	63	19	36	0	72	47	39
Eukaryota/Ascomycota/Sordariomycetes/Sordariales/Cephalothecaceae/Albertiniella	11	25	0	0	0	0	0	0	0	0	0	0
Eukaryota/Ascomycota/Sordariomycetes/Sordariales/Cephalothecaceae/Phialemonium	11	0	0	0	0	0	0	0	0	0	0	0
Eukaryota/Ascomycota/Sordariomycetes/Sordariales/Chaetomiaceae	14	28	15	341	215	268	131	160	218	173	193	180
Eukaryota/Ascomycota/Sordariomycetes/Sordariales/Chaetomiaceae/Chaetomium	155	218	210	0	0	0	0	0	0	0	0	0
Eukaryota/Ascomycota/Sordariomycetes/Sordariales/uncultured	18	12	0	0	0	0	0	0	0	0	0	0
Eukaryota/Ascomycota/Sordariomycetes/uncultured	24	40	23	18	12	10	15	12	13	0	18	0
Eukaryota/Ascomycota/Sordariomycetes/Xylariales	77	72	70	0	0	0	0	0	0	0	0	0
Eukaryota/Ascomycota/Sordariomycetes/Xylariales/Incertae Sedis/Liberomyces	36	54	17	0	0	0	0	0	0	0	0	0
Eukaryota/Ascomycota/Sordariomycetes/Xylariales/Xylariaceae	0	10	12	12	0	0	14	0	0	11	0	15
Eukaryota/Ascomycota/Sordariomycetes/Xylariales/Xylariaceae/Biscogniauxia	0	0	0	19	29	18	0	0	16	0	0	19
Eukaryota/Ascomycota/Sordariomycetes/Xylariales/Xylariaceae/Kretzschmaria	10	10	12	0	10	0	0	0	0	0	0	10
Eukaryota/Ascomycota/Sordariomycetes/Xylariales/Xylariaceae/Rosellinia	24	41	36	0	0	0	44	15	14	0	0	0
Eukaryota/Ascomycota/Taphrinomycetes/Taphrinales	23	22	21	0	0	0	13	0	0	0	0	20
Eukaryota/Ascomycota/Taphrinomycetes/Taphrinales/Taphrinaceae/Taphrina	84	87	85	122	120	78	76	54	70	29	29	49
Eukaryota/Bangiales	356	445	347	223	324	224	129	183	238	148	168	210
Eukaryota/Bangiales/Bangia	35	24	23	31	52	26	49	90	79	0	0	0
Eukaryota/Bangiales/Dione	27	59	27	0	0	0	0	0	0	0	0	0
Eukaryota/Bangiales/Lysithea	0	0	0	18	21	24	10	12	22	32	48	80
Eukaryota/Bangiales/Porphyra	44	57	49	53	70	46	21	20	13	20	25	80
Eukaryota/Bangiales/Pseudobangia	0	12	0	0	0	0	0	0	0	0	0	0
Eukaryota/Bangiales/Pyropia	53	91	37	27	13	0	15	0	0	0	0	0
Eukaryota/Bangiales/Wildemania	12	20	10	0	0	0	0	0	0	0	0	0
Eukaryota/Basidiomycota	577	768	568	460	601	480	357	236	366	380	317	709
Eukaryota/Basidiomycota/Agaricomycetes	839	1032	853	170	204	224	304	208	230	80	108	134
Eukaryota/Basidiomycota/Agaricomycetes/Agaricales	117	207	131	82	138	126	96	69	78	91	102	144
Eukaryota/Basidiomycota/Agaricomycetes/Agaricales/Agaricaceae	0	0	0	0	0	0	0	0	0	0	15	27
Eukaryota/Basidiomycota/Agaricomycetes/Agaricales/Agaricaceae/Leucoagaricus	36	40	19	30	0	0	15	0	25	0	0	17
Eukaryota/Basidiomycota/Agaricomycetes/Agaricales/Amanitaceae/Amanita	51	75	76	10	0	0	0	0	0	0	0	0
Eukaryota/Basidiomycota/Agaricomycetes/Agaricales/Bolbitiaceae/Conocybe	0	10	0	0	0	0	0	0	0	0	0	0
Eukaryota/Basidiomycota/Agaricomycetes/Agaricales/Bolbitiaceae/Descolea	0	12	10	0	0	0	0	0	0	0	0	0
Eukaryota/Basidiomycota/Agaricomycetes/Agaricales/Clavariaceae/Clavaria	12	11	15	22	21	12	10	0	0	22	0	20
Eukaryota/Basidiomycota/Agaricomycetes/Agaricales/Hygrophoraceae/Hygrocybe	38	57	33	0	10	0	10	0	0	0	10	0
Eukaryota/Basidiomycota/Agaricomycetes/Agaricales/Hygrophoraceae/Neohygrocybe	229	304	218	0	0	0	0	0	0	0	0	0
Eukaryota/Basidiomycota/Agaricomycetes/Agaricales/Lyophyllaceae/Lyophyllum	0	0	0	14	0	0	14	24	0	0	0	0
Eukaryota/Basidiomycota/Agaricomycetes/Agaricales/Marasmiaceae	0	0	0	0	0	0	0	0	0	19	0	0
Eukaryota/Basidiomycota/Agaricomycetes/Agaricales/Omphalotaceae/Lentinula	0	10	0	153	176	136	167	61	123	141	156	248
Eukaryota/Basidiomycota/Agaricomycetes/Agaricales/Omphalotaceae/Rhodocollybia	0	0	0	0	0	0	0	0	0	23	0	59
Eukaryota/Basidiomycota/Agaricomycetes/Agaricales/Pleurotaceae/Pleurotus	38	23	23	598	736	392	207	109	173	87	113	251
Eukaryota/Basidiomycota/Agaricomycetes/Agaricales/Pluteaceae/Volvariella	28	17	30	0	11	10	20	15	15	0	0	14
Eukaryota/Basidiomycota/Agaricomycetes/Agaricales/Strophariaceae	0	0	13	0	0	0	0	0	0	0	0	0
Eukaryota/Basidiomycota/Agaricomycetes/Agaricales/Strophariaceae/Psilocybe	66	102	73	0	0	0	0	0	0	0	0	0
Eukaryota/Basidiomycota/Agaricomycetes/Agaricales/Tricholomataceae	18	21	16	0	0	0	0	0	0	0	0	0
Eukaryota/Basidiomycota/Agaricomycetes/Agaricales/Tricholomataceae/Ampulloclitocybe	24	12	15	0	0	0	13	0	0	0	0	0
Eukaryota/Basidiomycota/Agaricomycetes/Agaricales/Tricholomataceae/Camarophyllus	0	0	0	25	18	24	0	14	0	20	0	28
Eukaryota/Basidiomycota/Agaricomycetes/Agaricales/Tricholomataceae/Dendrocollybia	0	0	0	14	16	19	0	13	15	0	0	0
Eukaryota/Basidiomycota/Agaricomycetes/Agaricales/Tricholomataceae/Pseudoomphalina	10	0	0	0	0	0	0	0	0	0	0	0
Eukaryota/Basidiomycota/Agaricomycetes/Agaricales/Tricholomataceae/Rugosomyces	0	0	0	0	0	0	0	0	0	0	0	11
Eukaryota/Basidiomycota/Agaricomycetes/Agaricales/uncultured	0	15	17	38	32	38	36	23	43	44	41	33
Eukaryota/Basidiomycota/Agaricomycetes/Auriculariales/Auriculariaceae/Auricularia	13	10	12	17	17	27	14	0	17	0	13	12
Eukaryota/Basidiomycota/Agaricomycetes/Auriculariales/Hyaloriaceae/Pseudohydnum	0	0	0	19	15	14	11	0	13	0	10	18
Eukaryota/Basidiomycota/Agaricomycetes/Auriculariales/Hyaloriaceae/Tremiscus	67	49	58	0	0	0	0	0	0	0	0	0
Eukaryota/Basidiomycota/Agaricomycetes/Boletales	0	0	0	27	71	62	43	38	68	11	21	85
Eukaryota/Basidiomycota/Agaricomycetes/Boletales/Boletaceae	17	0	10	69	68	81	46	57	62	44	35	45
Eukaryota/Basidiomycota/Agaricomycetes/Boletales/Boletaceae/Tylopilus	0	11	13	0	0	0	0	0	0	0	0	0
Eukaryota/Basidiomycota/Agaricomycetes/Boletales/Boletinellaceae	445	527	486	39	62	43	66	27	94	18	14	35
Eukaryota/Basidiomycota/Agaricomycetes/Boletales/Coniophoraceae/Coniophora	18	23	18	0	0	0	0	0	0	0	0	0
Eukaryota/Basidiomycota/Agaricomycetes/Boletales/Serpulaceae/Serpula	0	0	0	12	0	12	0	0	14	0	15	13
Eukaryota/Basidiomycota/Agaricomycetes/Boletales/Suillaceae/Suillus	0	11	10	0	0	0	0	0	0	0	0	0
Eukaryota/Basidiomycota/Agaricomycetes/Boletales/uncultured	90	135	101	0	0	0	0	0	0	0	0	0
Eukaryota/Basidiomycota/Agaricomycetes/Cantharellales/Botryobasidiaceae/Botryobasidium	32	29	12	0	0	0	0	0	0	0	0	0
Eukaryota/Basidiomycota/Agaricomycetes/Cantharellales/Cantharellaceae/Cantharellus	50	82	42	0	0	0	0	0	0	0	0	0
Eukaryota/Basidiomycota/Agaricomycetes/Cantharellales/Cantharellaceae/Craterellus	36	98	82	104	69	70	40	16	49	41	28	27
Eukaryota/Basidiomycota/Agaricomycetes/Cantharellales/Ceratobasidiaceae/Rhizoctonia	11	22	0	13	23	21	0	10	0	0	0	13
Eukaryota/Basidiomycota/Agaricomycetes/Cantharellales/Clavulinaceae/Clavulicium	34	63	71	0	0	0	10	0	0	0	0	0
Eukaryota/Basidiomycota/Agaricomycetes/Cantharellales/Tulasnellaceae/Tulasnella	989	1490	1020	184	176	154	133	103	192	41	71	105
Eukaryota/Basidiomycota/Agaricomycetes/Corticiales/Corticiaceae	0	0	0	50	72	38	67	57	117	25	37	44
Eukaryota/Basidiomycota/Agaricomycetes/Corticiales/Corticiaceae/Hyphodontia	0	10	17	69	38	48	58	17	26	19	0	18
Eukaryota/Basidiomycota/Agaricomycetes/Corticiales/Corticiaceae/Peniophorella	0	14	0	0	0	0	0	0	0	0	10	0
Eukaryota/Basidiomycota/Agaricomycetes/Corticiales/Corticiaceae/Phlebia	0	0	0	14	13	15	0	0	10	10	0	19
Eukaryota/Basidiomycota/Agaricomycetes/Corticiales/Corticiaceae/Schizopora	13	15	0	0	0	0	0	0	0	0	0	0
Eukaryota/Basidiomycota/Agaricomycetes/Corticiales/Corticiaceae/Sistotrema	11	0	0	0	0	11	0	0	0	0	0	0
Eukaryota/Basidiomycota/Agaricomycetes/Geastrales/Geastraceae/Geastrum	0	0	0	0	0	11	0	0	0	0	11	10
Eukaryota/Basidiomycota/Agaricomycetes/Gloeophyllales/Gloeophyllaceae	13	21	18	599	774	655	669	443	566	454	409	697
Eukaryota/Basidiomycota/Agaricomycetes/Gloeophyllales/Gloeophyllaceae/Griseoporia	17	26	13	0	0	0	0	0	0	0	0	0
Eukaryota/Basidiomycota/Agaricomycetes/Hymenochaetales	10	25	0	0	0	0	0	0	0	0	0	0
Eukaryota/Basidiomycota/Agaricomycetes/Hymenochaetales/Hymenochaetaceae/Phaeolus	100	148	112	0	0	0	0	0	0	0	0	0
Eukaryota/Basidiomycota/Agaricomycetes/Hymenochaetales/Hymenochaetaceae/Tropicoporus	0	0	0	0	0	0	0	0	0	0	0	10
Eukaryota/Basidiomycota/Agaricomycetes/Hymenochaetales/Incertae Sedis/Resinicium	0	0	0	0	0	0	12	16	0	0	0	0
Eukaryota/Basidiomycota/Agaricomycetes/Incertae Sedis/Stereopsidaceae/Stereopsis	24	41	18	12	27	32	10	22	21	12	17	15
Eukaryota/Basidiomycota/Agaricomycetes/Polyporales	0	10	0	0	0	0	0	0	0	0	0	0
Eukaryota/Basidiomycota/Agaricomycetes/Polyporales/Coriolaceae	0	0	0	0	0	0	0	0	10	0	0	0
Eukaryota/Basidiomycota/Agaricomycetes/Polyporales/Fomitopsidaceae/Fomitopsis	0	0	0	0	0	0	0	0	0	24	0	14
Eukaryota/Basidiomycota/Agaricomycetes/Polyporales/Incertae Sedis/Trichaptum	33	58	41	702	761	732	653	585	621	557	359	508
Eukaryota/Basidiomycota/Agaricomycetes/Polyporales/Irpicaceae/Ceriporia	41	83	37	0	0	0	0	0	0	0	0	0
Eukaryota/Basidiomycota/Agaricomycetes/Polyporales/Laetiporaceae/Wolfiporia	19	10	0	0	0	0	0	0	0	0	0	0
Eukaryota/Basidiomycota/Agaricomycetes/Polyporales/Phanerochaetaceae/Bjerkandera	63	103	84	0	0	0	0	0	0	0	0	0
Eukaryota/Basidiomycota/Agaricomycetes/Polyporales/Phanerochaetaceae/Phanerochaete	0	10	0	0	0	0	0	0	0	0	0	0
Eukaryota/Basidiomycota/Agaricomycetes/Polyporales/Polyporaceae/Perenniporia	94	132	87	287	206	365	583	333	143	738	654	1414
Eukaryota/Basidiomycota/Agaricomycetes/Polyporales/Sparassidaceae/Sparassis	14	10	0	0	0	0	0	0	0	0	0	0
Eukaryota/Basidiomycota/Agaricomycetes/Russulales	25	45	33	0	0	0	0	0	0	0	0	0
Eukaryota/Basidiomycota/Agaricomycetes/Russulales/Bondarzewiaceae/Heterobasidion	14	20	15	0	0	0	0	10	0	0	0	0
Eukaryota/Basidiomycota/Agaricomycetes/Russulales/Hericiaceae/Hericium	0	18	12	0	0	0	0	0	0	0	0	0
Eukaryota/Basidiomycota/Agaricomycetes/Russulales/Russulaceae/Lactarius	265	324	282	217	185	175	186	135	185	195	201	262
Eukaryota/Basidiomycota/Agaricomycetes/Sebacinales/Sebacinaceae/Sebacina	0	0	0	0	0	0	0	0	0	11	10	0
Eukaryota/Basidiomycota/Agaricomycetes/Thelephorales/Thelephoraceae/Polyozellus	0	0	0	0	0	0	0	0	12	0	0	0
Eukaryota/Basidiomycota/Agaricomycetes/Thelephorales/uncultured	1124	1551	1174	532	575	474	442	261	363	403	275	511
Eukaryota/Basidiomycota/Agaricomycetes/uncultured	42	59	35	0	0	0	0	0	0	0	0	0
Eukaryota/Basidiomycota/Agaricostilbomycetes/Agaricostilbales/Agaricostilbaceae/Sterigmatomyces	20	31	17	0	0	0	0	0	0	0	0	0
Eukaryota/Basidiomycota/Agaricostilbomycetes/Agaricostilbales/Chionosphaeraceae/Cystobasidiopsis	18	23	25	0	0	0	0	0	0	0	0	0
Eukaryota/Basidiomycota/Agaricostilbomycetes/Agaricostilbales/Kondoaceae	34	36	30	0	0	0	0	0	0	0	0	0
Eukaryota/Basidiomycota/Agaricostilbomycetes/Agaricostilbales/Kondoaceae/Bensingtonia	0	21	0	526	251	236	711	163	183	54	27	71
Eukaryota/Basidiomycota/Agaricostilbomycetes/Agaricostilbales/Ruineniaceae/Ruinenia	0	0	0	40	89	76	51	104	109	23	12	20
Eukaryota/Basidiomycota/Agaricostilbomycetes/Incertae Sedis/Incertae Sedis/[Sporobolomyces] group	107	137	72	0	26	16	0	0	0	0	13	19
Eukaryota/Basidiomycota/Atractiellomycetes/Atractiellales/Phleogenaceae/Phleogena	23	14	0	40	23	0	13	10	0	13	0	23
Eukaryota/Basidiomycota/Cystobasidiomycetes/Cystobasidiales/Cystobasidiaceae/Cystobasidium	20	52	37	0	0	0	0	0	0	0	0	0
Eukaryota/Basidiomycota/Cystobasidiomycetes/Erythrobasidiales/Incertae Sedis/Hasegawazyma	81	138	117	0	0	0	0	0	0	0	0	0
Eukaryota/Basidiomycota/Cystobasidiomycetes/Incertae Sedis/Incertae Sedis	0	0	0	0	0	0	0	0	0	15	10	0
Eukaryota/Basidiomycota/Cystobasidiomycetes/Incertae Sedis/Incertae Sedis/Sakaguchia	10	12	18	0	0	0	0	0	0	0	0	0
Eukaryota/Basidiomycota/Dacrymycetes/Dacrymycetales	81	62	52	47	18	30	146	77	91	182	207	237
Eukaryota/Basidiomycota/Dacrymycetes/Dacrymycetales/Cerinomycetaceae/Cerinomyces	14	24	11	0	0	0	10	0	0	0	0	0
Eukaryota/Basidiomycota/Dacrymycetes/Dacrymycetales/Dacrymycetaceae/Dacrymyces	70	93	70	380	224	378	426	179	287	40	75	158
Eukaryota/Basidiomycota/Dacrymycetes/Dacrymycetales/Dacrymycetaceae/Dacryopinax	37	55	54	0	0	0	0	0	0	0	0	0
Eukaryota/Basidiomycota/Exobasidiomycetes/Entylomatales/Incertae Sedis/Tilletiopsis	74	47	55	0	0	0	0	0	0	0	0	0
Eukaryota/Basidiomycota/Exobasidiomycetes/Exobasidiales	0	12	0	26	20	0	16	0	12	0	14	16
Eukaryota/Basidiomycota/Exobasidiomycetes/Exobasidiales/Brachybasidiaceae	0	0	0	0	0	0	11	12	0	0	0	0
Eukaryota/Basidiomycota/Exobasidiomycetes/Exobasidiales/Cryptobasidiaceae/Acaromyces	0	0	0	21	36	12	15	0	14	0	14	0
Eukaryota/Basidiomycota/Exobasidiomycetes/Exobasidiales/Exobasidiaceae/Exobasidium	0	11	0	0	0	0	0	0	0	0	0	0
Eukaryota/Basidiomycota/Exobasidiomycetes/Exobasidiales/Graphiolaceae/Graphiola	0	12	24	0	10	0	0	0	0	0	0	0
Eukaryota/Basidiomycota/Exobasidiomycetes/Georgefischeriales/Georgefischeriaceae/Georgefischeria	12	20	0	12	23	35	17	10	0	0	0	0
Eukaryota/Basidiomycota/Exobasidiomycetes/Georgefischeriales/Gjaerumiaceae/Gjaerumia	0	0	0	0	0	0	21	16	0	0	0	0
Eukaryota/Basidiomycota/Exobasidiomycetes/Georgefischeriales/Tilletiariaceae/Tilletiaria	0	17	0	0	0	0	0	0	0	0	0	0
Eukaryota/Basidiomycota/Exobasidiomycetes/Microstromatales/Incertae Sedis/Sympodiomycopsis	23	25	21	32	76	28	47	24	32	98	105	392
Eukaryota/Basidiomycota/Exobasidiomycetes/Robbauerales/Robbaueraceae/Robbauera	117	124	97	0	0	0	0	0	0	0	0	0
Eukaryota/Basidiomycota/Exobasidiomycetes/Tilletiales/Tilletiaceae/Tilletia	0	0	0	14	0	0	0	0	23	0	0	0
Eukaryota/Basidiomycota/Geminibasidiomycetes/Geminibasidiales/Geminibasidiaceae/Geminibasidium	66	74	56	0	0	0	0	0	0	0	0	0
Eukaryota/Basidiomycota/Malasseziomycetes/Malasseziales/Malasseziaceae/Malassezia	3083	4482	2862	589	532	569	595	671	687	597	496	715
Eukaryota/Basidiomycota/Microbotryomycetes	171	254	237	0	17	15	13	15	0	13	24	13
Eukaryota/Basidiomycota/Microbotryomycetes/Incertae Sedis/Chrysozymaceae	32	13	10	0	0	0	0	0	0	0	0	0
Eukaryota/Basidiomycota/Microbotryomycetes/Incertae Sedis/Chrysozymaceae/Slooffia	0	0	0	10	16	0	0	0	0	0	0	0
Eukaryota/Basidiomycota/Microbotryomycetes/Incertae Sedis/Chrysozymaceae/Trigonosporomyces	27	21	16	0	0	0	0	0	0	0	0	0
Eukaryota/Basidiomycota/Microbotryomycetes/Incertae Sedis/Incertae Sedis/Colacogloea	0	15	0	13	0	0	0	0	12	0	0	11
Eukaryota/Basidiomycota/Microbotryomycetes/Kriegeriales/Camptobasidiaceae/Camptobasidium	0	12	0	0	0	0	0	0	0	0	0	0
Eukaryota/Basidiomycota/Microbotryomycetes/Microbotryales/Microbotryaceae/Microbotryum	140	260	175	102	79	36	30	53	64	66	42	103
Eukaryota/Basidiomycota/Microbotryomycetes/Sporidiobolales/Sporidiobolaceae	93	126	79	0	0	0	0	0	0	0	10	0
Eukaryota/Basidiomycota/Microbotryomycetes/Sporidiobolales/Sporidiobolaceae/Rhodotorula	49	88	80	25	0	0	16	0	0	0	0	0
Eukaryota/Basidiomycota/Moniliellomycetes/Moniliellales/Moniliellaceae/Moniliella	71	69	66	0	0	0	0	0	18	0	0	0
Eukaryota/Basidiomycota/Pucciniomycetes	0	0	0	0	10	0	0	0	0	0	0	14
Eukaryota/Basidiomycota/Pucciniomycetes/Helicobasidiales/Helicobasidiaceae/Helicobasidium	79	91	70	14	15	12	18	23	17	0	14	0
Eukaryota/Basidiomycota/Pucciniomycetes/Platygloeales/Platygloeaceae/Platygloea	13	46	14	0	0	0	0	0	0	0	0	0
Eukaryota/Basidiomycota/Pucciniomycetes/Pucciniales	134	245	109	49	63	17	62	42	61	15	12	22
Eukaryota/Basidiomycota/Pucciniomycetes/Pucciniales/Incertae Sedis/Aecidium	0	21	0	180	97	142	10	0	0	14	29	27
Eukaryota/Basidiomycota/Pucciniomycetes/Pucciniales/Melampsoraceae/Melampsora	0	0	0	177	154	111	199	26	146	19	37	62
Eukaryota/Basidiomycota/Pucciniomycetes/Pucciniales/Mikronegeriaceae/Mikronegeria	20	25	18	90	69	58	45	32	47	47	20	53
Eukaryota/Basidiomycota/Pucciniomycetes/Pucciniales/Phakopsoraceae/Phakopsora	0	0	0	26	0	0	0	0	0	0	0	0
Eukaryota/Basidiomycota/Pucciniomycetes/Pucciniales/Phragmidiaceae/Phragmidium	102	130	93	25	42	40	30	42	37	22	16	26
Eukaryota/Basidiomycota/Pucciniomycetes/Pucciniales/Pileolariaceae/Pileolaria	12	66	41	0	0	0	0	0	0	0	0	0
Eukaryota/Basidiomycota/Pucciniomycetes/Pucciniales/Pucciniaceae/Gymnosporangium	0	14	12	0	0	0	0	0	0	0	0	0
Eukaryota/Basidiomycota/Pucciniomycetes/Pucciniales/Pucciniaceae/Puccinia	441	650	418	22	15	0	11	17	13	0	0	0
Eukaryota/Basidiomycota/Pucciniomycetes/Pucciniales/Pucciniaceae/Sphenorchidium	0	10	10	0	0	0	0	0	0	0	0	0
Eukaryota/Basidiomycota/Pucciniomycetes/Pucciniales/Pucciniastraceae	170	205	205	0	0	0	0	0	0	0	0	0
Eukaryota/Basidiomycota/Pucciniomycetes/Pucciniales/Pucciniastraceae/Pucciniastrum	24	31	20	0	12	0	0	0	0	0	0	0
Eukaryota/Basidiomycota/Pucciniomycetes/Pucciniales/Raveneliaceae/Sphenospora	0	0	0	0	0	19	0	31	19	12	13	21
Eukaryota/Basidiomycota/Pucciniomycetes/Pucciniales/Uropyxidaceae/Dasyspora	0	0	0	18	24	13	0	16	14	24	0	20
Eukaryota/Basidiomycota/Pucciniomycetes/Pucciniales/Uropyxidaceae/Leucotelium	69	108	26	0	0	0	0	0	0	0	0	14
Eukaryota/Basidiomycota/Pucciniomycetes/Pucciniales/Uropyxidaceae/Macruropyxis	0	0	0	0	0	0	0	0	0	13	0	12
Eukaryota/Basidiomycota/Pucciniomycetes/Pucciniales/Uropyxidaceae/Porotenus	13	0	0	0	0	0	10	0	0	0	0	0
Eukaryota/Basidiomycota/Spiculogloeomycetes/Spiculogloeales/Spiculogloeaceae	82	107	67	0	0	0	0	0	0	0	0	0
Eukaryota/Basidiomycota/Spiculogloeomycetes/Spiculogloeales/Spiculogloeaceae/Mycogloea	210	387	229	0	0	0	0	0	0	0	0	0
Eukaryota/Basidiomycota/Spiculogloeomycetes/Spiculogloeales/Spiculogloeaceae/Phyllozyma	91	93	83	410	381	338	215	157	306	324	297	667
Eukaryota/Basidiomycota/Tremellomycetes	99	153	105	16	22	0	39	20	27	0	18	12
Eukaryota/Basidiomycota/Tremellomycetes/Cystofilobasidiales/Cystofilobasidiaceae/Cystofilobasidium	0	0	0	14	0	0	0	16	38	0	0	0
Eukaryota/Basidiomycota/Tremellomycetes/Filobasidiales	0	0	0	0	14	0	0	0	0	0	0	0
Eukaryota/Basidiomycota/Tremellomycetes/Filobasidiales/Filobasidiaceae	0	0	0	0	0	0	0	0	0	12	0	0
Eukaryota/Basidiomycota/Tremellomycetes/Filobasidiales/Filobasidiaceae/Filobasidium	17	22	0	19	0	0	13	14	0	50	51	34
Eukaryota/Basidiomycota/Tremellomycetes/Filobasidiales/Filobasidiaceae/Goffeauzyma	12	18	29	0	0	0	0	0	0	0	0	0
Eukaryota/Basidiomycota/Tremellomycetes/Filobasidiales/Filobasidiaceae/Heterocephalacria	58	61	62	0	0	14	15	0	10	0	0	0
Eukaryota/Basidiomycota/Tremellomycetes/Filobasidiales/Filobasidiaceae/Naganishia	33	68	33	32	25	26	27	24	21	33	22	23
Eukaryota/Basidiomycota/Tremellomycetes/Filobasidiales/Piskurozymaceae/Solicoccozyma	0	0	0	17	0	11	21	32	24	0	0	10
Eukaryota/Basidiomycota/Tremellomycetes/Tremellales	12	15	20	25	0	13	20	0	26	12	19	43
Eukaryota/Basidiomycota/Tremellomycetes/Tremellales/Bulleribasidiaceae/Bulleribasidium	0	0	0	20	13	0	0	16	30	0	0	0
Eukaryota/Basidiomycota/Tremellomycetes/Tremellales/Bulleribasidiaceae/Derxomyces	64	93	70	0	0	0	0	0	0	0	0	0
Eukaryota/Basidiomycota/Tremellomycetes/Tremellales/Bulleribasidiaceae/Vishniacozyma	18	25	33	0	0	0	0	0	0	0	0	0
Eukaryota/Basidiomycota/Tremellomycetes/Tremellales/Cryptococcaceae/Cryptococcus	11	23	11	22	14	15	20	23	20	60	71	82
Eukaryota/Basidiomycota/Tremellomycetes/Tremellales/Cuniculitremaceae/Kockovaella	11	14	0	0	0	0	0	0	0	0	0	0
Eukaryota/Basidiomycota/Tremellomycetes/Tremellales/Naemateliaceae/Naematelia	0	10	0	0	0	0	0	0	0	0	0	0
Eukaryota/Basidiomycota/Tremellomycetes/Tremellales/Phaeotremellaceae/Phaeotremella	19	42	35	0	0	0	0	0	0	0	0	0
Eukaryota/Basidiomycota/Tremellomycetes/Tremellales/Rhynchogastremataceae/Papiliotrema	0	0	0	10	0	0	0	12	0	17	0	12
Eukaryota/Basidiomycota/Tremellomycetes/Tremellales/Syzygosporaceae/Syzygospora	0	0	0	15	0	0	50	13	26	27	25	59
Eukaryota/Basidiomycota/Tremellomycetes/Tremellales/Tremellaceae/Tremella	233	300	180	137	119	73	74	60	96	123	80	158
Eukaryota/Basidiomycota/Tremellomycetes/Tremellales/Trimorphomycetaceae/Saitozyma	12	11	0	55	83	38	55	56	62	11	17	36
Eukaryota/Basidiomycota/Tremellomycetes/Tremellales/Trimorphomycetaceae/Sugitazyma	13	0	0	83	60	43	48	45	64	50	54	15
Eukaryota/Basidiomycota/Tremellomycetes/Tremellales/uncultured	20	45	17	11	21	0	16	0	0	0	0	0
Eukaryota/Basidiomycota/Tremellomycetes/Trichosporonales	16	0	0	0	12	0	0	0	0	10	0	0
Eukaryota/Basidiomycota/Tremellomycetes/Trichosporonales/Trichosporonaceae	13	19	18	57	74	52	67	27	73	21	27	42
Eukaryota/Basidiomycota/Tremellomycetes/Trichosporonales/Trichosporonaceae/Apiotrichum	0	0	0	0	0	0	13	13	11	0	0	24
Eukaryota/Basidiomycota/Tremellomycetes/Trichosporonales/Trichosporonaceae/Trichosporon	11	13	0	0	0	0	0	0	0	0	0	0
Eukaryota/Basidiomycota/Tremellomycetes/Trichosporonales/Trichosporonaceae/Vanrija	0	0	0	67	42	117	116	23	37	0	0	17
Eukaryota/Basidiomycota/Tremellomycetes/Trichosporonales/uncultured	0	10	0	0	0	0	0	0	0	0	0	0
Eukaryota/Basidiomycota/Tremellomycetes/uncultured	0	0	0	0	0	0	0	10	14	0	0	0
Eukaryota/Basidiomycota/Tritirachiomycetes/Tritirachiales/Tritirachiaceae/Tritirachium	164	170	181	0	11	0	16	20	20	21	0	18
Eukaryota/Basidiomycota/uncultured	0	0	0	51	20	19	0	0	0	15	0	0
Eukaryota/Basidiomycota/Ustilaginomycetes/Urocystidales/Fereydouniaceae/Fereydounia	178	207	191	12	16	0	0	0	0	0	0	0
Eukaryota/Basidiomycota/Ustilaginomycetes/Urocystidales/Melanotaeniaceae/Melanotaenium	226	214	187	57	103	39	23	0	0	54	71	42
Eukaryota/Basidiomycota/Ustilaginomycetes/Ustilaginales/Anthracoideaceae/Anthracoidea	17	13	12	0	0	0	0	0	0	0	0	0
Eukaryota/Basidiomycota/Ustilaginomycetes/Violaceomycetales/Violaceomycetaceae/Violaceomyces	0	0	0	0	15	0	0	19	14	19	0	0
Eukaryota/Basidiomycota/Wallemiomycetes/Wallemiales/Incertae Sedis/Wallemia	31	47	36	36	22	11	48	13	42	46	17	36
Eukaryota/Bicosoecida	590	717	661	367	509	377	428	399	445	534	508	714
Eukaryota/Bicosoecida/CH1-2B-3	850	759	494	734	657	565	2604	1794	691	254	225	392
Eukaryota/Bicosoecida/CH1-2B-3/Cafeteria	552	703	599	64	36	45	47	45	42	53	30	79
Eukaryota/Bicosoecida/CH1-2B-3/Halocafeteria	90	115	54	82	68	84	25	14	26	25	38	195
Eukaryota/Bicosoecida/CH1-2B-3/Siluania	0	0	0	73	88	94	115	43	92	154	154	326
Eukaryota/Bicosoecida/LG08-10	794	1101	823	649	568	460	741	1007	911	643	438	819
Eukaryota/Bicosoecida/LG08-10/Bicosoeca	2553	3368	2394	581	608	470	605	520	790	457	440	789
Eukaryota/Bicosoecida/P34.6	0	0	0	0	15	0	0	0	0	0	0	17
Eukaryota/Bicosoecida/P34.6/Adriamonas	0	0	10	10	0	0	0	0	0	0	0	0
Eukaryota/Bicosoecida/P34.6/Caecitellus	71	61	67	13	0	0	19	24	10	10	12	10
Eukaryota/Bicosoecida/P34.6/Paramonas	0	0	0	12	0	0	0	0	0	14	13	0
Eukaryota/Bicosoecida/P34.6/Pseudobodo	97	123	76	32	28	27	17	22	22	0	0	0
Eukaryota/Bicosoecida/P34.6/Rictus	34	69	59	14	12	18	10	11	0	16	0	0
Eukaryota/Bicosoecida/uncultured	115	111	102	603	497	565	478	354	529	519	390	694
Eukaryota/Blastocladiomycota/Blastocladiomycetes/Blastocladiales	95	126	127	0	0	0	23	0	0	0	0	0
Eukaryota/Blastocladiomycota/Blastocladiomycetes/Blastocladiales/Blastocladiaceae/Blastocladia	198	269	179	0	0	0	0	0	17	0	0	0
Eukaryota/Blastocladiomycota/Blastocladiomycetes/Blastocladiales/Blastocladiaceae/Blastocladiella	60	83	53	15	43	46	54	17	47	68	39	151
Eukaryota/Blastocladiomycota/Blastocladiomycetes/Blastocladiales/Coelomomycetaceae/Catenaria	118	113	97	0	10	21	350	0	0	0	0	0
Eukaryota/Blastocladiomycota/Blastocladiomycetes/Blastocladiales/Coelomomycetaceae/Coelomomyces	14	17	0	61	135	84	120	105	163	93	73	100
Eukaryota/Blastocladiomycota/Blastocladiomycetes/Blastocladiales/Physodermataceae	14	28	19	114	40	68	51	37	59	51	51	101
Eukaryota/Blastocladiomycota/Blastocladiomycetes/Blastocladiales/Physodermataceae/Physoderma	141	131	120	384	281	404	315	198	435	329	175	352
Eukaryota/Brachiopoda/Lingulata/Lingulida	0	10	0	0	0	0	0	0	0	0	0	0
Eukaryota/Brachiopoda/Rhynchonellata/Terebratulida	15	18	12	31	15	16	16	0	0	15	25	19
Eukaryota/Brachiopoda/Rhynchonellata/Thecideida	19	25	13	0	0	0	0	0	0	0	0	0
Eukaryota/Breviatea	928	1178	1020	3359	3152	2444	3148	2274	3077	3074	2685	4304
Eukaryota/Breviatea/Breviata	697	801	702	734	736	648	617	495	634	818	649	1127
Eukaryota/Breviatea/NAMAKO-2	2492	3418	2734	10861	11558	9315	10729	7239	11908	7329	7459	11656
Eukaryota/Breviatea/Pygsuia	182	242	199	442	351	426	375	192	396	270	124	220
Eukaryota/Breviatea/Subulatomonas	391	505	416	1000	674	604	703	776	459	405	328	399
Eukaryota/Bryozoa/Gymnolaemata/Cheilostomatida	1197	1733	1354	60	61	46	28	154	31	16	23	38
Eukaryota/Bryozoa/Gymnolaemata/Ctenostomatida	39	87	52	104	71	55	29	24	37	43	51	79
Eukaryota/Bryozoa/Stenolaemata/Cyclostomatida	0	0	0	34	28	12	20	0	0	0	0	19
Eukaryota/Cavosteliida	1900	2966	2231	1228	1438	1191	1764	1875	1364	1419	1036	1600
Eukaryota/Cavosteliida/Cavostelium	444	648	552	32	10	22	17	12	24	18	0	19
Eukaryota/Cavosteliida/Schizoplasmodiopsis	519	859	444	0	0	0	0	0	18	0	0	0
Eukaryota/Cavosteliida/Tychosporium	20	26	26	0	0	0	0	0	0	0	0	0
Eukaryota/Cephalochordata/Leptocardii/Amphioxiformes/Branchiostomidae	0	12	13	0	0	0	0	0	0	0	0	0
Eukaryota/Cercozoa	70419	94771	66879	27444	25012	20119	34613	26007	29176	16073	14757	21615
Eukaryota/Cercozoa/Cercomonadidae	7551	9979	7039	2084	1786	1566	3817	3210	2324	2089	1454	2322
Eukaryota/Cercozoa/Cercomonadidae/Cavernomonas	215	216	177	341	253	249	248	95	246	292	260	185
Eukaryota/Cercozoa/Cercomonadidae/Cercomonas	8103	10513	7434	6257	4988	3675	13111	10566	5697	1239	1196	1630
Eukaryota/Cercozoa/Cercomonadidae/Eocercomonas	63	54	31	0	0	0	10	14	10	0	0	0
Eukaryota/Cercozoa/Cercomonadidae/Metabolomonas	374	553	376	28	43	31	37	26	32	0	14	29
Eukaryota/Cercozoa/Cercomonadidae/Paracercomonas	1127	1596	969	730	779	672	872	503	804	354	505	807
Eukaryota/Cercozoa/Cercomonadidae/uncultured	3601	4850	3246	2006	2103	1815	2238	1673	2271	2090	2071	3154
Eukaryota/Cercozoa/Chlorarachniophyta	7655	10819	8422	813	1718	1162	6273	7854	7240	190	213	305
Eukaryota/Cercozoa/Chlorarachniophyta/Amorphochlora	0	0	0	0	0	0	56	60	14	0	0	0
Eukaryota/Cercozoa/Chlorarachniophyta/Bigelowiella	468	726	416	0	16	17	0	0	0	11	0	16
Eukaryota/Cercozoa/Chlorarachniophyta/Chlorarachnion	300	480	340	521	329	961	832	176	316	151	96	240
Eukaryota/Cercozoa/Chlorarachniophyta/Gymnochlora	104	147	90	165	124	70	137	97	92	86	106	104
Eukaryota/Cercozoa/Chlorarachniophyta/Lotharella	489	749	502	166	152	139	115	156	109	158	107	190
Eukaryota/Cercozoa/Chlorarachniophyta/Minorisa	6224	9069	6739	63	43	65	90	116	98	57	24	35
Eukaryota/Cercozoa/Chlorarachniophyta/NOR26	783	997	607	34	38	31	40	80	54	58	31	73
Eukaryota/Cercozoa/Chlorarachniophyta/uncultured	37	50	26	0	0	0	0	0	0	0	0	0
Eukaryota/Cercozoa/Clathrulinidae/Hedriocystis	780	1003	670	454	418	264	914	746	416	11007	301	328
Eukaryota/Cercozoa/Glissomonadida	899	1400	903	424	355	221	487	343	338	273	299	305
Eukaryota/Cercozoa/Glissomonadida/Allantion	260	435	264	25	28	38	26	36	30	10	10	16
Eukaryota/Cercozoa/Glissomonadida/Bodomorpha	396	554	393	42	52	70	79	61	82	41	38	35
Eukaryota/Cercozoa/Glissomonadida/Heteromita	3024	4634	2886	925	749	530	1124	808	895	810	508	860
Eukaryota/Cercozoa/Glissomonadida/Orciraptor	518	886	571	0	12	0	37	37	28	21	25	12
Eukaryota/Cercozoa/Glissomonadida/Proleptomonas	101	131	78	20	42	38	18	22	35	0	21	16
Eukaryota/Cercozoa/Glissomonadida/uncultured	44	53	37	125	203	208	325	321	477	388	348	502
Eukaryota/Cercozoa/Glissomonadida/Viridiraptor	234	549	178	32	45	40	57	10	24	0	0	23
Eukaryota/Cercozoa/Granofilosea/Massisteria	1899	2412	1743	1365	1397	857	1396	759	1277	500	443	984
Eukaryota/Cercozoa/Imbricatea	1643	2267	1559	779	404	352	574	189	512	265	320	730
Eukaryota/Cercozoa/Imbricatea/Marimonadida	435	792	399	232	225	140	220	160	290	148	110	294
Eukaryota/Cercozoa/Imbricatea/Marimonadida/Auranticordis	2845	3140	2434	116	64	36	57	26	91	48	50	67
Eukaryota/Cercozoa/Imbricatea/Marimonadida/BB01-173	977	1661	900	2790	1760	1469	1456	867	1245	997	908	1931
Eukaryota/Cercozoa/Imbricatea/Marimonadida/NAMAKO-15	796	1002	656	493	492	342	399	234	354	372	298	792
Eukaryota/Cercozoa/Imbricatea/Marimonadida/Pseudopirsonia	6634	9234	5654	184	154	174	166	122	157	139	110	112
Eukaryota/Cercozoa/Imbricatea/Novel Clade 3	4894	6988	4696	1138	1119	896	716	424	703	743	784	1187
Eukaryota/Cercozoa/Imbricatea/Novel Clade 3/Nudifila	1454	2282	1166	827	783	562	811	540	791	741	636	1142
Eukaryota/Cercozoa/Imbricatea/Silicofilosea	615	1157	636	53	47	31	16	33	20	24	64	64
Eukaryota/Cercozoa/Imbricatea/Silicofilosea/Euglyphida	8028	11102	7539	485	462	299	754	613	731	235	360	346
Eukaryota/Cercozoa/Imbricatea/Silicofilosea/Euglyphida/Assulina	85	99	64	0	0	16	45	38	23	0	0	0
Eukaryota/Cercozoa/Imbricatea/Silicofilosea/Euglyphida/Corythionella	99	103	55	36	25	12	16	10	30	11	0	0
Eukaryota/Cercozoa/Imbricatea/Silicofilosea/Euglyphida/Cyphoderia	11824	15809	8741	1003	851	732	900	455	838	346	285	625
Eukaryota/Cercozoa/Imbricatea/Silicofilosea/Euglyphida/Euglypha	2381	3520	2379	176	225	87	303	176	214	174	111	165
Eukaryota/Cercozoa/Imbricatea/Silicofilosea/Euglyphida/Paulinella	32735	45198	28864	475	619	380	788	858	766	329	269	289
Eukaryota/Cercozoa/Imbricatea/Silicofilosea/Euglyphida/Placocista	123	135	107	12	12	0	0	0	0	0	0	0
Eukaryota/Cercozoa/Imbricatea/Silicofilosea/Euglyphida/Sphenoderia	82	105	73	18	23	10	34	35	32	45	30	43
Eukaryota/Cercozoa/Imbricatea/Silicofilosea/Euglyphida/Tracheleuglypha	141	234	120	17	26	12	22	27	30	33	15	25
Eukaryota/Cercozoa/Imbricatea/Silicofilosea/Euglyphida/Trachelocorythion	362	498	357	32	152	49	18	17	24	21	10	53
Eukaryota/Cercozoa/Imbricatea/Silicofilosea/Euglyphida/Trinema	424	521	350	39	47	27	105	161	121	51	38	173
Eukaryota/Cercozoa/Imbricatea/Silicofilosea/Thaumatomonadida	823	1251	818	190	123	220	151	199	169	235	296	145
Eukaryota/Cercozoa/Imbricatea/Silicofilosea/Thaumatomonadida/Allas	1679	2351	1516	20	15	17	21	14	20	28	14	14
Eukaryota/Cercozoa/Imbricatea/Silicofilosea/Thaumatomonadida/CCe	817	1339	816	113	123	101	191	109	144	147	121	317
Eukaryota/Cercozoa/Imbricatea/Silicofilosea/Thaumatomonadida/D2P04A09	366	406	186	198	254	150	79	327	43	621	720	218
Eukaryota/Cercozoa/Imbricatea/Silicofilosea/Thaumatomonadida/Esquamula	787	1214	767	0	0	11	17	0	12	0	0	0
Eukaryota/Cercozoa/Imbricatea/Silicofilosea/Thaumatomonadida/Gyromitus	1086	1558	1047	105	106	97	51	93	107	68	82	92
Eukaryota/Cercozoa/Imbricatea/Silicofilosea/Thaumatomonadida/Thaumatomastix	4886	6402	4197	707	1187	737	938	731	995	500	490	676
Eukaryota/Cercozoa/Imbricatea/Silicofilosea/Thaumatomonadida/Thaumatomonas	342	499	311	1309	1512	1246	1159	581	868	752	1219	1709
Eukaryota/Cercozoa/Imbricatea/Silicofilosea/Thaumatomonadida/uncultured	9047	14668	7763	473	397	368	660	420	660	296	274	429
Eukaryota/Cercozoa/Imbricatea/Spongomonadida/Spongomonas	1853	2735	1677	350	313	229	488	375	349	205	154	121
Eukaryota/Cercozoa/Incertae Sedis	48	78	46	22	11	15	10	29	19	25	23	11
Eukaryota/Cercozoa/Incertae Sedis/Cholamonas	20	14	11	0	0	0	11	16	0	0	0	0
Eukaryota/Cercozoa/Incertae Sedis/Cyranomonas	4569	7281	4154	944	1312	535	860	1009	780	866	821	1083
Eukaryota/Cercozoa/Incertae Sedis/Gymnophrys	3336	4828	3028	910	622	551	2100	1070	694	265	215	394
Eukaryota/Cercozoa/Incertae Sedis/Kraken	3647	5165	3583	1061	1162	868	795	841	909	411	413	649
Eukaryota/Cercozoa/Incertae Sedis/Metromonas	21	39	13	0	0	0	0	0	0	0	0	0
Eukaryota/Cercozoa/Incertae Sedis/Reticulamoeba	221	223	194	420	272	172	547	423	264	58	85	112
Eukaryota/Cercozoa/Incertae Sedis/Sainouron	24	23	25	53	57	53	0	0	15	0	14	14
Eukaryota/Cercozoa/Incertae Sedis/Trachyrhizium	1052	1329	896	239	297	151	181	157	224	30	18	40
Eukaryota/Cercozoa/Metromonadea/Metopion	205	206	174	133	114	99	404	315	239	226	197	252
Eukaryota/Cercozoa/Metromonadea/Micrometopion	2588	3738	2669	839	1002	628	630	419	842	259	206	347
Eukaryota/Cercozoa/Novel Clade 10	10478	14978	11723	14944	13236	10270	32661	19898	14103	4151	3417	5040
Eukaryota/Cercozoa/Novel Clade 12	3886	5469	4599	27691	28522	24073	22084	14960	24711	17672	21323	35275
Eukaryota/Cercozoa/Novel Clade 2	6592	8338	5433	3121	3044	3224	3015	2142	3401	1652	1630	3026
Eukaryota/Cercozoa/Novel Clade 2/Basal Group T	3624	4741	3395	1239	1151	1000	1623	1350	1026	1880	2046	2602
Eukaryota/Cercozoa/Novel Clade 4	2607	2353	2179	13	0	0	14	0	14	0	0	13
Eukaryota/Cercozoa/Novel Clade Gran-1	9989	13721	9500	458	544	439	514	285	537	45	65	82
Eukaryota/Cercozoa/Novel Clade Gran-3	9491	14211	9020	1982	2170	1722	2067	2136	2128	697	578	872
Eukaryota/Cercozoa/Novel Clade Gran-3/Gromia	1684	2576	2039	921	934	806	958	809	959	853	571	736
Eukaryota/Cercozoa/Novel Clade Gran-4	4724	6748	3919	704	729	556	1097	1446	1077	574	425	509
Eukaryota/Cercozoa/Novel Clade Gran-5	190	289	158	70	48	44	107	104	98	64	116	114
Eukaryota/Cercozoa/Novel Clade Gran-6	78	124	55	16	14	12	0	0	15	0	16	0
Eukaryota/Cercozoa/Pansomonadida/Aurigamonas	1326	2176	1449	128	160	95	72	53	106	55	54	83
Eukaryota/Cercozoa/Phaeocalpida/Porospathis	104	121	75	0	0	0	0	0	0	0	0	0
Eukaryota/Cercozoa/Phaeoconchia	141	179	177	0	0	0	0	0	0	0	0	0
Eukaryota/Cercozoa/Phaeoconchia/Coelodendrum	42	70	40	19	13	23	26	34	20	104	48	46
Eukaryota/Cercozoa/Phaeocystina/Aulacantha	50	35	30	0	0	0	11	0	0	0	0	0
Eukaryota/Cercozoa/Phaeocystina/Auloceros	16	43	25	0	0	11	0	0	0	15	0	0
Eukaryota/Cercozoa/Phaeogromia	55	72	46	0	0	0	0	0	0	0	0	0
Eukaryota/Cercozoa/Phaeogromia/Challengeron	25	30	16	34	24	25	25	47	0	61	45	38
Eukaryota/Cercozoa/Phaeogromia/Medusetta	260	337	266	29	12	21	29	32	49	12	17	10
Eukaryota/Cercozoa/Phaeogromia/Protocystis	26	17	14	0	0	0	10	11	0	0	11	0
Eukaryota/Cercozoa/Phytomyxea	3630	4756	2813	1519	1271	1038	3937	2406	2242	560	476	563
Eukaryota/Cercozoa/Phytomyxea/Ascetosporea	1830	3125	1565	776	726	814	693	404	547	477	662	760
Eukaryota/Cercozoa/Phytomyxea/Ascetosporea/Haplosporida	549	779	507	140	138	100	99	68	103	101	43	111
Eukaryota/Cercozoa/Phytomyxea/Ascetosporea/Haplosporida/Bonamia	508	779	580	29	34	37	34	20	22	14	10	0
Eukaryota/Cercozoa/Phytomyxea/Ascetosporea/Haplosporida/Haplosporidium	876	1189	882	981	1111	785	1099	758	1352	409	336	596
Eukaryota/Cercozoa/Phytomyxea/Ascetosporea/Haplosporida/Minchinia	228	290	196	249	303	220	348	267	347	72	67	167
Eukaryota/Cercozoa/Phytomyxea/Ascetosporea/Haplosporida/Urosporidium	420	541	394	53	53	50	38	33	44	66	21	81
Eukaryota/Cercozoa/Phytomyxea/Ascetosporea/Paradiniidae/Paradinium	1554	2034	1523	119	191	120	287	345	366	65	78	168
Eukaryota/Cercozoa/Phytomyxea/Ligniera	23	27	19	0	0	0	0	0	0	0	0	0
Eukaryota/Cercozoa/Phytomyxea/Maullinia	2848	2792	2001	1664	5401	864	1629	1062	1564	559	444	434
Eukaryota/Cercozoa/Phytomyxea/Novel Clade 9	884	1213	836	36	39	26	69	94	122	26	18	64
Eukaryota/Cercozoa/Phytomyxea/Phagomyxa	1283	1665	1016	162	242	180	146	94	84	10	10	18
Eukaryota/Cercozoa/Phytomyxea/Plasmodiophora	1085	1423	844	92	85	57	108	76	123	0	18	24
Eukaryota/Cercozoa/Phytomyxea/Polymyxa	141	220	138	0	24	0	29	26	61	0	14	0
Eukaryota/Cercozoa/Phytomyxea/Sorosphaerula	231	182	196	59	35	20	78	50	51	0	0	0
Eukaryota/Cercozoa/Phytomyxea/Spongospora	349	332	319	146	189	160	296	202	304	172	231	182
Eukaryota/Cercozoa/Phytomyxea/uncultured	7849	7824	6293	1666	1419	938	3027	2288	2848	1366	1127	964
Eukaryota/Cercozoa/Phytomyxea/Woronina	1799	1883	1469	269	302	242	916	1162	1083	179	206	232
Eukaryota/Cercozoa/Thecofilosea	7162	10221	6590	3129	2334	2464	3769	2529	3335	1838	1749	2251
Eukaryota/Cercozoa/Thecofilosea/Cryomonadida	204	288	148	0	0	0	10	0	12	0	0	10
Eukaryota/Cercozoa/Thecofilosea/Cryomonadida/Protaspidae	1797	2804	2041	2225	2067	1014	1382	875	1630	254	135	372
Eukaryota/Cercozoa/Thecofilosea/Cryomonadida/Protaspidae/Cryothecomonas	1606	1927	1447	2831	2154	1770	4300	3146	3639	2764	2175	2437
Eukaryota/Cercozoa/Thecofilosea/Cryomonadida/Protaspidae/Protaspis	5602	7500	4967	2226	1842	1742	2587	2024	2627	2183	2110	2650
Eukaryota/Cercozoa/Thecofilosea/Cryomonadida/Rhizaspididae/Rhogostoma	1208	1648	1050	127	121	71	202	206	286	106	63	117
Eukaryota/Cercozoa/Thecofilosea/Cryomonadida/Ventrifissuridae	3174	4796	2866	718	492	324	787	939	895	327	351	354
Eukaryota/Cercozoa/Thecofilosea/Cryomonadida/Ventrifissuridae/Ventrifissura	515	693	497	19	18	23	36	17	59	21	0	25
Eukaryota/Cercozoa/Thecofilosea/Ebriacea/Ebria	3725	4790	3088	3289	2756	3156	3879	3245	2674	2441	2062	2652
Eukaryota/Cercozoa/Thecofilosea/Incertae Sedis	257	395	209	0	0	0	0	0	0	0	0	0
Eukaryota/Cercozoa/Thecofilosea/Incertae Sedis/Lecythium	989	1148	695	1045	1737	992	1379	1261	1802	415	395	919
Eukaryota/Cercozoa/Thecofilosea/Incertae Sedis/Pseudodifflugia	135	206	138	66	48	74	40	43	54	53	129	164
Eukaryota/Cercozoa/Thecofilosea/uncultured	32714	38879	28675	31146	24191	24714	41161	26902	31356	16437	13717	16489
Eukaryota/Cercozoa/uncultured	62896	90478	56094	24050	22014	19889	34871	30126	24784	15455	14235	17899
Eukaryota/Cercozoa/Vampyrellidae	855	1134	794	82	123	138	111	90	150	80	41	88
Eukaryota/Cercozoa/Vampyrellidae/Leptophrys	0	0	0	10	22	27	45	25	52	39	26	66
Eukaryota/Cercozoa/Vampyrellidae/uncultured	17472	21912	15837	3060	3013	2194	2596	1785	2682	1310	1038	1504
Eukaryota/Cercozoa/Vampyrellidae/Vampyrella	243	220	148	441	679	1249	491	685	1056	136	27	16
Eukaryota/Chaetognatha/Sagittoidea/Aphragmophora	3487	4788	3425	80	41	50	64	28	46	45	38	34
Eukaryota/Chaetognatha/Sagittoidea/Monophragmophora	0	10	0	0	0	0	0	0	0	0	0	0
Eukaryota/Chaetognatha/Sagittoidea/Phragmophora	0	0	0	0	0	16	10	0	14	0	0	0
Eukaryota/Chlorokybophyceae/Chlorokybus	0	17	0	37	11	34	25	0	28	0	0	0
Eukaryota/Choanoflagellida	298	401	227	122	107	68	124	128	116	54	49	107
Eukaryota/Choanoflagellida/Acanthoecida	148	175	134	55	35	38	58	67	44	356	366	162
Eukaryota/Choanoflagellida/Acanthoecida/Acanthoecidae	676	1009	684	74	93	88	145	186	188	82	42	75
Eukaryota/Choanoflagellida/Acanthoecida/Acanthoecidae/FV23-1A4	721	1113	815	54	55	58	102	154	115	21	26	28
Eukaryota/Choanoflagellida/Acanthoecida/Acanthoecidae/Pleurasiga	61	50	17	0	43	0	0	0	19	0	0	15
Eukaryota/Choanoflagellida/Acanthoecida/Stephanoecidae	426	614	370	79	110	82	126	204	149	172	182	148
Eukaryota/Choanoflagellida/Acanthoecida/Stephanoecidae/Bicosta	1213	1451	1484	1643	1744	1766	1830	2325	1088	682	445	902
Eukaryota/Choanoflagellida/Acanthoecida/Stephanoecidae/Calliacantha	0	10	0	0	0	0	0	0	0	0	0	0
Eukaryota/Choanoflagellida/Acanthoecida/Stephanoecidae/Diaphanoeca	759	994	677	516	464	392	476	554	276	1610	1598	885
Eukaryota/Choanoflagellida/Acanthoecida/Stephanoecidae/Didymoeca	0	0	0	0	0	0	13	0	12	0	0	19
Eukaryota/Choanoflagellida/Acanthoecida/Stephanoecidae/Marine Choanoflagellates 1	240	291	218	12	18	0	19	30	14	0	16	0
Eukaryota/Choanoflagellida/Acanthoecida/Stephanoecidae/Marine Choanoflagellates 2	12	0	0	40	31	42	63	100	33	102	60	65
Eukaryota/Choanoflagellida/Acanthoecida/Stephanoecidae/Stephanoeca	923	1337	932	161	160	98	314	463	226	150	196	149
Eukaryota/Choanoflagellida/Clade L	182	279	142	0	0	11	14	12	12	0	20	0
Eukaryota/Choanoflagellida/Craspedida	321	384	325	36	63	38	85	54	71	91	62	67
Eukaryota/Choanoflagellida/Craspedida/Codonosigidae	799	26	26	150	99	96	318	462	335	34	22	50
Eukaryota/Choanoflagellida/Craspedida/Codonosigidae/Codosiga	391	564	432	16	27	31	23	28	35	0	0	33
Eukaryota/Choanoflagellida/Craspedida/Codonosigidae/Desmarella	89	135	76	62	80	101	81	108	58	141	164	130
Eukaryota/Choanoflagellida/Craspedida/Codonosigidae/Monosiga	1911	2667	1972	185	156	92	291	378	312	50	79	120
Eukaryota/Choanoflagellida/Craspedida/Codonosigidae/Sphaeroeca	53	52	32	0	0	0	10	0	0	0	0	0
Eukaryota/Choanoflagellida/Craspedida/Codosigidae/Freshwater Choanoflagellates 1	160	159	119	37	66	40	54	28	44	0	0	25
Eukaryota/Choanoflagellida/Craspedida/Codosigidae/Lagenoeca	570	843	566	594	654	411	322	207	330	232	202	221
Eukaryota/Choanoflagellida/Craspedida/Incertae Sedis/Paramonosiga	113	144	106	0	0	0	0	0	0	0	0	0
Eukaryota/Choanoflagellida/Craspedida/Salpingoecidae	705	1024	620	390	335	297	754	812	772	165	110	154
Eukaryota/Choanoflagellida/Craspedida/Salpingoecidae/Freshwater Choanoflagellates 2	852	853	829	425	353	248	878	589	361	210	145	202
Eukaryota/Choanoflagellida/Craspedida/Salpingoecidae/Hartaetosiga	835	1131	667	2317	2428	1792	2752	3705	2153	3055	2600	3835
Eukaryota/Choanoflagellida/Craspedida/Salpingoecidae/Salpingoeca	1884	2833	1805	327	221	251	212	254	256	312	169	259
Eukaryota/Choanoflagellida/Craspedida/Salpingoecidae/Stagondoeca	0	0	0	35	67	25	83	145	88	18	0	28
Eukaryota/Choanoflagellida/Craspedida/uncultured	35	66	39	26	18	13	53	38	54	0	15	19
Eukaryota/Chytridiomycota/Chytridiomycetes	8550	8556	7663	7621	6284	7335	6514	3626	7544	3828	4149	5995
Eukaryota/Chytridiomycota/Chytridiomycetes/Chytridiales	50	82	64	126	63	78	40	42	50	49	86	67
Eukaryota/Chytridiomycota/Chytridiomycetes/Chytridiales/Chytridiaceae	558	450	441	109	61	65	50	40	63	21	28	30
Eukaryota/Chytridiomycota/Chytridiomycetes/Chytridiales/Chytridiaceae/Chytridium	29	15	15	0	0	0	0	0	0	0	0	0
Eukaryota/Chytridiomycota/Chytridiomycetes/Chytridiales/Chytridiaceae/Dendrochytridium	53	73	66	52	49	0	61	52	66	89	91	98
Eukaryota/Chytridiomycota/Chytridiomycetes/Chytridiales/Chytridiaceae/uncultured	2575	2890	2302	930	730	668	1018	610	1035	234	226	295
Eukaryota/Chytridiomycota/Chytridiomycetes/Chytridiales/Chytriomycetaceae	1682	1941	1534	1096	1199	727	1727	1103	1582	689	509	678
Eukaryota/Chytridiomycota/Chytridiomycetes/Chytridiales/Chytriomycetaceae/Chytriomyces	125	138	91	51	52	25	85	84	124	12	0	0
Eukaryota/Chytridiomycota/Chytridiomycetes/Chytridiales/Chytriomycetaceae/Rhizoclosmatium	0	0	10	185	190	165	203	149	152	17	0	78
Eukaryota/Chytridiomycota/Chytridiomycetes/Chytridiales/Incertae Sedis	92	97	70	20	27	24	23	12	21	24	0	19
Eukaryota/Chytridiomycota/Chytridiomycetes/Chytridiales/Incertae Sedis/Zygorhizidium	16	34	22	73	0	59	27	20	20	0	0	0
Eukaryota/Chytridiomycota/Chytridiomycetes/Cladochytriales/Cladochytriaceae/Cladochytrium	86	119	84	51	89	42	30	24	49	50	40	56
Eukaryota/Chytridiomycota/Chytridiomycetes/Cladochytriales/Nowakowskiellaceae/Nowakowskiella	249	344	272	148	188	149	131	61	167	129	172	522
Eukaryota/Chytridiomycota/Chytridiomycetes/Gromochytriales/Gromochytriaceae	22	23	25	46	56	52	49	51	59	66	94	170
Eukaryota/Chytridiomycota/Chytridiomycetes/Gromochytriales/Gromochytriaceae/uncultured	535	613	564	1034	946	934	742	413	545	482	470	530
Eukaryota/Chytridiomycota/Chytridiomycetes/Incertae Sedis/Incertae Sedis/Blyttiomyces	30	13	0	0	0	0	0	0	0	0	0	0
Eukaryota/Chytridiomycota/Chytridiomycetes/Incertae Sedis/Incertae Sedis/Catenomyces	0	0	0	347	346	239	744	1121	716	109	76	154
Eukaryota/Chytridiomycota/Chytridiomycetes/Incertae Sedis/Incertae Sedis/uncultured	10	0	0	12	13	0	0	0	0	0	0	12
Eukaryota/Chytridiomycota/Chytridiomycetes/Incertae Sedis/Synchytriaceae/Synchytrium	1094	1590	1267	129	144	148	173	144	147	210	128	214
Eukaryota/Chytridiomycota/Chytridiomycetes/Lobulomycetales/Lobulomycetaceae	3065	3983	2588	235	173	131	179	120	139	124	95	143
Eukaryota/Chytridiomycota/Chytridiomycetes/Lobulomycetales/Lobulomycetaceae/Clydaea	231	234	221	0	0	0	0	11	0	0	0	0
Eukaryota/Chytridiomycota/Chytridiomycetes/Lobulomycetales/Lobulomycetaceae/Lobulomyces	64	64	64	391	218	153	89	63	79	112	227	447
Eukaryota/Chytridiomycota/Chytridiomycetes/Lobulomycetales/Lobulomycetaceae/uncultured	6435	7679	5967	18159	16205	21104	13447	7321	6753	14681	12749	17352
Eukaryota/Chytridiomycota/Chytridiomycetes/Polychytriales/Incertae Sedis	61	91	92	48	42	33	88	35	65	50	53	53
Eukaryota/Chytridiomycota/Chytridiomycetes/Polychytriales/Incertae Sedis/Arkaya	20	43	35	0	0	0	10	12	11	13	33	0
Eukaryota/Chytridiomycota/Chytridiomycetes/Polychytriales/Incertae Sedis/Karlingiomyces	15	19	0	47	81	0	0	0	16	0	0	0
Eukaryota/Chytridiomycota/Chytridiomycetes/Rhizophlyctidales/Rhizophlyctidaceae/Rhizophlyctis	337	261	267	209	99	134	88	85	55	108	39	115
Eukaryota/Chytridiomycota/Chytridiomycetes/Rhizophydiales	3509	3622	3326	3726	2973	3834	1853	1768	3591	355	354	659
Eukaryota/Chytridiomycota/Chytridiomycetes/Rhizophydiales/Incertae Sedis/Batrachochytrium	12	13	10	0	0	0	0	0	0	18	0	12
Eukaryota/Chytridiomycota/Chytridiomycetes/Rhizophydiales/Kappamycetaceae	855	881	745	1780	1239	1640	761	843	1610	73	44	43
Eukaryota/Chytridiomycota/Chytridiomycetes/Rhizophydiales/Kappamycetaceae/Kappamyces	52	56	41	0	0	0	0	0	0	0	0	0
Eukaryota/Chytridiomycota/Chytridiomycetes/Rhizophydiales/Rhizophydiaceae	2265	2489	2019	5064	3506	5060	4533	1871	4432	2404	2219	3838
Eukaryota/Chytridiomycota/Chytridiomycetes/Rhizophydiales/Rhizophydiaceae/Rhizophydium	2019	2332	2017	268	297	361	256	161	163	194	102	143
Eukaryota/Chytridiomycota/Chytridiomycetes/Rhizophydiales/Terramycetaceae/Boothiomyces	0	0	0	0	0	0	0	11	0	0	0	0
Eukaryota/Chytridiomycota/Chytridiomycetes/Rhizophydiales/uncultured	9629	10418	8218	36860	25524	36339	30238	14285	35033	16767	16584	26648
Eukaryota/Chytridiomycota/Chytridiomycetes/Spizellomycetales	0	13	0	0	0	0	0	0	0	0	0	0
Eukaryota/Chytridiomycota/Chytridiomycetes/Spizellomycetales/Olpidiaceae/Olpidium	0	0	10	17	15	12	0	12	0	0	0	16
Eukaryota/Chytridiomycota/Chytridiomycetes/Spizellomycetales/Powellomycetaceae	32	27	39	91	45	44	24	22	39	54	35	57
Eukaryota/Chytridiomycota/Chytridiomycetes/Spizellomycetales/Powellomycetaceae/Geranomyces	19	47	14	0	0	0	0	0	0	0	0	0
Eukaryota/Chytridiomycota/Chytridiomycetes/Spizellomycetales/Powellomycetaceae/uncultured	301	420	288	75	36	29	46	51	54	31	33	38
Eukaryota/Chytridiomycota/Chytridiomycetes/Spizellomycetales/Spizellomycetaceae	241	348	237	777	1130	906	801	313	468	220	314	357
Eukaryota/Chytridiomycota/Chytridiomycetes/Spizellomycetales/Spizellomycetaceae/Gaertneriomyces	63	53	46	21	10	16	0	0	0	0	0	0
Eukaryota/Chytridiomycota/Chytridiomycetes/Spizellomycetales/uncultured	0	0	0	286	401	292	10	13	48	356	124	254
Eukaryota/Chytridiomycota/Chytridiomycetes/uncultured	9463	10964	8419	597	648	526	614	411	858	294	231	275
Eukaryota/Chytridiomycota/Incertae Sedis	22	12	0	143	118	54	135	101	123	19	0	48
Eukaryota/Chytridiomycota/Monoblepharidomycetes/Monoblepharidales	275	342	223	59	90	64	47	51	73	19	26	25
Eukaryota/Chytridiomycota/Monoblepharidomycetes/Monoblepharidales/Gonapodyaceae/Gonapodya	141	227	192	151	133	128	96	100	85	54	80	85
Eukaryota/Chytridiomycota/Monoblepharidomycetes/Monoblepharidales/Harpochytriaceae/Harpochytrium	16	47	13	0	0	0	0	0	0	0	0	0
Eukaryota/Ciliophora	2675	3828	2849	3144	3818	2736	3067	2201	3864	949	556	953
Eukaryota/Ciliophora/Intramacronucleata	6120	9148	5991	7887	7128	6640	8677	6355	6998	4590	3898	6748
Eukaryota/Ciliophora/Intramacronucleata/Armophorea	433	735	440	33532	41149	20042	10615	5745	13032	5034	6390	12447
Eukaryota/Ciliophora/Intramacronucleata/Armophorea/Armophorida	11	23	0	719	888	476	404	540	422	125	126	346
Eukaryota/Ciliophora/Intramacronucleata/Armophorea/Armophorida/Brachonella	32	61	49	3716	3976	2122	1561	2441	1851	1138	1035	2728
Eukaryota/Ciliophora/Intramacronucleata/Armophorea/Armophorida/Caenomorpha	145	310	149	2626	2958	2140	557	640	937	734	894	1425
Eukaryota/Ciliophora/Intramacronucleata/Armophorea/Armophorida/Metopus	44	51	32	11884	15928	6999	3374	1594	3877	1361	2330	4053
Eukaryota/Ciliophora/Intramacronucleata/Armophorea/Armophorida/Parametopidium	0	0	0	99	163	53	0	0	0	0	0	30
Eukaryota/Ciliophora/Intramacronucleata/Armophorea/Cariaco Basin group 1	772	938	789	41196	45863	36462	68896	66295	61871	36447	29637	52165
Eukaryota/Ciliophora/Intramacronucleata/Armophorea/Cariaco Basin group 2	49	61	48	252	261	75	404	59	635	63	39	46
Eukaryota/Ciliophora/Intramacronucleata/Armophorea/CARIACO-1	11	12	14	25	74	54	66	52	49	24	10	44
Eukaryota/Ciliophora/Intramacronucleata/Armophorea/Clevelandellida	314	442	306	4152	5730	2693	2119	1353	2005	903	928	1803
Eukaryota/Ciliophora/Intramacronucleata/Armophorea/Clevelandellida/Clevelandella	11	23	11	23	29	33	21	0	14	0	0	13
Eukaryota/Ciliophora/Intramacronucleata/Armophorea/Clevelandellida/Nyctotheroides	0	10	0	808	778	548	323	252	385	262	251	438
Eukaryota/Ciliophora/Intramacronucleata/Armophorea/Clevelandellida/Nyctotherus	0	0	0	4036	5076	2749	1316	1030	2012	1070	1019	1893
Eukaryota/Ciliophora/Intramacronucleata/Armophorea/uncultured	30	201	53	178759	211908	101610	55226	37880	79579	31489	44155	75595
Eukaryota/Ciliophora/Intramacronucleata/Conthreep	12942	12756	11491	48356	42123	34009	35611	17201	20521	14850	15933	21361
Eukaryota/Ciliophora/Intramacronucleata/Conthreep/Colpodea	90	114	67	196	142	105	92	81	148	153	161	115
Eukaryota/Ciliophora/Intramacronucleata/Conthreep/Colpodea/Aristerostoma	84	127	102	35	35	26	97	143	119	42	30	52
Eukaryota/Ciliophora/Intramacronucleata/Conthreep/Colpodea/Bardeliella	0	14	0	0	0	0	0	0	0	0	0	0
Eukaryota/Ciliophora/Intramacronucleata/Conthreep/Colpodea/Bresslaua	0	0	0	25	27	21	17	17	0	0	14	16
Eukaryota/Ciliophora/Intramacronucleata/Conthreep/Colpodea/Bryometopus	19	36	23	75	78	46	104	37	79	38	65	104
Eukaryota/Ciliophora/Intramacronucleata/Conthreep/Colpodea/Bursaria	0	12	14	0	0	0	0	0	0	0	0	0
Eukaryota/Ciliophora/Intramacronucleata/Conthreep/Colpodea/Colpoda	23	32	11	13	15	18	30	24	22	32	0	11
Eukaryota/Ciliophora/Intramacronucleata/Conthreep/Colpodea/Cyrtolophosis	27	66	46	1614	2263	3801	2217	2751	4258	322	332	379
Eukaryota/Ciliophora/Intramacronucleata/Conthreep/Colpodea/Etoschophrya	25	13	0	20	19	12	38	0	0	0	0	0
Eukaryota/Ciliophora/Intramacronucleata/Conthreep/Colpodea/Exocolpoda	0	0	0	0	0	0	39	23	0	13	0	10
Eukaryota/Ciliophora/Intramacronucleata/Conthreep/Colpodea/Ilsiella	12	0	0	11	0	0	0	0	0	0	0	0
Eukaryota/Ciliophora/Intramacronucleata/Conthreep/Colpodea/Jaroschia	24	21	21	13	0	15	0	0	0	0	0	15
Eukaryota/Ciliophora/Intramacronucleata/Conthreep/Colpodea/Maryna	12	21	0	60	73	87	53	37	58	100	72	173
Eukaryota/Ciliophora/Intramacronucleata/Conthreep/Colpodea/Microdiaphanosoma	0	0	0	0	0	0	0	0	0	0	14	0
Eukaryota/Ciliophora/Intramacronucleata/Conthreep/Colpodea/Platyophrya	20	0	0	0	0	22	233	0	18	0	0	0
Eukaryota/Ciliophora/Intramacronucleata/Conthreep/Colpodea/Pseudoplatyophrya	0	10	0	39	19	21	0	13	0	0	0	0
Eukaryota/Ciliophora/Intramacronucleata/Conthreep/Colpodea/Repoma	0	0	0	0	22	18	0	0	0	0	0	0
Eukaryota/Ciliophora/Intramacronucleata/Conthreep/Colpodea/Sorogena	11	11	0	0	0	0	0	0	0	0	0	0
Eukaryota/Ciliophora/Intramacronucleata/Conthreep/Colpodea/uncultured	142	228	102	69	76	32	29	21	90	42	45	54
Eukaryota/Ciliophora/Intramacronucleata/Conthreep/IN2411	364	744	274	198	178	153	469	348	485	164	175	120
Eukaryota/Ciliophora/Intramacronucleata/Conthreep/Nassophorea	978	1641	730	247	199	256	293	149	223	285	292	596
Eukaryota/Ciliophora/Intramacronucleata/Conthreep/Nassophorea/Colpodidium	37	50	55	86	83	67	110	58	137	79	80	140
Eukaryota/Ciliophora/Intramacronucleata/Conthreep/Nassophorea/Discotricha	65	77	57	28	32	20	29	0	17	20	19	16
Eukaryota/Ciliophora/Intramacronucleata/Conthreep/Nassophorea/Furgasonia	10	29	13	0	0	0	0	0	0	0	0	0
Eukaryota/Ciliophora/Intramacronucleata/Conthreep/Nassophorea/Leptopharynx	89	137	63	10	0	0	38	0	0	0	0	0
Eukaryota/Ciliophora/Intramacronucleata/Conthreep/Nassophorea/Obertrumia	986	1364	1029	153	83	67	749	10	13	81	97	50
Eukaryota/Ciliophora/Intramacronucleata/Conthreep/Nassophorea/Pseudomicrothorax	0	0	0	0	0	0	0	0	0	0	0	19
Eukaryota/Ciliophora/Intramacronucleata/Conthreep/Nassophorea/uncultured	702	971	640	462	411	698	680	955	987	302	314	416
Eukaryota/Ciliophora/Intramacronucleata/Conthreep/Nassophorea/Zosterodasys	5962	12681	5291	25	27	29	31	29	33	15	27	33
Eukaryota/Ciliophora/Intramacronucleata/Conthreep/Oligohymenophorea	6485	9026	5565	1334	1555	1055	1980	1223	1390	592	692	1214
Eukaryota/Ciliophora/Intramacronucleata/Conthreep/Oligohymenophorea/Anophryoides	607	831	463	0	0	0	0	0	0	0	0	0
Eukaryota/Ciliophora/Intramacronucleata/Conthreep/Oligohymenophorea/Anoplophrya	57	54	47	0	0	0	0	0	0	0	0	0
Eukaryota/Ciliophora/Intramacronucleata/Conthreep/Oligohymenophorea/Apocarchesium	663	799	705	0	0	0	12	10	0	0	0	0
Eukaryota/Ciliophora/Intramacronucleata/Conthreep/Oligohymenophorea/Bromeliophrya	0	0	0	0	0	0	0	0	10	0	0	14
Eukaryota/Ciliophora/Intramacronucleata/Conthreep/Oligohymenophorea/Campanella	14	0	0	29	21	19	13	21	24	0	0	0
Eukaryota/Ciliophora/Intramacronucleata/Conthreep/Oligohymenophorea/Cardiostomatella	6804	10885	7252	2282	2381	941	10729	15233	11500	505	963	641
Eukaryota/Ciliophora/Intramacronucleata/Conthreep/Oligohymenophorea/Cinetochilum	155	140	125	54	76	57	59	74	67	43	87	146
Eukaryota/Ciliophora/Intramacronucleata/Conthreep/Oligohymenophorea/Cohnilembus	46	50	48	27	24	40	20	0	16	98	40	89
Eukaryota/Ciliophora/Intramacronucleata/Conthreep/Oligohymenophorea/Colpidium	18	41	37	0	0	14	15	0	0	11	0	13
Eukaryota/Ciliophora/Intramacronucleata/Conthreep/Oligohymenophorea/Cothurnia	2786	2751	2553	11	0	11	0	0	0	0	0	0
Eukaryota/Ciliophora/Intramacronucleata/Conthreep/Oligohymenophorea/Cristigera	914	1380	850	3196	2658	1874	3101	3844	3428	1637	1100	2214
Eukaryota/Ciliophora/Intramacronucleata/Conthreep/Oligohymenophorea/Cyclidium	5961	9156	6401	903	914	759	874	1100	876	461	243	553
Eukaryota/Ciliophora/Intramacronucleata/Conthreep/Oligohymenophorea/Dexiotricha	1980	2918	1689	165	160	87	1265	723	788	101	117	168
Eukaryota/Ciliophora/Intramacronucleata/Conthreep/Oligohymenophorea/Dexitrichides	127	228	135	93	59	68	58	78	27	72	75	78
Eukaryota/Ciliophora/Intramacronucleata/Conthreep/Oligohymenophorea/Entodiscus	10	0	0	25	17	22	0	0	0	0	0	14
Eukaryota/Ciliophora/Intramacronucleata/Conthreep/Oligohymenophorea/Entorhipidium	0	10	0	0	0	0	0	0	0	0	0	0
Eukaryota/Ciliophora/Intramacronucleata/Conthreep/Oligohymenophorea/Epicarchesium	150	502	43	0	0	0	0	0	0	0	0	0
Eukaryota/Ciliophora/Intramacronucleata/Conthreep/Oligohymenophorea/Epistylis	282	508	277	123	89	101	502	133	58	51	120	53
Eukaryota/Ciliophora/Intramacronucleata/Conthreep/Oligohymenophorea/Eurystomatella	206	258	80	93	101	104	95	77	111	87	75	186
Eukaryota/Ciliophora/Intramacronucleata/Conthreep/Oligohymenophorea/Falcicyclidium	2551	4732	2050	39	39	34	34	16	37	31	45	46
Eukaryota/Ciliophora/Intramacronucleata/Conthreep/Oligohymenophorea/Frontonia	5002	11964	8338	505	600	412	281	1151	246	493	357	768
Eukaryota/Ciliophora/Intramacronucleata/Conthreep/Oligohymenophorea/Glaucoma	54	128	42	11	35	11	17	22	24	0	0	0
Eukaryota/Ciliophora/Intramacronucleata/Conthreep/Oligohymenophorea/Gymnodinioides	0	0	0	0	0	0	0	12	0	0	0	0
Eukaryota/Ciliophora/Intramacronucleata/Conthreep/Oligohymenophorea/Histiobalantium	4460	4483	1247	30	30	22	774	25	15	12	0	0
Eukaryota/Ciliophora/Intramacronucleata/Conthreep/Oligohymenophorea/Homalogastra	15052	19848	14502	495	422	341	304	94	312	101	158	225
Eukaryota/Ciliophora/Intramacronucleata/Conthreep/Oligohymenophorea/Hyalophysa	78	43	26	90	78	48	16	16	14	105	115	92
Eukaryota/Ciliophora/Intramacronucleata/Conthreep/Oligohymenophorea/Lembadion	2042	3439	2767	0	0	0	0	0	0	0	0	0
Eukaryota/Ciliophora/Intramacronucleata/Conthreep/Oligohymenophorea/Mesanophrys	1273	2090	866	452	303	340	288	65	263	0	0	0
Eukaryota/Ciliophora/Intramacronucleata/Conthreep/Oligohymenophorea/Metanophrys	77	378	49	311	288	411	553	318	460	221	439	307
Eukaryota/Ciliophora/Intramacronucleata/Conthreep/Oligohymenophorea/Metaracoelophrya	115	118	42	0	0	0	0	0	0	13	0	0
Eukaryota/Ciliophora/Intramacronucleata/Conthreep/Oligohymenophorea/Metaradiophrya	29	56	24	21	0	12	0	0	0	0	0	0
Eukaryota/Ciliophora/Intramacronucleata/Conthreep/Oligohymenophorea/Miamiensis	398	452	242	158	146	128	215	17	118	26	48	70
Eukaryota/Ciliophora/Intramacronucleata/Conthreep/Oligohymenophorea/Opercularia	10	21	0	0	0	14	11	11	11	10	0	0
Eukaryota/Ciliophora/Intramacronucleata/Conthreep/Oligohymenophorea/Opisthonecta	81	173	104	0	0	0	0	0	0	0	0	0
Eukaryota/Ciliophora/Intramacronucleata/Conthreep/Oligohymenophorea/Paraclausilocola	25	27	11	0	0	0	0	0	0	0	0	0
Eukaryota/Ciliophora/Intramacronucleata/Conthreep/Oligohymenophorea/Paramecium	712	1199	974	173	157	156	200	197	200	195	70	121
Eukaryota/Ciliophora/Intramacronucleata/Conthreep/Oligohymenophorea/Paranophrys	74	203	109	74	73	95	65	36	63	37	91	59
Eukaryota/Ciliophora/Intramacronucleata/Conthreep/Oligohymenophorea/Paratetrahymena	51	28	14	0	15	0	94	80	78	27	13	10
Eukaryota/Ciliophora/Intramacronucleata/Conthreep/Oligohymenophorea/Parauronema	184	233	152	190	154	157	204	134	216	165	164	184
Eukaryota/Ciliophora/Intramacronucleata/Conthreep/Oligohymenophorea/Philaster	145	360	168	0	0	0	68	0	87	0	0	0
Eukaryota/Ciliophora/Intramacronucleata/Conthreep/Oligohymenophorea/Philasterides	380	926	404	0	26	12	269	22	221	0	0	20
Eukaryota/Ciliophora/Intramacronucleata/Conthreep/Oligohymenophorea/Plagiopyliella	81	129	67	0	0	0	0	0	0	0	0	0
Eukaryota/Ciliophora/Intramacronucleata/Conthreep/Oligohymenophorea/Platynematum	91	101	25	0	0	0	0	0	0	0	0	0
Eukaryota/Ciliophora/Intramacronucleata/Conthreep/Oligohymenophorea/Pleuronema	18264	25041	13875	328	273	158	570	22308	635	234	451	251
Eukaryota/Ciliophora/Intramacronucleata/Conthreep/Oligohymenophorea/Porpostoma	700	1721	805	0	0	0	12	0	0	0	0	0
Eukaryota/Ciliophora/Intramacronucleata/Conthreep/Oligohymenophorea/Protocyclidium	878	1398	883	286	366	319	1019	563	671	254	277	323
Eukaryota/Ciliophora/Intramacronucleata/Conthreep/Oligohymenophorea/Pseudepistylis	0	0	0	36	38	40	16	13	14	27	16	48
Eukaryota/Ciliophora/Intramacronucleata/Conthreep/Oligohymenophorea/Pseudocohnilembus	90	130	100	0	0	0	0	0	0	0	0	0
Eukaryota/Ciliophora/Intramacronucleata/Conthreep/Oligohymenophorea/Pseudocollinia	106	155	95	35	25	40	30	35	20	66	44	51
Eukaryota/Ciliophora/Intramacronucleata/Conthreep/Oligohymenophorea/Pseudoplatynematum	500	494	515	0	0	0	133	138	93	0	0	0
Eukaryota/Ciliophora/Intramacronucleata/Conthreep/Oligohymenophorea/Pseudovorticella	36	87	47	16	0	15	0	16	0	23	12	13
Eukaryota/Ciliophora/Intramacronucleata/Conthreep/Oligohymenophorea/Sathrophilus	3011	4512	3414	66	83	57	313	306	192	89	50	89
Eukaryota/Ciliophora/Intramacronucleata/Conthreep/Oligohymenophorea/Schizocalyptra	533	328	375	0	0	0	14	13	0	0	0	0
Eukaryota/Ciliophora/Intramacronucleata/Conthreep/Oligohymenophorea/Schizocaryum	25	21	26	12	0	0	0	0	0	0	0	0
Eukaryota/Ciliophora/Intramacronucleata/Conthreep/Oligohymenophorea/Stokesia	283	398	236	321	308	299	276	460	320	121	130	143
Eukaryota/Ciliophora/Intramacronucleata/Conthreep/Oligohymenophorea/Telotrochidium	150	278	234	393	347	333	183	203	176	694	474	881
Eukaryota/Ciliophora/Intramacronucleata/Conthreep/Oligohymenophorea/Tetrahymena	379	462	261	329	419	543	680	381	197	553	619	703
Eukaryota/Ciliophora/Intramacronucleata/Conthreep/Oligohymenophorea/Thyrophylax	67	58	32	162	218	154	69	50	67	58	38	83
Eukaryota/Ciliophora/Intramacronucleata/Conthreep/Oligohymenophorea/Trichodina	960	1103	1048	222	263	351	361	210	301	89	106	279
Eukaryota/Ciliophora/Intramacronucleata/Conthreep/Oligohymenophorea/uncultured	12486	23049	9652	24649	29486	19913	20646	20080	23172	15931	13492	29188
Eukaryota/Ciliophora/Intramacronucleata/Conthreep/Oligohymenophorea/Urceolaria	304	336	244	193	195	132	26	23	46	210	162	434
Eukaryota/Ciliophora/Intramacronucleata/Conthreep/Oligohymenophorea/Uronema	788	1965	1095	29	20	0	74	15	70	11	0	14
Eukaryota/Ciliophora/Intramacronucleata/Conthreep/Oligohymenophorea/Uronemella	40	55	34	0	0	0	0	0	0	0	0	0
Eukaryota/Ciliophora/Intramacronucleata/Conthreep/Oligohymenophorea/Vaginicola	155	347	256	0	11	0	66	23	39	0	0	0
Eukaryota/Ciliophora/Intramacronucleata/Conthreep/Oligohymenophorea/Vorticella	178	252	213	365	19	23	15	11	16	17	11	18
Eukaryota/Ciliophora/Intramacronucleata/Conthreep/Oligohymenophorea/Wilbertia	948	2177	648	0	0	0	33	4955	64	0	0	0
Eukaryota/Ciliophora/Intramacronucleata/Conthreep/Oligohymenophorea/Zoothamnium	817	1208	840	398	269	209	219	97	123	70	62	99
Eukaryota/Ciliophora/Intramacronucleata/Conthreep/Phyllopharyngea	291	417	322	393	494	432	572	315	368	51	59	101
Eukaryota/Ciliophora/Intramacronucleata/Conthreep/Phyllopharyngea/Acineta	2320	4512	3649	5414	6718	4112	1211	935	2897	193	103	204
Eukaryota/Ciliophora/Intramacronucleata/Conthreep/Phyllopharyngea/Agnathodysteria	212	291	195	0	0	0	0	0	0	0	0	0
Eukaryota/Ciliophora/Intramacronucleata/Conthreep/Phyllopharyngea/BOLA439	2045	3725	2160	19550	19170	14771	12634	14724	13735	7272	6796	13853
Eukaryota/Ciliophora/Intramacronucleata/Conthreep/Phyllopharyngea/Brooklynella	17	44	16	592	203	190	218	85	134	37	65	244
Eukaryota/Ciliophora/Intramacronucleata/Conthreep/Phyllopharyngea/Chilodochona	59	101	41	17	32	23	11	0	0	13	15	22
Eukaryota/Ciliophora/Intramacronucleata/Conthreep/Phyllopharyngea/Chilodonella	117	118	110	27	20	15	16	0	21	13	0	24
Eukaryota/Ciliophora/Intramacronucleata/Conthreep/Phyllopharyngea/Chlamydodon	36	31	26	94	89	53	105	117	127	39	28	83
Eukaryota/Ciliophora/Intramacronucleata/Conthreep/Phyllopharyngea/Chlamydonella	1110	2087	932	0	0	0	0	0	0	0	0	0
Eukaryota/Ciliophora/Intramacronucleata/Conthreep/Phyllopharyngea/Chlamydonellopsis	1173	2083	1054	0	11	0	87	40	0	0	0	0
Eukaryota/Ciliophora/Intramacronucleata/Conthreep/Phyllopharyngea/Coeloperix	1778	3731	1627	0	0	0	0	0	0	0	0	0
Eukaryota/Ciliophora/Intramacronucleata/Conthreep/Phyllopharyngea/Discophrya	0	0	17	0	12	0	0	0	0	0	10	21
Eukaryota/Ciliophora/Intramacronucleata/Conthreep/Phyllopharyngea/Dysteria	3862	12924	3256	51	33	23	77	39	31	0	11	26
Eukaryota/Ciliophora/Intramacronucleata/Conthreep/Phyllopharyngea/Ephelota	253	473	199	265	194	225	196	70	160	24	19	18
Eukaryota/Ciliophora/Intramacronucleata/Conthreep/Phyllopharyngea/Hartmannula	71	75	48	0	0	0	0	0	0	0	12	0
Eukaryota/Ciliophora/Intramacronucleata/Conthreep/Phyllopharyngea/Heliophrya	0	27	12	523	391	154	295	698	199	76	76	140
Eukaryota/Ciliophora/Intramacronucleata/Conthreep/Phyllopharyngea/Hypocoma	142	248	293	914	1041	1052	508	562	876	226	118	180
Eukaryota/Ciliophora/Intramacronucleata/Conthreep/Phyllopharyngea/Odontochlamys	0	17	15	0	0	0	0	0	0	0	0	0
Eukaryota/Ciliophora/Intramacronucleata/Conthreep/Phyllopharyngea/Paracineta	1252	1521	1370	1378	1183	774	861	1293	892	184	203	325
Eukaryota/Ciliophora/Intramacronucleata/Conthreep/Phyllopharyngea/Paracyrtophoron	0	0	0	12	0	0	0	0	0	0	0	31
Eukaryota/Ciliophora/Intramacronucleata/Conthreep/Phyllopharyngea/Phascolodon	90	166	82	17	0	29	0	0	0	0	0	0
Eukaryota/Ciliophora/Intramacronucleata/Conthreep/Phyllopharyngea/Pithites	324	709	335	281	227	168	784	365	183	118	96	89
Eukaryota/Ciliophora/Intramacronucleata/Conthreep/Phyllopharyngea/Pseudochilodonopsis	183	183	62	24	19	15	63	18	0	0	0	0
Eukaryota/Ciliophora/Intramacronucleata/Conthreep/Phyllopharyngea/Tokophrya	0	10	0	679	334	40	319	887	824	29	19	54
Eukaryota/Ciliophora/Intramacronucleata/Conthreep/Phyllopharyngea/Trichopodiella	0	0	0	0	0	0	0	0	0	0	0	10
Eukaryota/Ciliophora/Intramacronucleata/Conthreep/Phyllopharyngea/Trochilia	251	391	237	39	81	45	19	10	44	17	11	41
Eukaryota/Ciliophora/Intramacronucleata/Conthreep/Phyllopharyngea/Trochilioides	355	461	446	13	17	10	272	75	17	0	0	0
Eukaryota/Ciliophora/Intramacronucleata/Conthreep/Phyllopharyngea/Trochochilodon	0	13	0	0	0	0	18	0	0	0	0	0
Eukaryota/Ciliophora/Intramacronucleata/Conthreep/Plagiopylea	2105	3256	2223	2606	1832	1563	1083	2047	700	1283	809	1910
Eukaryota/Ciliophora/Intramacronucleata/Conthreep/Plagiopylea/Epalxella	31588	46149	31891	48205	40749	35731	24361	30744	23924	16666	11735	26962
Eukaryota/Ciliophora/Intramacronucleata/Conthreep/Plagiopylea/FV36-2C12	14	53	40	3071	1687	1936	797	1439	2070	2484	1049	1958
Eukaryota/Ciliophora/Intramacronucleata/Conthreep/Plagiopylea/Lechriopyla	76	79	72	3678	2663	3062	1736	2223	3715	1146	1291	2365
Eukaryota/Ciliophora/Intramacronucleata/Conthreep/Plagiopylea/Parasonderia	89	154	109	8830	4906	5441	5119	3116	7014	1551	1544	3422
Eukaryota/Ciliophora/Intramacronucleata/Conthreep/Plagiopylea/Plagiopyla	32	48	57	1530	359	677	1636	628	963	271	216	844
Eukaryota/Ciliophora/Intramacronucleata/Conthreep/Plagiopylea/RM1-SG02	3093	3180	2889	7520	6809	5531	9259	7668	5079	3317	2224	4270
Eukaryota/Ciliophora/Intramacronucleata/Conthreep/Plagiopylea/Trimyema	639	809	577	10270	11594	9008	10382	11126	8657	4786	4769	11102
Eukaryota/Ciliophora/Intramacronucleata/Conthreep/Prostomatea	2488	2194	1401	2678	1686	2864	5542	2886	2490	768	1223	998
Eukaryota/Ciliophora/Intramacronucleata/Conthreep/Prostomatea/Coleps	103	100	99	91	104	41	89	91	36	75	65	142
Eukaryota/Ciliophora/Intramacronucleata/Conthreep/Prostomatea/Cryptocaryon	80193	106675	84309	895513	777429	554039	572789	216418	332999	242211	315888	397147
Eukaryota/Ciliophora/Intramacronucleata/Conthreep/Prostomatea/Levicoleps	0	0	0	11	0	0	0	0	0	0	11	17
Eukaryota/Ciliophora/Intramacronucleata/Conthreep/Prostomatea/Nolandia	48	84	26	0	0	0	0	0	0	0	0	0
Eukaryota/Ciliophora/Intramacronucleata/Conthreep/Prostomatea/Pinacocoleps	0	0	0	0	0	0	10	22	104	0	0	10
Eukaryota/Ciliophora/Intramacronucleata/Conthreep/Prostomatea/Placus	11518	19655	7808	75	83	68	56	33	99	1306	12	39
Eukaryota/Ciliophora/Intramacronucleata/Conthreep/Prostomatea/Plagiopogon	2155	3049	2131	36	45	93	1063	631	416	230	141	229
Eukaryota/Ciliophora/Intramacronucleata/Conthreep/Prostomatea/Prorodon	9979	1014	1648	23417	12566	29650	50964	27145	19788	1401	8727	402
Eukaryota/Ciliophora/Intramacronucleata/Conthreep/Prostomatea/Tiarina	15	27	13	47	36	30	33	17	43	18	10	22
Eukaryota/Ciliophora/Intramacronucleata/Litostomatea	2190	3825	1851	3589	3493	3144	3591	4992	6497	468	722	959
Eukaryota/Ciliophora/Intramacronucleata/Litostomatea/Haptoria	40694	79571	38443	7193	5635	8554	7364	7342	10236	1660	5852	4299
Eukaryota/Ciliophora/Intramacronucleata/Litostomatea/Haptoria/Acineria	870	1054	761	0	0	0	0	0	0	0	0	0
Eukaryota/Ciliophora/Intramacronucleata/Litostomatea/Haptoria/Amphileptus	1330	2324	1129	13	22	14	31	29	259	22	0	12
Eukaryota/Ciliophora/Intramacronucleata/Litostomatea/Haptoria/Apobryophyllum	182	309	209	0	0	40	0	0	150	0	0	0
Eukaryota/Ciliophora/Intramacronucleata/Litostomatea/Haptoria/Arcuospathidium	670	739	556	352	142	297	951	149	1774	110	83	152
Eukaryota/Ciliophora/Intramacronucleata/Litostomatea/Haptoria/Balantidion	77	398	174	253	195	276	253	195	377	180	145	214
Eukaryota/Ciliophora/Intramacronucleata/Litostomatea/Haptoria/Chaenea	6515	11686	7885	795	1564	803	2455	1276	3250	1278	1211	4166
Eukaryota/Ciliophora/Intramacronucleata/Litostomatea/Haptoria/Didinium	6499	12062	8469	115010	119242	47417	49846	93995	160952	3014	2306	9186
Eukaryota/Ciliophora/Intramacronucleata/Litostomatea/Haptoria/Dileptus	37	287	27	21	39	23	34	24	49	15	20	34
Eukaryota/Ciliophora/Intramacronucleata/Litostomatea/Haptoria/Enchelys	351	823	262	146	118	113	88	118	81	214	108	331
Eukaryota/Ciliophora/Intramacronucleata/Litostomatea/Haptoria/Epiphyllum	2886	4585	2040	949	703	577	1290	3161	1124	261	470	243
Eukaryota/Ciliophora/Intramacronucleata/Litostomatea/Haptoria/Epispathidium	83	335	100	12	456	20	1050	38	59	15	14	28
Eukaryota/Ciliophora/Intramacronucleata/Litostomatea/Haptoria/Helicoprorodon	13	43	11	16	11	14	12	0	24	0	0	0
Eukaryota/Ciliophora/Intramacronucleata/Litostomatea/Haptoria/Hemiophrys	922	1052	761	70	12	52	21	62	29	28	0	39
Eukaryota/Ciliophora/Intramacronucleata/Litostomatea/Haptoria/Homalozoon	23	33	18	0	0	0	22	21	0	0	0	0
Eukaryota/Ciliophora/Intramacronucleata/Litostomatea/Haptoria/Lacrymaria	2816	4992	2444	412	284	279	362	391	540	96	404	182
Eukaryota/Ciliophora/Intramacronucleata/Litostomatea/Haptoria/Lagynophrya	148	536	84	34	1076	25	2352	1275	487	17	0	0
Eukaryota/Ciliophora/Intramacronucleata/Litostomatea/Haptoria/Litonotus	1890	2209	1383	99	38	85	705	73	718	15	14	22
Eukaryota/Ciliophora/Intramacronucleata/Litostomatea/Haptoria/Loxophyllum	3061	4705	2039	0	0	0	0	0	0	0	0	0
Eukaryota/Ciliophora/Intramacronucleata/Litostomatea/Haptoria/Microdileptus	84	558	68	0	0	0	0	0	0	0	0	0
Eukaryota/Ciliophora/Intramacronucleata/Litostomatea/Haptoria/Phialina	7711	14327	6583	894	1018	471	2271	1032	971	105	1505	513
Eukaryota/Ciliophora/Intramacronucleata/Litostomatea/Haptoria/Rurikoplites	0	1392	0	0	0	0	0	0	0	0	0	0
Eukaryota/Ciliophora/Intramacronucleata/Litostomatea/Haptoria/Spathidium	273	536	276	165	157	116	238	100	167	163	221	169
Eukaryota/Ciliophora/Intramacronucleata/Litostomatea/Haptoria/Trachelius	17	125	0	0	0	0	25	0	42	0	0	0
Eukaryota/Ciliophora/Intramacronucleata/Litostomatea/Haptoria/Trachelotractus	926	1384	961	455	553	370	977	767	826	492	236	413
Eukaryota/Ciliophora/Intramacronucleata/Litostomatea/Haptoria/uncultured	1089	2219	1284	462	205	225	131	374	1157	117	589	138
Eukaryota/Ciliophora/Intramacronucleata/Litostomatea/Mesodiniidae	9146	15235	8175	1098	839	516	756	1526	1045	1272	2779	2236
Eukaryota/Ciliophora/Intramacronucleata/Litostomatea/Mesodiniidae/FV18-2A2	102	175	76	33	19	19	14	20	12	17	26	14
Eukaryota/Ciliophora/Intramacronucleata/Litostomatea/Mesodiniidae/Mesodinium	2550	4246	1827	19	27	35	68	62	77	14	19	15
Eukaryota/Ciliophora/Intramacronucleata/Litostomatea/Mesodiniidae/Myrionecta	3030	5018	2620	1556	878	605	982	3556	1647	2922	5596	4212
Eukaryota/Ciliophora/Intramacronucleata/Litostomatea/Mesodiniidae/uncultured	3378	5820	2567	2068	1765	1370	2198	1823	2475	2231	1678	2616
Eukaryota/Ciliophora/Intramacronucleata/Litostomatea/Trichostomatia	1596	2608	1486	317	185	252	199	165	278	185	326	218
Eukaryota/Ciliophora/Intramacronucleata/Litostomatea/Trichostomatia/Alloiozona	15	29	0	10	0	0	0	0	0	0	0	0
Eukaryota/Ciliophora/Intramacronucleata/Litostomatea/Trichostomatia/Amylovorax	0	0	0	75	83	53	0	0	0	88	90	74
Eukaryota/Ciliophora/Intramacronucleata/Litostomatea/Trichostomatia/Balantidium	192	383	132	0	14	0	11	11	0	0	0	0
Eukaryota/Ciliophora/Intramacronucleata/Litostomatea/Trichostomatia/Blepharocorys	55	127	43	0	0	0	0	0	14	0	0	0
Eukaryota/Ciliophora/Intramacronucleata/Litostomatea/Trichostomatia/Bundleia	680	1329	827	156	190	264	222	398	247	354	370	259
Eukaryota/Ciliophora/Intramacronucleata/Litostomatea/Trichostomatia/Buxtonella	0	0	0	0	0	0	0	0	14	0	0	17
Eukaryota/Ciliophora/Intramacronucleata/Litostomatea/Trichostomatia/Cycloposthium	209	425	149	14	11	13	19	11	0	0	0	0
Eukaryota/Ciliophora/Intramacronucleata/Litostomatea/Trichostomatia/Dasytricha	60	123	91	33	29	11	13	13	35	28	0	0
Eukaryota/Ciliophora/Intramacronucleata/Litostomatea/Trichostomatia/Diplodinium	0	15	0	0	0	0	0	0	0	0	0	0
Eukaryota/Ciliophora/Intramacronucleata/Litostomatea/Trichostomatia/Ditoxum	36	172	52	20	38	34	64	33	44	0	15	0
Eukaryota/Ciliophora/Intramacronucleata/Litostomatea/Trichostomatia/Entodinium	337	610	338	184	205	173	177	201	291	126	125	154
Eukaryota/Ciliophora/Intramacronucleata/Litostomatea/Trichostomatia/Eremoplastron	171	229	199	23	0	0	0	0	0	0	0	0
Eukaryota/Ciliophora/Intramacronucleata/Litostomatea/Trichostomatia/Eudiplodinium	14	21	19	11	0	0	0	0	15	0	0	0
Eukaryota/Ciliophora/Intramacronucleata/Litostomatea/Trichostomatia/Helicozoster	0	25	0	0	59	0	112	0	0	0	0	0
Eukaryota/Ciliophora/Intramacronucleata/Litostomatea/Trichostomatia/Hemiprorodon	44	98	36	0	0	0	0	141	64	0	0	0
Eukaryota/Ciliophora/Intramacronucleata/Litostomatea/Trichostomatia/Isotricha	20	26	21	25	29	34	24	40	13	70	72	58
Eukaryota/Ciliophora/Intramacronucleata/Litostomatea/Trichostomatia/Macropodinium	107	148	76	0	0	0	0	0	80	48	0	39
Eukaryota/Ciliophora/Intramacronucleata/Litostomatea/Trichostomatia/Metadinium	0	88	49	0	0	0	0	0	0	0	0	0
Eukaryota/Ciliophora/Intramacronucleata/Litostomatea/Trichostomatia/Ophryoscolex	143	176	154	110	104	96	120	132	60	217	162	109
Eukaryota/Ciliophora/Intramacronucleata/Litostomatea/Trichostomatia/Polycosta	0	0	0	12	0	0	11	23	11	0	0	0
Eukaryota/Ciliophora/Intramacronucleata/Litostomatea/Trichostomatia/Polyplastron	11	24	14	20	11	0	48	12	65	11	18	0
Eukaryota/Ciliophora/Intramacronucleata/Litostomatea/Trichostomatia/Triplumaria	0	10	0	26	47	16	65	63	55	12	10	0
Eukaryota/Ciliophora/Intramacronucleata/Litostomatea/Trichostomatia/Troglodytella	186	341	150	0	0	0	0	0	0	0	0	0
Eukaryota/Ciliophora/Intramacronucleata/Litostomatea/Trichostomatia/uncultured	12	11	0	0	0	0	0	0	0	0	0	0
Eukaryota/Ciliophora/Intramacronucleata/Spirotrichea	5287	7985	4786	11839	12908	7301	4791	3546	5068	2971	4270	5994
Eukaryota/Ciliophora/Intramacronucleata/Spirotrichea/Choreotrichia	1112	3094	1780	1208	848	761	1398	684	933	105	91	285
Eukaryota/Ciliophora/Intramacronucleata/Spirotrichea/Choreotrichia/Codonellopsis	11	16	0	15	0	0	0	0	0	0	0	0
Eukaryota/Ciliophora/Intramacronucleata/Spirotrichea/Choreotrichia/Eutintinnus	92	211	86	0	0	0	0	0	0	11	0	0
Eukaryota/Ciliophora/Intramacronucleata/Spirotrichea/Choreotrichia/Favella	0	12	0	0	0	0	0	0	0	10	0	0
Eukaryota/Ciliophora/Intramacronucleata/Spirotrichea/Choreotrichia/Helicostomella	21	19	30	216	78	110	288	39	326	0	0	0
Eukaryota/Ciliophora/Intramacronucleata/Spirotrichea/Choreotrichia/Metacylis	0	0	0	11	0	0	0	0	0	0	0	0
Eukaryota/Ciliophora/Intramacronucleata/Spirotrichea/Choreotrichia/Parastrombidinopsis	0	24	27	0	0	0	0	0	0	0	0	0
Eukaryota/Ciliophora/Intramacronucleata/Spirotrichea/Choreotrichia/Pelagostrobilidium	425	636	469	132	81	67	109	54	102	30	145	162
Eukaryota/Ciliophora/Intramacronucleata/Spirotrichea/Choreotrichia/Rimostrombidium	2844	7216	4391	4443	2671	2047	4440	2260	905	32	44	810
Eukaryota/Ciliophora/Intramacronucleata/Spirotrichea/Choreotrichia/Salpingacantha	0	0	0	14	11	14	11	0	0	0	16	14
Eukaryota/Ciliophora/Intramacronucleata/Spirotrichea/Choreotrichia/Salpingella	0	15	14	0	0	0	0	0	0	0	0	0
Eukaryota/Ciliophora/Intramacronucleata/Spirotrichea/Choreotrichia/Steenstrupiella	41	111	34	0	0	0	0	0	0	0	0	0
Eukaryota/Ciliophora/Intramacronucleata/Spirotrichea/Choreotrichia/Stenosemella	15	26	23	62	67	26	31	29	30	33	35	27
Eukaryota/Ciliophora/Intramacronucleata/Spirotrichea/Choreotrichia/Strobilidium	0	24	17	0	0	0	0	0	0	0	0	0
Eukaryota/Ciliophora/Intramacronucleata/Spirotrichea/Choreotrichia/Strombidinopsis	622	1704	671	0	0	14	0	18	20	0	0	0
Eukaryota/Ciliophora/Intramacronucleata/Spirotrichea/Choreotrichia/Tintinnidium	281	523	404	46	109	147	0	22	17	32	18	28
Eukaryota/Ciliophora/Intramacronucleata/Spirotrichea/Choreotrichia/Tintinnopsis	601	834	463	23	19	16	31	18	18	16	10	19
Eukaryota/Ciliophora/Intramacronucleata/Spirotrichea/Choreotrichia/uncultured	2289	4342	2094	929	953	651	855	661	549	690	825	544
Eukaryota/Ciliophora/Intramacronucleata/Spirotrichea/Choreotrichia/Undella	60	110	89	1653	1505	1610	2456	1319	1671	1352	1064	1270
Eukaryota/Ciliophora/Intramacronucleata/Spirotrichea/Euplotia	198	353	172	0	0	0	18	0	18	0	0	33
Eukaryota/Ciliophora/Intramacronucleata/Spirotrichea/Euplotia/Apodiophrys	34	46	28	58	96	75	20	27	48	0	0	0
Eukaryota/Ciliophora/Intramacronucleata/Spirotrichea/Euplotia/Aspidisca	16490	29047	17028	653	694	655	1072	1207	2508	349	344	894
Eukaryota/Ciliophora/Intramacronucleata/Spirotrichea/Euplotia/Certesia	527	737	511	18	30	23	20	24	23	0	0	17
Eukaryota/Ciliophora/Intramacronucleata/Spirotrichea/Euplotia/Diophrys	18036	25329	14436	40	22	24	31	32	42	39	78	165
Eukaryota/Ciliophora/Intramacronucleata/Spirotrichea/Euplotia/Discocephalus	165	289	111	37	0	0	0	10	13	0	0	0
Eukaryota/Ciliophora/Intramacronucleata/Spirotrichea/Euplotia/Euplotes	6969	11637	5305	148	178	135	139	636	327	125	88	199
Eukaryota/Ciliophora/Intramacronucleata/Spirotrichea/Euplotia/Euplotidium	15	21	26	0	0	0	0	0	0	0	0	0
Eukaryota/Ciliophora/Intramacronucleata/Spirotrichea/Euplotia/Gastrocirrhus	16	22	28	0	0	11	0	0	0	20	18	0
Eukaryota/Ciliophora/Intramacronucleata/Spirotrichea/Euplotia/Paradiophrys	144	353	181	0	11	0	0	0	63	0	0	93
Eukaryota/Ciliophora/Intramacronucleata/Spirotrichea/Euplotia/Prodiscocephalus	13	26	0	36	33	40	16	14	21	18	10	20
Eukaryota/Ciliophora/Intramacronucleata/Spirotrichea/Hypotrichia	15013	27502	16131	2711	2925	2210	4559	6468	4498	2333	2421	4773
Eukaryota/Ciliophora/Intramacronucleata/Spirotrichea/Hypotrichia/Amphisiella	6809	12100	8271	1155	1224	426	54	365	78	769	676	1773
Eukaryota/Ciliophora/Intramacronucleata/Spirotrichea/Hypotrichia/Anteholosticha	27	71	51	11	0	0	0	0	0	0	0	0
Eukaryota/Ciliophora/Intramacronucleata/Spirotrichea/Hypotrichia/Apoamphisiella	11	13	0	0	0	0	0	0	0	0	0	0
Eukaryota/Ciliophora/Intramacronucleata/Spirotrichea/Hypotrichia/Apogastrostyla	39	51	42	21	18	21	20	28	20	17	13	17
Eukaryota/Ciliophora/Intramacronucleata/Spirotrichea/Hypotrichia/Apokeronopsis	52	76	63	16	0	12	14	10	10	10	0	24
Eukaryota/Ciliophora/Intramacronucleata/Spirotrichea/Hypotrichia/Arcuseries	0	0	0	0	0	0	0	0	23	0	0	0
Eukaryota/Ciliophora/Intramacronucleata/Spirotrichea/Hypotrichia/Bistichella	10	19	0	0	0	0	0	0	0	0	0	0
Eukaryota/Ciliophora/Intramacronucleata/Spirotrichea/Hypotrichia/Caudiholosticha	3547	5557	3619	852	977	394	45	64	58	682	513	1639
Eukaryota/Ciliophora/Intramacronucleata/Spirotrichea/Hypotrichia/Deviata	43	128	54	0	0	0	0	0	0	0	0	0
Eukaryota/Ciliophora/Intramacronucleata/Spirotrichea/Hypotrichia/Diaxonella	40	76	56	0	0	0	0	0	0	0	0	0
Eukaryota/Ciliophora/Intramacronucleata/Spirotrichea/Hypotrichia/Epiclintes	19	15	17	14	0	0	0	0	0	10	0	0
Eukaryota/Ciliophora/Intramacronucleata/Spirotrichea/Hypotrichia/Gonostomum	238	135	87	30	22	18	22	21	21	15	18	28
Eukaryota/Ciliophora/Intramacronucleata/Spirotrichea/Hypotrichia/Halteria	1461	1503	859	1392	1320	1469	1705	3032	1550	1635	2431	2461
Eukaryota/Ciliophora/Intramacronucleata/Spirotrichea/Hypotrichia/Hemigastrostyla	458	389	311	372	412	153	19	38	49	345	242	674
Eukaryota/Ciliophora/Intramacronucleata/Spirotrichea/Hypotrichia/Heterokeronopsis	71	226	58	0	0	0	0	0	0	0	0	0
Eukaryota/Ciliophora/Intramacronucleata/Spirotrichea/Hypotrichia/Holosticha	18312	30961	17591	93	133	100	127	72	118	65	103	180
Eukaryota/Ciliophora/Intramacronucleata/Spirotrichea/Hypotrichia/Meseres	257	352	254	16	34	20	0	11	0	24	16	50
Eukaryota/Ciliophora/Intramacronucleata/Spirotrichea/Hypotrichia/Metaurostylopsis	100	185	69	51	47	67	78	52	86	44	86	58
Eukaryota/Ciliophora/Intramacronucleata/Spirotrichea/Hypotrichia/Oxytricha	218	286	152	11	0	0	21	0	0	0	26	13
Eukaryota/Ciliophora/Intramacronucleata/Spirotrichea/Hypotrichia/Parabirojimia	90	401	78	47	100	58	119	56	106	0	0	0
Eukaryota/Ciliophora/Intramacronucleata/Spirotrichea/Hypotrichia/Parasterkiella	22	33	22	19	17	12	25	19	0	34	38	41
Eukaryota/Ciliophora/Intramacronucleata/Spirotrichea/Hypotrichia/Paraurosomoida	15	28	15	0	0	0	0	0	0	0	0	0
Eukaryota/Ciliophora/Intramacronucleata/Spirotrichea/Hypotrichia/Paraurostyla	23	13	10	11	11	0	17	0	12	0	0	0
Eukaryota/Ciliophora/Intramacronucleata/Spirotrichea/Hypotrichia/Plagiotoma	12	19	10	0	0	0	0	0	0	0	0	0
Eukaryota/Ciliophora/Intramacronucleata/Spirotrichea/Hypotrichia/Protogastrostyla	1480	2945	1323	18	51	74	0	10	0	0	0	0
Eukaryota/Ciliophora/Intramacronucleata/Spirotrichea/Hypotrichia/Psammomitra	130	316	122	0	0	0	0	0	0	0	0	0
Eukaryota/Ciliophora/Intramacronucleata/Spirotrichea/Hypotrichia/Pseudoamphisiella	1276	2393	1239	44	69	119	48	35	49	84	24	68
Eukaryota/Ciliophora/Intramacronucleata/Spirotrichea/Hypotrichia/Pseudogastrostyla	12	17	18	0	0	0	0	0	0	0	0	0
Eukaryota/Ciliophora/Intramacronucleata/Spirotrichea/Hypotrichia/Pseudokahliella	17	10	0	0	0	0	0	0	0	0	0	0
Eukaryota/Ciliophora/Intramacronucleata/Spirotrichea/Hypotrichia/Pseudokeronopsis	0	16	0	0	0	0	0	0	0	0	0	0
Eukaryota/Ciliophora/Intramacronucleata/Spirotrichea/Hypotrichia/Pseudouroleptus	133	203	107	0	0	0	0	0	0	0	0	0
Eukaryota/Ciliophora/Intramacronucleata/Spirotrichea/Hypotrichia/Pseudourostyla	0	25	18	0	0	0	24	22	51	15	10	15
Eukaryota/Ciliophora/Intramacronucleata/Spirotrichea/Hypotrichia/Spirotrachelostyla	4556	7785	3912	339	226	233	536	850	487	156	166	298
Eukaryota/Ciliophora/Intramacronucleata/Spirotrichea/Hypotrichia/Sterkiella	37	60	45	0	19	0	0	0	16	19	15	14
Eukaryota/Ciliophora/Intramacronucleata/Spirotrichea/Hypotrichia/Stichotricha	819	1228	767	0	0	0	0	0	0	21	0	29
Eukaryota/Ciliophora/Intramacronucleata/Spirotrichea/Hypotrichia/Strongylidium	12	13	0	0	0	0	0	0	0	12	0	0
Eukaryota/Ciliophora/Intramacronucleata/Spirotrichea/Hypotrichia/Stylonychia	0	15	18	52	0	0	0	0	0	0	0	12
Eukaryota/Ciliophora/Intramacronucleata/Spirotrichea/Hypotrichia/Tachysoma	121	194	134	0	0	0	0	0	0	0	0	0
Eukaryota/Ciliophora/Intramacronucleata/Spirotrichea/Hypotrichia/Thigmokeronopsis	0	38	0	0	0	0	0	0	0	0	0	0
Eukaryota/Ciliophora/Intramacronucleata/Spirotrichea/Hypotrichia/Trachelostyla	695	991	686	30	20	26	64	61	31	49	38	105
Eukaryota/Ciliophora/Intramacronucleata/Spirotrichea/Hypotrichia/Trichototaxis	389	567	391	0	0	0	0	0	0	0	0	0
Eukaryota/Ciliophora/Intramacronucleata/Spirotrichea/Hypotrichia/Tunicothrix	759	1864	868	25	20	11	14	18	27	18	16	36
Eukaryota/Ciliophora/Intramacronucleata/Spirotrichea/Hypotrichia/uncultured	9362	14147	9113	104	110	80	80	37	60	57	56	142
Eukaryota/Ciliophora/Intramacronucleata/Spirotrichea/Hypotrichia/Uroleptus	115	183	97	13	0	0	11	12	0	0	0	11
Eukaryota/Ciliophora/Intramacronucleata/Spirotrichea/Hypotrichia/Uronychia	84	153	114	171	239	75	132	119	287	23	27	87
Eukaryota/Ciliophora/Intramacronucleata/Spirotrichea/Hypotrichia/Urosomoida	755	530	601	321	144	95	0	0	0	0	0	0
Eukaryota/Ciliophora/Intramacronucleata/Spirotrichea/Hypotrichia/Urospinula	81	80	50	0	0	0	0	0	0	0	0	0
Eukaryota/Ciliophora/Intramacronucleata/Spirotrichea/Hypotrichia/Urostyla	0	12	0	0	0	0	0	10	0	0	0	0
Eukaryota/Ciliophora/Intramacronucleata/Spirotrichea/Oligotrichia	2681	4554	2450	1724	982	1447	1486	1426	1279	1546	1205	1842
Eukaryota/Ciliophora/Intramacronucleata/Spirotrichea/Oligotrichia/Antestrombidium	0	13	0	0	0	0	0	0	0	0	0	0
Eukaryota/Ciliophora/Intramacronucleata/Spirotrichea/Oligotrichia/Apostrombidium	258	284	121	0	0	0	11	0	0	0	0	0
Eukaryota/Ciliophora/Intramacronucleata/Spirotrichea/Oligotrichia/Novistrombidium	15	15	12	21	18	18	12	35	0	0	0	0
Eukaryota/Ciliophora/Intramacronucleata/Spirotrichea/Oligotrichia/Parallelostrombidium	90	148	59	16	13	16	0	11	24	12	0	0
Eukaryota/Ciliophora/Intramacronucleata/Spirotrichea/Oligotrichia/Pseudotontonia	216	210	142	57	44	176	45	45	25	35	30	34
Eukaryota/Ciliophora/Intramacronucleata/Spirotrichea/Oligotrichia/Sinistrostrombidium	208	204	152	327	225	178	927	146	197	199	71	173
Eukaryota/Ciliophora/Intramacronucleata/Spirotrichea/Oligotrichia/Spirostrombidium	95	137	67	50	18	29	10	43	20	26	16	29
Eukaryota/Ciliophora/Intramacronucleata/Spirotrichea/Oligotrichia/Spirotontonia	195	238	228	581	586	407	474	349	280	299	245	528
Eukaryota/Ciliophora/Intramacronucleata/Spirotrichea/Oligotrichia/Strombidium	1114	2390	1221	2041	1855	2176	1983	1757	2119	1294	1590	1768
Eukaryota/Ciliophora/Intramacronucleata/Spirotrichea/Oligotrichia/uncultured	114	206	86	191	215	140	151	143	196	186	138	190
Eukaryota/Ciliophora/Intramacronucleata/Spirotrichea/Oxytrichidae	246	362	267	311	343	269	251	257	191	252	175	269
Eukaryota/Ciliophora/Intramacronucleata/Spirotrichea/Protohypotrichia/Caryotricha	58	64	43	0	0	0	0	0	0	0	0	14
Eukaryota/Ciliophora/Intramacronucleata/Spirotrichea/Protohypotrichia/Kiitricha	461	682	442	40	31	82	763	31	47	15	37	44
Eukaryota/Ciliophora/Intramacronucleata/Spirotrichea/Protohypotrichia/Phacodinium	34	39	16	11	29	31	26	38	155	84	53	50
Eukaryota/Ciliophora/Intramacronucleata/Spirotrichea/Protohypotrichia/Protocruzia	93	86	66	50	40	25	50	42	56	58	30	35
Eukaryota/Ciliophora/Postciliodesmatophora	25	80	39	94	123	79	102	56	131	134	59	159
Eukaryota/Ciliophora/Postciliodesmatophora/Heterotrichea	2371	2921	2175	706	587	494	222	425	271	177	134	246
Eukaryota/Ciliophora/Postciliodesmatophora/Heterotrichea/Anigsteinia	1568	3041	2283	47	79	60	14	27	10	13	0	14
Eukaryota/Ciliophora/Postciliodesmatophora/Heterotrichea/Blepharisma	46	176	176	14	0	0	11	0	10	10	0	21
Eukaryota/Ciliophora/Postciliodesmatophora/Heterotrichea/Chattonidium	197	197	141	0	0	0	0	0	0	0	0	0
Eukaryota/Ciliophora/Postciliodesmatophora/Heterotrichea/Climacostomum	74	169	36	0	0	0	0	0	0	0	0	0
Eukaryota/Ciliophora/Postciliodesmatophora/Heterotrichea/Condylostoma	6179	3946	429	20	73	35	25	26	31	0	11	16
Eukaryota/Ciliophora/Postciliodesmatophora/Heterotrichea/Eufolliculina	1950	1521	1639	136	440	116	68	31	85	113	92	304
Eukaryota/Ciliophora/Postciliodesmatophora/Heterotrichea/Fabrea	0	10	11	39	33	29	0	0	12	23	0	19
Eukaryota/Ciliophora/Postciliodesmatophora/Heterotrichea/Maristentor	188	278	211	20	35	25	11	0	18	0	14	19
Eukaryota/Ciliophora/Postciliodesmatophora/Heterotrichea/Peritromus	10731	20497	8303	63	81	85	103	32	74	44	10	22
Eukaryota/Ciliophora/Postciliodesmatophora/Heterotrichea/Spirostomum	74	192	172	0	0	0	0	0	0	0	0	0
Eukaryota/Ciliophora/Postciliodesmatophora/Heterotrichea/Stentor	136	161	242	191	236	297	315	110	175	105	0	17
Eukaryota/Ciliophora/Postciliodesmatophora/Heterotrichea/uncultured	96	124	123	46	108	50	58	26	45	90	59	206
Eukaryota/Ciliophora/Postciliodesmatophora/Karyorelictea	1139	1586	971	18127	24169	16623	20906	21066	35909	2165	1677	2629
Eukaryota/Ciliophora/Postciliodesmatophora/Karyorelictea/Apotrachelocerca	11	29	16	2345	3252	2198	3108	3156	5271	244	107	162
Eukaryota/Ciliophora/Postciliodesmatophora/Karyorelictea/Corlissina	19	24	21	0	0	0	0	0	0	0	0	0
Eukaryota/Ciliophora/Postciliodesmatophora/Karyorelictea/Geleia	70	80	60	56	36	28	0	17	23	12	0	18
Eukaryota/Ciliophora/Postciliodesmatophora/Karyorelictea/Kentrophoros	2127	3285	1904	1604	1401	1347	984	1126	1090	917	369	720
Eukaryota/Ciliophora/Postciliodesmatophora/Karyorelictea/Kovalevaia	458	735	656	10725	12808	9296	12353	11056	20087	1124	837	1183
Eukaryota/Ciliophora/Postciliodesmatophora/Karyorelictea/Loxodes	70	91	61	1129	1513	1041	1423	1706	2492	135	100	137
Eukaryota/Ciliophora/Postciliodesmatophora/Karyorelictea/Parduczia	0	0	0	13	43	29	26	25	27	0	0	0
Eukaryota/Ciliophora/Postciliodesmatophora/Karyorelictea/Remanella	29	43	16	0	13	0	14	0	12	0	0	18
Eukaryota/Ciliophora/Postciliodesmatophora/Karyorelictea/Tracheloraphis	473	875	530	2383	2933	2230	3462	3742	5720	656	411	734
Eukaryota/Ciliophora/Postciliodesmatophora/Karyorelictea/Wilbertomorpha	3051	4720	2705	0	0	10	16	0	14	30	21	0
Eukaryota/Cnidaria	134	180	106	78	127	105	102	80	153	90	93	77
Eukaryota/Cnidaria/Anthozoa	54	95	33	45	63	49	50	80	45	46	23	38
Eukaryota/Cnidaria/Anthozoa/Actiniaria	1414	1967	1447	464	558	512	512	309	488	292	318	409
Eukaryota/Cnidaria/Anthozoa/Alcyonacea	2827	3830	2706	238	253	174	238	177	271	340	214	380
Eukaryota/Cnidaria/Anthozoa/Antipatharia	18	26	0	0	0	0	0	0	0	0	0	0
Eukaryota/Cnidaria/Anthozoa/Ceriantharia	110	104	86	0	11	0	0	0	0	0	0	0
Eukaryota/Cnidaria/Anthozoa/Incertae Sedis	0	0	0	0	20	0	11	27	0	13	0	18
Eukaryota/Cnidaria/Anthozoa/Pennatulacea	100	112	98	107	69	59	117	38	75	91	105	159
Eukaryota/Cnidaria/Anthozoa/Scleractinia	244	318	197	817	553	376	492	369	684	929	51	57
Eukaryota/Cnidaria/Anthozoa/Zoantharia	138	106	99	0	0	13	29	17	38	11	15	18
Eukaryota/Cnidaria/Cubozoa	0	0	0	37	29	38	0	0	0	56	96	268
Eukaryota/Cnidaria/Cubozoa/Carybdeida	48	100	70	210	200	120	249	159	237	22	23	24
Eukaryota/Cnidaria/Cubozoa/Chirodropida	18	21	23	0	0	0	0	0	0	0	0	0
Eukaryota/Cnidaria/Hydrozoa	363	104	66	29	21	0	21	11	19	13	13	15
Eukaryota/Cnidaria/Hydrozoa/Anthoathecata	1578	1994	597	584	581	461	256	197	318	231	246	405
Eukaryota/Cnidaria/Hydrozoa/Leptothecata	2901	2927	2199	600	570	603	266	279	412	398	246	511
Eukaryota/Cnidaria/Hydrozoa/Limnomedusae	10	12	0	12	34	14	0	12	18	34	31	33
Eukaryota/Cnidaria/Hydrozoa/Narcomedusae	51	114	62	30	20	15	24	22	26	31	24	32
Eukaryota/Cnidaria/Hydrozoa/Siphonophorae	92	94	92	100	86	44	41	33	37	23	33	89
Eukaryota/Cnidaria/Hydrozoa/Trachymedusae	63	93	50	13	29	10	30	33	40	48	42	79
Eukaryota/Cnidaria/Myxozoa/Bivalvulida	9521	12649	9397	1820	1911	1508	1557	1178	1664	1058	849	1279
Eukaryota/Cnidaria/Myxozoa/Malacovalvulida	173	259	197	37	53	45	62	71	29	121	131	85
Eukaryota/Cnidaria/Myxozoa/Multivalvulida	42	74	45	97	68	40	73	19	59	21	28	49
Eukaryota/Cnidaria/Scyphozoa	32	46	34	273	178	187	118	153	505	104	179	80
Eukaryota/Cnidaria/Scyphozoa/Coronatae	0	0	0	44	0	0	29	23	52	30	26	18
Eukaryota/Cnidaria/Scyphozoa/Rhizostomeae	118	91	115	14	20	18	26	18	38	26	72	43
Eukaryota/Cnidaria/Scyphozoa/Semaeostomeae	290	236	243	834	635	626	496	396	2415	222	592	434
Eukaryota/Cnidaria/Scyphozoa/Stauromedusae	582	722	681	0	0	0	0	11	0	11	0	0
Eukaryota/Compsopogonales	131	192	136	47	76	74	47	47	56	46	40	63
Eukaryota/Compsopogonales/Sahlingia	12	17	0	18	17	13	0	0	33	0	0	0
Eukaryota/Compsopogonales/Smithora	0	0	0	40	45	11	18	29	0	11	35	41
Eukaryota/Corallochytrea/Corallochytrida/Corallochytridae/Corallochytrium	0	13	0	0	0	0	19	0	0	0	0	0
Eukaryota/Cryptomonadales	1595	2063	1490	558	476	402	457	627	419	557	1142	985
Eukaryota/Cryptomonadales/Chroomonas	618	1024	483	32	24	25	26	18	17	25	12	24
Eukaryota/Cryptomonadales/Cryptomonas	497	634	582	466	400	471	302	206	310	100	81	111
Eukaryota/Cryptomonadales/Geminigera	0	0	0	14	15	0	0	0	0	0	0	0
Eukaryota/Cryptomonadales/Guillardia	463	653	432	34	41	22	40	63	50	10	0	18
Eukaryota/Cryptomonadales/Hemiselmis	33	67	60	88	77	74	64	23	61	24	20	34
Eukaryota/Cryptomonadales/Plagioselmis	10	31	0	23	15	0	21	22	13	20	69	37
Eukaryota/Cryptomonadales/Proteomonas	0	0	0	11	0	0	0	0	0	0	10	0
Eukaryota/Cryptomonadales/Rhodomonas	935	1550	737	16	10	11	0	16	23	0	18	18
Eukaryota/Cryptomonadales/Teleaulax	152	195	70	485	244	142	293	758	373	673	1480	1008
Eukaryota/Cryptomonadales/uncultured	265	344	221	19	12	30	13	0	0	34	23	29
Eukaryota/Cryptomycota	654	1055	782	663	553	563	452	360	488	300	242	357
Eukaryota/Cryptomycota/Incertae Sedis/Incertae Sedis/Incertae Sedis/Nucleophaga	241	315	285	34	15	43	46	27	20	31	12	31
Eukaryota/Cryptomycota/Incertae Sedis/Incertae Sedis/Incertae Sedis/Paramicrosporidium	1849	2367	1640	303	246	247	275	194	186	247	251	236
Eukaryota/Cryptomycota/Incertae Sedis/Incertae Sedis/Incertae Sedis/Rozella	2412	4638	1301	333	302	390	561	362	579	379	330	405
Eukaryota/Ctenophora	0	0	0	54	45	62	26	16	34	31	32	57
Eukaryota/Ctenophora/Tentaculata/Cydippida	1310	1682	1387	16	17	11	60	30	28	0	12	24
Eukaryota/Ctenophora/Tentaculata/Platyctenida	144	196	112	0	0	0	0	0	0	0	0	0
Eukaryota/CV1-B1-93	942	1479	881	53	51	45	42	87	32	163	357	159
Eukaryota/Cyanidiales	226	380	272	58	25	23	97	45	41	0	11	35
Eukaryota/Cyanidiales/Cyanidium	29	24	26	0	0	0	32	19	24	0	0	0
Eukaryota/Cyanidiales/Galdieria	23	45	38	381	458	245	223	178	209	97	67	181
Eukaryota/Cyanidiales/uncultured	11	22	13	0	0	0	0	0	0	0	0	0
Eukaryota/Cycliophora/Symbiida	182	5808	183	0	0	0	0	0	0	0	0	0
Eukaryota/Dictyostelia	0	0	0	24	26	27	27	0	10	85	23	43
Eukaryota/Dictyostelia/Dictyostelium	787	1209	819	333	425	612	855	509	805	81	98	130
Eukaryota/Dinoflagellata	2693	3341	2098	5416	7008	5106	4998	3771	4166	5875	4625	4510
Eukaryota/Dinoflagellata/Dinophyceae	11249	13715	10043	34989	37613	28302	28454	15640	21292	24672	23269	23400
Eukaryota/Dinoflagellata/Dinophyceae/Dinophysiales	95	49	68	24	42	30	25	17	28	47	19	37
Eukaryota/Dinoflagellata/Dinophyceae/Dinophysiales/Amphisolenia	0	0	0	23	10	0	15	0	12	0	0	0
Eukaryota/Dinoflagellata/Dinophyceae/Dinophysiales/Dinophysis	53	76	35	66	57	66	35	12	26	43	39	57
Eukaryota/Dinoflagellata/Dinophyceae/Dinophysiales/Ornithocercus	0	0	0	0	0	0	10	0	0	13	0	0
Eukaryota/Dinoflagellata/Dinophyceae/Dinophysiales/Oxyphysis	20	0	15	0	0	10	10	0	0	0	10	0
Eukaryota/Dinoflagellata/Dinophyceae/Dinophysiales/Phalacroma	91	26	59	0	0	0	0	0	0	0	0	0
Eukaryota/Dinoflagellata/Dinophyceae/Dinophysiales/Sinophysis	326	346	256	2321	1932	1710	2451	1918	2754	3180	2108	2221
Eukaryota/Dinoflagellata/Dinophyceae/Dinophysiales/Triposolenia	0	0	0	22	24	0	15	12	0	0	21	16
Eukaryota/Dinoflagellata/Dinophyceae/Gymnodiniphycidae	2264	3591	2424	13604	15889	16604	14397	7481	22486	6458	5646	14015
Eukaryota/Dinoflagellata/Dinophyceae/Gymnodiniphycidae/Gymnodinium clade	1950	2869	2166	30275	26395	34827	20643	14686	25290	23857	24316	35164
Eukaryota/Dinoflagellata/Dinophyceae/Gymnodiniphycidae/Gymnodinium clade/Chytriodinium	65	96	61	240	244	281	162	216	162	236	243	238
Eukaryota/Dinoflagellata/Dinophyceae/Gymnodiniphycidae/Gymnodinium clade/Erythropsidinium	139	275	180	758	729	1003	529	327	658	656	626	1006
Eukaryota/Dinoflagellata/Dinophyceae/Gymnodiniphycidae/Gymnodinium clade/Gymnodinium	217	284	168	1072	1006	1227	789	456	916	847	744	1196
Eukaryota/Dinoflagellata/Dinophyceae/Gymnodiniphycidae/Gymnodinium clade/Gymnoxanthella	0	20	12	101	88	93	63	47	62	52	51	91
Eukaryota/Dinoflagellata/Dinophyceae/Gymnodiniphycidae/Gymnodinium clade/Gyrodiniellum	214	233	154	1309	1322	1699	1021	605	1137	1048	895	1524
Eukaryota/Dinoflagellata/Dinophyceae/Gymnodiniphycidae/Gymnodinium clade/Lepidodinium	16	29	0	63	78	80	56	31	64	64	43	75
Eukaryota/Dinoflagellata/Dinophyceae/Gymnodiniphycidae/Gymnodinium clade/Nematodinium	40	36	33	122	96	130	96	70	99	83	62	107
Eukaryota/Dinoflagellata/Dinophyceae/Gymnodiniphycidae/Gymnodinium clade/Nusuttodinium	1748	2392	2009	1454	1214	1489	791	635	1027	863	840	1065
Eukaryota/Dinoflagellata/Dinophyceae/Gymnodiniphycidae/Gymnodinium clade/Paragymnodinium	15	21	16	84	93	104	80	39	73	57	58	89
Eukaryota/Dinoflagellata/Dinophyceae/Gymnodiniphycidae/Gymnodinium clade/Pellucidodinium	248	424	251	44	36	27	33	66	81	15	22	15
Eukaryota/Dinoflagellata/Dinophyceae/Gymnodiniphycidae/Gymnodinium clade/Pheopolykrikos	0	0	0	29	42	30	41	15	23	22	29	30
Eukaryota/Dinoflagellata/Dinophyceae/Gymnodiniphycidae/Gymnodinium clade/Polykrikos	135	189	148	426	374	412	311	256	366	367	270	438
Eukaryota/Dinoflagellata/Dinophyceae/Gymnodiniphycidae/Gymnodinium clade/Proterythropsis	0	0	0	36	63	35	59	84	66	27	17	33
Eukaryota/Dinoflagellata/Dinophyceae/Gymnodiniphycidae/Gymnodinium clade/Spiniferodinium	0	0	0	17	21	12	0	0	27	15	15	21
Eukaryota/Dinoflagellata/Dinophyceae/Gymnodiniphycidae/Gymnodinium clade/uncultured	242	339	285	755	735	863	434	268	506	569	591	1118
Eukaryota/Dinoflagellata/Dinophyceae/Gymnodiniphycidae/Gymnodinium clade/Warnowia	40	34	40	355	260	479	179	108	240	281	163	323
Eukaryota/Dinoflagellata/Dinophyceae/Gymnodiniphycidae/Gymnodinium clade/Woloszynskia	59	79	41	198	236	297	194	119	203	202	193	250
Eukaryota/Dinoflagellata/Dinophyceae/Gymnodiniphycidae/Incertae Sedis/Akashiwo	345	584	265	118	106	136	98	87	163	107	82	127
Eukaryota/Dinoflagellata/Dinophyceae/Gymnodiniphycidae/Incertae Sedis/Amphidinium	701	913	573	753	699	895	422	258	536	607	434	678
Eukaryota/Dinoflagellata/Dinophyceae/Gymnodiniphycidae/Incertae Sedis/Apicoporus	94	99	72	489	522	417	275	329	301	445	455	497
Eukaryota/Dinoflagellata/Dinophyceae/Gymnodiniphycidae/Incertae Sedis/Cochlodinium	116	155	131	264	277	193	360	187	265	274	278	257
Eukaryota/Dinoflagellata/Dinophyceae/Gymnodiniphycidae/Kareniaceae	17	19	11	0	15	13	0	0	26	0	0	0
Eukaryota/Dinoflagellata/Dinophyceae/Gymnodiniphycidae/Kareniaceae/Karenia	37	48	18	67	67	66	56	27	39	41	30	41
Eukaryota/Dinoflagellata/Dinophyceae/Gymnodiniphycidae/Kareniaceae/Karlodinium	775	1077	514	1036	1003	965	733	538	969	1040	977	1084
Eukaryota/Dinoflagellata/Dinophyceae/Gymnodiniphycidae/Kareniaceae/Takayama	0	0	0	12	0	0	0	0	0	0	0	0
Eukaryota/Dinoflagellata/Dinophyceae/Gymnodiniphycidae/Suessiaceae	788	1103	770	6502	4173	2212	11867	9845	8555	16606	11232	9176
Eukaryota/Dinoflagellata/Dinophyceae/Gymnodiniphycidae/Suessiaceae/Ansanella	0	0	10	123	71	26	153	130	130	307	214	190
Eukaryota/Dinoflagellata/Dinophyceae/Gymnodiniphycidae/Suessiaceae/Biecheleria	116	155	96	738	490	595	468	373	466	594	496	559
Eukaryota/Dinoflagellata/Dinophyceae/Gymnodiniphycidae/Suessiaceae/Gyrodinium	12092	13881	10346	11251	14419	11109	4717	7284	7575	7100	9844	16463
Eukaryota/Dinoflagellata/Dinophyceae/Gymnodiniphycidae/Suessiaceae/Pelagodinium	81	100	83	1293	792	448	2245	1387	882	5531	3488	2872
Eukaryota/Dinoflagellata/Dinophyceae/Gymnodiniphycidae/Suessiaceae/Polarella	119	176	137	188	157	137	178	112	161	166	141	143
Eukaryota/Dinoflagellata/Dinophyceae/Gymnodiniphycidae/Suessiaceae/Protodinium	84	102	69	4373	2886	1021	8524	8006	6331	14803	9582	7382
Eukaryota/Dinoflagellata/Dinophyceae/Gymnodiniphycidae/Suessiaceae/Symbiodinium	667	999	681	3607	2720	2451	4373	3582	4347	5224	4177	3830
Eukaryota/Dinoflagellata/Dinophyceae/Gymnodiniphycidae/Suessiaceae/uncultured	41	59	33	403	482	405	307	398	257	461	458	402
Eukaryota/Dinoflagellata/Dinophyceae/Gymnodiniphycidae/Tovelliaceae/Esoptrodinium	0	0	0	20	12	22	0	0	0	15	0	13
Eukaryota/Dinoflagellata/Dinophyceae/Gymnodiniphycidae/Tovelliaceae/Jadwigia	68	158	73	152	165	162	117	72	164	91	98	161
Eukaryota/Dinoflagellata/Dinophyceae/Gymnodiniphycidae/Tovelliaceae/Ptychodiscus	48	48	22	94	87	90	98	48	72	94	106	169
Eukaryota/Dinoflagellata/Dinophyceae/Gymnodiniphycidae/uncultured	83	79	98	65	93	106	47	42	64	64	44	88
Eukaryota/Dinoflagellata/Dinophyceae/Gymnodiniphycidae/uncultured/Ankistrodinium	10	11	13	39	44	51	34	19	39	35	28	32
Eukaryota/Dinoflagellata/Dinophyceae/Gymnodiniphycidae/uncultured/Katodinium	0	0	0	14	0	14	12	0	12	0	0	26
Eukaryota/Dinoflagellata/Dinophyceae/Gymnodiniphycidae/uncultured/Moestrupia	12	16	11	36	51	38	24	18	36	27	20	37
Eukaryota/Dinoflagellata/Dinophyceae/Incertae Sedis/Ailadinium	0	10	0	0	21	0	25	15	23	11	12	0
Eukaryota/Dinoflagellata/Dinophyceae/Incertae Sedis/Halostylodinium	257	283	260	58	61	50	57	48	67	54	26	92
Eukaryota/Dinoflagellata/Dinophyceae/Incertae Sedis/Madanidinium	44	39	21	116	104	131	44	48	49	117	73	142
Eukaryota/Dinoflagellata/Dinophyceae/Incertae Sedis/Sabulodinium	0	14	0	12	13	0	12	0	0	0	0	0
Eukaryota/Dinoflagellata/Dinophyceae/Peridiniphycidae	208	294	197	508	591	701	361	252	569	479	333	683
Eukaryota/Dinoflagellata/Dinophyceae/Peridiniphycidae/Gonyaulacales	326	487	365	309	468	296	288	164	245	269	249	237
Eukaryota/Dinoflagellata/Dinophyceae/Peridiniphycidae/Gonyaulacales/Adenoides	0	0	0	0	0	0	10	0	0	0	0	0
Eukaryota/Dinoflagellata/Dinophyceae/Peridiniphycidae/Gonyaulacales/Alexandrium	900	1271	925	1791	1612	1251	1873	1465	2009	1158	1036	1592
Eukaryota/Dinoflagellata/Dinophyceae/Peridiniphycidae/Gonyaulacales/Amylax	1905	1847	1821	469	1039	294	887	141	311	118	45	197
Eukaryota/Dinoflagellata/Dinophyceae/Peridiniphycidae/Gonyaulacales/Azadinium	423	788	406	1065	878	1014	726	507	818	741	662	1021
Eukaryota/Dinoflagellata/Dinophyceae/Peridiniphycidae/Gonyaulacales/Ceratium	85	74	76	144	148	204	138	66	98	115	148	185
Eukaryota/Dinoflagellata/Dinophyceae/Peridiniphycidae/Gonyaulacales/Coolia	84	156	92	31	17	21	13	11	21	12	23	27
Eukaryota/Dinoflagellata/Dinophyceae/Peridiniphycidae/Gonyaulacales/Dapsilidinium	19	39	22	105	116	165	86	97	146	122	59	159
Eukaryota/Dinoflagellata/Dinophyceae/Peridiniphycidae/Gonyaulacales/Fragilidium	918	1986	1231	209	362	214	63	298	105	278	50	593
Eukaryota/Dinoflagellata/Dinophyceae/Peridiniphycidae/Gonyaulacales/Gambierdiscus	499	727	536	121	140	141	102	108	133	81	70	135
Eukaryota/Dinoflagellata/Dinophyceae/Peridiniphycidae/Gonyaulacales/Goniodoma	0	0	0	12	15	0	0	12	0	0	0	0
Eukaryota/Dinoflagellata/Dinophyceae/Peridiniphycidae/Gonyaulacales/Gonyaulax	588	666	503	85	101	87	132	61	135	90	78	82
Eukaryota/Dinoflagellata/Dinophyceae/Peridiniphycidae/Gonyaulacales/Grammatodinium	153	179	155	0	0	0	0	0	0	0	0	0
Eukaryota/Dinoflagellata/Dinophyceae/Peridiniphycidae/Gonyaulacales/Heterodinium	38	45	41	49	27	43	29	24	48	25	33	33
Eukaryota/Dinoflagellata/Dinophyceae/Peridiniphycidae/Gonyaulacales/Lingulodinium	13	20	19	13	40	31	26	15	27	28	18	25
Eukaryota/Dinoflagellata/Dinophyceae/Peridiniphycidae/Gonyaulacales/Neoceratium	0	0	0	0	10	18	0	11	16	10	18	35
Eukaryota/Dinoflagellata/Dinophyceae/Peridiniphycidae/Gonyaulacales/Ostreopsis	123	103	100	0	0	0	0	0	0	0	0	0
Eukaryota/Dinoflagellata/Dinophyceae/Peridiniphycidae/Gonyaulacales/Posoniella	0	0	0	20	18	19	24	11	25	17	0	23
Eukaryota/Dinoflagellata/Dinophyceae/Peridiniphycidae/Gonyaulacales/Protoceratium	686	1054	629	17	0	0	33	20	31	46	23	0
Eukaryota/Dinoflagellata/Dinophyceae/Peridiniphycidae/Gonyaulacales/Pyrocystis	0	10	0	14	26	17	15	0	19	11	0	19
Eukaryota/Dinoflagellata/Dinophyceae/Peridiniphycidae/Gonyaulacales/Pyrodinium	54	55	33	42	48	40	30	15	50	31	42	31
Eukaryota/Dinoflagellata/Dinophyceae/Peridiniphycidae/Gonyaulacales/Pyrophacus	133	195	175	0	10	18	20	11	20	0	0	0
Eukaryota/Dinoflagellata/Dinophyceae/Peridiniphycidae/Gonyaulacales/Thecadinium	0	0	0	48	0	29	22	0	22	15	0	0
Eukaryota/Dinoflagellata/Dinophyceae/Peridiniphycidae/Gonyaulacales/uncultured	42	133	29	17	22	12	0	13	16	0	11	16
Eukaryota/Dinoflagellata/Dinophyceae/Peridiniphycidae/Peridiniales	748	749	718	855	652	474	1386	837	720	1447	1106	911
Eukaryota/Dinoflagellata/Dinophyceae/Peridiniphycidae/Peridiniales/Aduncodinium	0	0	11	13	12	14	39	14	31	27	17	19
Eukaryota/Dinoflagellata/Dinophyceae/Peridiniphycidae/Peridiniales/Amphidiniopsis	511	745	388	1303	1312	1059	1301	1201	1243	1197	1161	1458
Eukaryota/Dinoflagellata/Dinophyceae/Peridiniphycidae/Peridiniales/Archaeperidinium	0	0	0	12	0	15	18	12	21	20	15	12
Eukaryota/Dinoflagellata/Dinophyceae/Peridiniphycidae/Peridiniales/Balechina	45	74	32	447	337	461	496	382	440	696	375	572
Eukaryota/Dinoflagellata/Dinophyceae/Peridiniphycidae/Peridiniales/Crypthecodinium	24	26	20	69	44	52	42	33	37	57	42	50
Eukaryota/Dinoflagellata/Dinophyceae/Peridiniphycidae/Peridiniales/Diplopsalopsis	0	0	0	0	0	12	0	0	0	0	0	0
Eukaryota/Dinoflagellata/Dinophyceae/Peridiniphycidae/Peridiniales/Diplosalis	0	0	0	188	78	347	849	643	164	1376	896	1992
Eukaryota/Dinoflagellata/Dinophyceae/Peridiniphycidae/Peridiniales/Durinskia	109	169	62	52	62	61	40	30	59	62	63	83
Eukaryota/Dinoflagellata/Dinophyceae/Peridiniphycidae/Peridiniales/Glenodiniopsis	14	35	13	35	32	46	13	0	17	15	15	19
Eukaryota/Dinoflagellata/Dinophyceae/Peridiniphycidae/Peridiniales/Glenodinium	0	0	0	127	77	111	76	67	43	68	62	77
Eukaryota/Dinoflagellata/Dinophyceae/Peridiniphycidae/Peridiniales/Gotoius	61	54	46	115	97	151	120	90	92	115	93	90
Eukaryota/Dinoflagellata/Dinophyceae/Peridiniphycidae/Peridiniales/Hemidinium	27	33	26	41	46	37	25	13	15	0	11	10
Eukaryota/Dinoflagellata/Dinophyceae/Peridiniphycidae/Peridiniales/Herdmania	31	24	13	110	73	91	61	15	40	40	37	104
Eukaryota/Dinoflagellata/Dinophyceae/Peridiniphycidae/Peridiniales/Heterocapsa	452	582	216	402	283	347	209	142	276	288	230	315
Eukaryota/Dinoflagellata/Dinophyceae/Peridiniphycidae/Peridiniales/Islandinium	87	52	28	213	247	314	309	302	78	603	167	172
Eukaryota/Dinoflagellata/Dinophyceae/Peridiniphycidae/Peridiniales/Kryptoperidinium	53	68	47	175	135	115	113	77	238	30	20	94
Eukaryota/Dinoflagellata/Dinophyceae/Peridiniphycidae/Peridiniales/Peridiniopsis	49	73	36	21	24	24	21	0	30	12	12	21
Eukaryota/Dinoflagellata/Dinophyceae/Peridiniphycidae/Peridiniales/Peridinium	105	122	73	815	754	779	616	419	672	1026	928	977
Eukaryota/Dinoflagellata/Dinophyceae/Peridiniphycidae/Peridiniales/Preperidinium	10	27	21	49	48	88	42	72	45	36	42	17
Eukaryota/Dinoflagellata/Dinophyceae/Peridiniphycidae/Peridiniales/Protoperidinium	525	591	426	1599	1768	1190	945	750	1684	1129	1060	1615
Eukaryota/Dinoflagellata/Dinophyceae/Peridiniphycidae/Peridiniales/Stylodinium	0	0	0	13	16	11	10	0	0	0	0	0
Eukaryota/Dinoflagellata/Dinophyceae/Peridiniphycidae/Peridiniales/uncultured	0	0	10	49	36	53	33	19	37	53	23	46
Eukaryota/Dinoflagellata/Dinophyceae/Peridiniphycidae/Podolampadaceae	0	0	0	10	0	0	0	0	0	0	0	0
Eukaryota/Dinoflagellata/Dinophyceae/Peridiniphycidae/Podolampadaceae/Lessardia	30	45	17	132	80	119	128	62	111	53	38	49
Eukaryota/Dinoflagellata/Dinophyceae/Peridiniphycidae/Podolampadaceae/Roscoffia	25	51	18	124	62	108	127	44	138	0	0	0
Eukaryota/Dinoflagellata/Dinophyceae/Peridiniphycidae/Thoracosphaeraceae	331	505	179	1531	1416	1359	876	699	1037	929	852	1209
Eukaryota/Dinoflagellata/Dinophyceae/Peridiniphycidae/Thoracosphaeraceae/Cryptoperidiniopsis	19	21	16	137	150	160	91	55	141	92	101	190
Eukaryota/Dinoflagellata/Dinophyceae/Peridiniphycidae/Thoracosphaeraceae/Gloeodinium	27	32	19	149	117	146	97	72	153	97	71	101
Eukaryota/Dinoflagellata/Dinophyceae/Peridiniphycidae/Thoracosphaeraceae/Oodinium	248	313	259	358	316	258	283	183	277	242	178	221
Eukaryota/Dinoflagellata/Dinophyceae/Peridiniphycidae/Thoracosphaeraceae/Pentapharsodinium	0	16	0	31	23	47	25	32	50	34	30	26
Eukaryota/Dinoflagellata/Dinophyceae/Peridiniphycidae/Thoracosphaeraceae/Pfiesteria	97	163	119	30	49	36	81	32	54	26	21	26
Eukaryota/Dinoflagellata/Dinophyceae/Peridiniphycidae/Thoracosphaeraceae/Scrippsiella	523	855	509	1340	1136	1165	1121	884	1246	2053	1804	2158
Eukaryota/Dinoflagellata/Dinophyceae/Peridiniphycidae/Thoracosphaeraceae/SSMS0806	0	0	0	16	28	19	11	11	16	18	17	13
Eukaryota/Dinoflagellata/Dinophyceae/Peridiniphycidae/Thoracosphaeraceae/Tintinnophagus	0	0	15	0	0	0	117	0	13	0	0	12
Eukaryota/Dinoflagellata/Dinophyceae/Peridiniphycidae/Thoracosphaeraceae/uncultured	24	24	14	125	119	129	91	68	103	153	89	129
Eukaryota/Dinoflagellata/Dinophyceae/Prorocentrales	0	0	0	0	12	0	0	0	0	11	0	0
Eukaryota/Dinoflagellata/Dinophyceae/Prorocentrales/Plagiodinium	14	14	18	0	0	0	0	10	0	0	12	0
Eukaryota/Dinoflagellata/Dinophyceae/Prorocentrales/Prorocentrum	675	957	646	809	862	924	493	460	528	688	707	895
Eukaryota/Dinoflagellata/Dinophyceae/uncultured	4209	5797	3723	13383	14277	12392	15021	10922	11875	13616	10600	11704
Eukaryota/Dinoflagellata/Incertae Sedis	36	28	24	66	68	91	69	42	56	87	85	116
Eukaryota/Dinoflagellata/Incertae Sedis/Blastodinium	213	382	164	195	196	240	179	149	247	203	149	196
Eukaryota/Dinoflagellata/Incertae Sedis/Haplozoon	46	80	48	62	125	82	270	452	193	92	71	98
Eukaryota/Dinoflagellata/Noctilucales	44	76	52	48	43	78	25	41	14	72	101	91
Eukaryota/Dinoflagellata/Noctilucales/Abedinium	53	55	19	108	104	173	93	56	110	94	63	184
Eukaryota/Dinoflagellata/Noctilucales/Kofoidinium	1846	2735	2053	0	10	0	16	21	19	11	0	0
Eukaryota/Dinoflagellata/uncultured	34	51	51	325	347	415	131	68	185	150	191	281
Eukaryota/Discosea	36480	52199	44062	578	625	488	1312	1325	1569	256	198	376
Eukaryota/Discosea/Flabellinia	1114	1492	1269	0	0	0	0	28	11	0	11	0
Eukaryota/Discosea/Flabellinia/Dactylopodida	21950	30423	23545	2003	2183	1695	2048	3040	2163	21075	1817	3220
Eukaryota/Discosea/Flabellinia/Dactylopodida/Angulamoeba	1348	1762	1421	53	81	81	133	119	118	32	52	55
Eukaryota/Discosea/Flabellinia/Dactylopodida/Korotnevella	53869	78084	57752	2513	1898	2112	3816	4655	3076	4591	6445	11756
Eukaryota/Discosea/Flabellinia/Dactylopodida/Neoparamoeba	1888	2726	1815	460	532	350	272	425	380	115	63	108
Eukaryota/Discosea/Flabellinia/Dactylopodida/Paramoeba	29686	42623	30401	909	857	1033	673	1143	655	840	676	494
Eukaryota/Discosea/Flabellinia/Dactylopodida/Parvamoeba	17378	23698	17390	217	248	205	265	272	252	56	60	73
Eukaryota/Discosea/Flabellinia/Dactylopodida/Pseudoparamoeba	13352	18598	15485	246	168	215	279	361	449	143	156	134
Eukaryota/Discosea/Flabellinia/Stygamoebida	168	237	118	13	29	32	35	22	29	45	20	75
Eukaryota/Discosea/Flabellinia/Stygamoebida/Stygamoeba	207	317	219	42	38	56	44	25	42	0	0	16
Eukaryota/Discosea/Flabellinia/Stygamoebida/Vermistella	27263	35092	28418	1414	1737	1192	1857	1567	2175	1161	1054	1553
Eukaryota/Discosea/Flabellinia/Vannellida	3190	4316	3494	327	364	303	330	407	427	252	219	226
Eukaryota/Discosea/Flabellinia/Vannellida/BIO10-D10	208	305	303	0	20	24	20	0	11	0	10	0
Eukaryota/Discosea/Flabellinia/Vannellida/BIO10-D10/Unda	19	27	25	0	0	0	0	0	0	0	0	0
Eukaryota/Discosea/Flabellinia/Vannellida/Platyamoeba	2881	4102	3091	1532	1636	1200	1574	1602	1673	3109	5016	8773
Eukaryota/Discosea/Flabellinia/Vannellida/Protosteliopsis	51	67	48	117	33	13	178	123	172	0	0	20
Eukaryota/Discosea/Flabellinia/Vannellida/uncultured	1026	1397	1088	95	62	91	325	704	786	45	17	23
Eukaryota/Discosea/Flabellinia/Vannellida/Vannella	6621	9272	7272	388	413	394	432	401	575	316	327	184
Eukaryota/Discosea/Longamoebia/Centramoebida	273	419	203	28	0	0	31	17	36	0	0	0
Eukaryota/Discosea/Longamoebia/Centramoebida/Acanthamoeba	3522	4571	3645	600	520	1081	1134	1527	1741	238	388	370
Eukaryota/Discosea/Longamoebia/Centramoebida/Balamuthia	527	774	567	681	991	748	44	698	60	95	155	126
Eukaryota/Echinodermata/Asteroidea	90	141	110	398	343	304	354	201	380	336	471	827
Eukaryota/Echinodermata/Echinoidea	5248	8479	4282	22	32	37	38	31	32	38	42	49
Eukaryota/Echinodermata/Holothuroidea	89	131	74	136	89	136	130	119	116	103	128	93
Eukaryota/Entoprocta/Coloniales/Barentsiidae	56	43	39	0	0	0	0	0	0	0	0	0
Eukaryota/Entoprocta/Solitaria/Loxosomatidae	17	32	26	12	0	25	21	10	0	16	15	15
Eukaryota/Entorrhizomycota/Entorrhizomycetes/Entorrhizales/Entorrhizaceae/Entorrhiza	54	60	48	16	14	24	12	15	0	0	0	0
Eukaryota/Euglenozoa	1624	1990	1237	430	441	440	468	496	405	431	423	708
Eukaryota/Euglenozoa/Diplonemea	2469	3692	2186	130	134	88	138	109	207	81	41	177
Eukaryota/Euglenozoa/Diplonemea/Diplonema	6927	10642	5777	108	131	58	176	120	249	25	0	18
Eukaryota/Euglenozoa/Diplonemea/Rhynchopus	4938	6339	3892	278	408	304	253	289	381	197	198	430
Eukaryota/Euglenozoa/Diplonemea/SCM38C39 marine group	7091	10968	6950	1561	2008	1648	1805	1906	2127	2351	2244	4024
Eukaryota/Euglenozoa/Euglenida	397	458	370	0	0	0	0	0	0	0	0	0
Eukaryota/Euglenozoa/Euglenida/Aphagea	400	601	403	287	379	219	561	297	450	143	131	213
Eukaryota/Euglenozoa/Euglenida/Aphagea/Distigma	537	810	523	62	136	255	101	143	288	50	0	16
Eukaryota/Euglenozoa/Euglenida/Aphagea/Rhabdomonas	36	50	36	0	0	0	0	0	0	0	0	0
Eukaryota/Euglenozoa/Euglenida/Euglenophyceae/Euglenaceae	493	659	415	17	18	32	68	59	38	14	22	27
Eukaryota/Euglenozoa/Euglenida/Euglenophyceae/Euglenaceae/Colacium	0	0	0	0	13	0	0	0	0	0	0	0
Eukaryota/Euglenozoa/Euglenida/Euglenophyceae/Euglenaceae/Euglena	702	985	755	21	31	19	22	17	31	0	0	11
Eukaryota/Euglenozoa/Euglenida/Euglenophyceae/Euglenaceae/Euglenaria	42	46	40	0	0	0	0	0	0	0	0	0
Eukaryota/Euglenozoa/Euglenida/Euglenophyceae/Euglenaceae/Monomorphina	820	914	700	263	421	342	333	501	371	466	360	580
Eukaryota/Euglenozoa/Euglenida/Euglenophyceae/Euglenaceae/Strombomonas	178	257	162	264	324	327	240	376	267	378	323	539
Eukaryota/Euglenozoa/Euglenida/Euglenophyceae/Euglenaceae/Trachelomonas	914	1077	903	132	105	136	240	382	216	91	103	142
Eukaryota/Euglenozoa/Euglenida/Euglenophyceae/Phacaceae	99	116	125	12	12	34	0	0	12	0	0	0
Eukaryota/Euglenozoa/Euglenida/Euglenophyceae/Phacaceae/Lepocinclis	1063	1363	937	78	144	68	120	71	133	62	24	45
Eukaryota/Euglenozoa/Euglenida/Euglenophyceae/Phacaceae/Phacus	1335	1977	1560	115	132	121	121	151	122	114	90	152
Eukaryota/Euglenozoa/Euglenida/Heteronematina	2930	3453	2658	215	337	274	290	294	203	149	72	213
Eukaryota/Euglenozoa/Euglenida/Heteronematina/Notosolenus	32439	41628	27955	309	565	537	609	934	724	231	106	349
Eukaryota/Euglenozoa/Euglenida/Heteronematina/Petalomonas	38097	46094	34899	6247	7727	7819	7190	9971	9848	2602	1911	4261
Eukaryota/Euglenozoa/Kinetoplastea	208	231	171	78	68	45	50	72	115	71	73	175
Eukaryota/Euglenozoa/Kinetoplastea/Incertae Sedis/Hemistasia	957	1349	1059	277	374	280	308	340	371	178	162	188
Eukaryota/Euglenozoa/Kinetoplastea/Metakinetoplastina	9790	14025	9216	1597	1724	1414	1767	1525	1945	1108	989	1861
Eukaryota/Euglenozoa/Kinetoplastea/Metakinetoplastina/Eubodonida/Bodo	17616	28910	13976	2082	2643	2070	2332	2146	2758	2137	1588	4258
Eukaryota/Euglenozoa/Kinetoplastea/Metakinetoplastina/Neobodonida	12672	18531	12171	1577	1934	1601	2404	2420	2606	1339	1485	2525
Eukaryota/Euglenozoa/Kinetoplastea/Metakinetoplastina/Neobodonida/Cruzella	512	587	305	12	0	0	14	0	0	0	10	0
Eukaryota/Euglenozoa/Kinetoplastea/Metakinetoplastina/Neobodonida/Dimastigella	295	400	263	66	64	104	78	104	121	34	10	52
Eukaryota/Euglenozoa/Kinetoplastea/Metakinetoplastina/Neobodonida/Lake Biwa clade	460	777	569	350	338	242	468	278	455	368	320	610
Eukaryota/Euglenozoa/Kinetoplastea/Metakinetoplastina/Neobodonida/Neobodo	21927	32374	19983	5381	5587	5227	5477	5298	6004	5379	4757	9055
Eukaryota/Euglenozoa/Kinetoplastea/Metakinetoplastina/Neobodonida/Rhynchobodo	6059	11337	6822	1537	1761	1369	1728	1496	2389	1450	1018	2505
Eukaryota/Euglenozoa/Kinetoplastea/Metakinetoplastina/Neobodonida/Rhynchomonas	30264	44139	27728	2695	2681	2128	3734	8258	2719	6939	7275	4043
Eukaryota/Euglenozoa/Kinetoplastea/Metakinetoplastina/Parabodonida	854	834	395	408	552	477	626	1199	290	1736	2459	1246
Eukaryota/Euglenozoa/Kinetoplastea/Metakinetoplastina/Parabodonida/Cryptobia	869	1223	749	113	178	163	163	185	192	45	68	115
Eukaryota/Euglenozoa/Kinetoplastea/Metakinetoplastina/Parabodonida/Parabodo	571	720	564	20	0	0	24	31	43	0	0	0
Eukaryota/Euglenozoa/Kinetoplastea/Metakinetoplastina/Trypanosomatida	9294	14552	7911	674	944	679	1085	1106	1167	584	646	1089
Eukaryota/Euglenozoa/Kinetoplastea/Metakinetoplastina/Trypanosomatida/Angomonas	649	723	485	0	0	0	19	17	0	0	0	0
Eukaryota/Euglenozoa/Kinetoplastea/Metakinetoplastina/Trypanosomatida/Blastocrithidia	542	834	463	266	316	238	200	293	298	188	85	333
Eukaryota/Euglenozoa/Kinetoplastea/Metakinetoplastina/Trypanosomatida/Blechomonas	0	0	13	74	58	33	28	27	47	28	23	23
Eukaryota/Euglenozoa/Kinetoplastea/Metakinetoplastina/Trypanosomatida/Crithidia	27	17	11	0	0	0	0	0	0	0	0	0
Eukaryota/Euglenozoa/Kinetoplastea/Metakinetoplastina/Trypanosomatida/Endotrypanum	14	0	0	0	0	0	0	0	0	0	0	0
Eukaryota/Euglenozoa/Kinetoplastea/Metakinetoplastina/Trypanosomatida/Herpetomonas	6789	13772	6580	167	189	142	147	135	160	106	81	210
Eukaryota/Euglenozoa/Kinetoplastea/Metakinetoplastina/Trypanosomatida/Jaenimonas	322	334	155	0	0	0	0	0	0	0	0	0
Eukaryota/Euglenozoa/Kinetoplastea/Metakinetoplastina/Trypanosomatida/Leishmania	56	77	26	0	0	0	0	0	0	0	0	0
Eukaryota/Euglenozoa/Kinetoplastea/Metakinetoplastina/Trypanosomatida/Leptomonas	339	565	389	16	37	42	58	56	58	19	14	38
Eukaryota/Euglenozoa/Kinetoplastea/Metakinetoplastina/Trypanosomatida/Paratrypanosoma	2922	4469	2330	299	474	339	374	485	447	143	139	271
Eukaryota/Euglenozoa/Kinetoplastea/Metakinetoplastina/Trypanosomatida/Phytomonas	390	363	316	0	0	0	0	0	0	0	0	0
Eukaryota/Euglenozoa/Kinetoplastea/Metakinetoplastina/Trypanosomatida/Sergeia	30	75	35	0	0	0	13	0	12	47	14	29
Eukaryota/Euglenozoa/Kinetoplastea/Metakinetoplastina/Trypanosomatida/Strigomonas	295	412	300	39	73	33	49	45	54	14	0	14
Eukaryota/Euglenozoa/Kinetoplastea/Metakinetoplastina/Trypanosomatida/Trypanosoma	4955	7392	3788	1109	1352	1063	1510	1473	1902	439	371	838
Eukaryota/Euglenozoa/Kinetoplastea/Prokinetoplastina/Ichthyobodo	14361	20154	14657	2962	2868	2625	3393	3755	5135	2802	2844	7011
Eukaryota/Florideophycidae	430	468	353	855	874	750	960	572	712	1118	2120	3343
Eukaryota/Florideophycidae/Ahnfeltiophycidae/Ahnfeltia	10	11	11	0	0	0	0	0	0	0	0	0
Eukaryota/Florideophycidae/Corallinophycidae	30	28	33	88	111	107	138	88	117	73	38	67
Eukaryota/Florideophycidae/Corallinophycidae/Heydrichia	0	0	0	12	0	0	13	0	0	12	27	14
Eukaryota/Florideophycidae/Corallinophycidae/Hydrolithon	29	30	11	0	0	0	0	0	0	0	0	0
Eukaryota/Florideophycidae/Corallinophycidae/Lithothamnion	0	0	0	0	0	0	0	14	27	0	0	0
Eukaryota/Florideophycidae/Corallinophycidae/Synarthrophyton	0	0	0	36	26	23	54	13	40	11	10	0
Eukaryota/Florideophycidae/Hildenbrandiophycidae/Hildenbrandia	352	607	266	0	0	0	0	0	0	0	0	0
Eukaryota/Florideophycidae/Nemaliophycidae	332	383	314	0	21	0	0	10	0	0	0	0
Eukaryota/Florideophycidae/Nemaliophycidae/Audouinella	173	200	129	0	13	0	0	0	0	0	0	0
Eukaryota/Florideophycidae/Nemaliophycidae/Ballia	36	44	60	0	0	0	0	0	0	0	0	10
Eukaryota/Florideophycidae/Nemaliophycidae/Batrachospermum	13	42	15	0	0	14	0	0	0	0	11	0
Eukaryota/Florideophycidae/Nemaliophycidae/Rhodophysema	17	0	15	0	0	0	0	0	0	0	0	0
Eukaryota/Florideophycidae/Nemaliophycidae/Thorea	356	510	358	56	58	88	65	64	111	56	41	46
Eukaryota/Florideophycidae/Rhodymeniophycidae	3732	4287	3133	1419	1812	1480	3509	4104	4133	1804	1717	2357
Eukaryota/Florideophycidae/Rhodymeniophycidae/Asparagopsis	0	15	0	95	55	82	71	29	126	35	28	58
Eukaryota/Florideophycidae/Rhodymeniophycidae/Bostrychiocolax	23	28	17	0	0	0	0	0	0	0	0	0
Eukaryota/Florideophycidae/Rhodymeniophycidae/Ceratodictyon	0	12	0	0	10	0	0	0	0	0	0	0
Eukaryota/Florideophycidae/Rhodymeniophycidae/Crouania	37	40	28	0	0	0	0	0	0	0	0	0
Eukaryota/Florideophycidae/Rhodymeniophycidae/Cryptopleura	17	27	16	0	0	0	0	0	0	0	0	0
Eukaryota/Florideophycidae/Rhodymeniophycidae/Gracilaria	51	88	67	12	0	0	0	0	0	13	0	21
Eukaryota/Florideophycidae/Rhodymeniophycidae/Lembergia	0	0	0	0	0	0	0	0	0	15	0	0
Eukaryota/Florideophycidae/Rhodymeniophycidae/Lenormandia	10	16	24	0	0	0	0	0	0	0	0	0
Eukaryota/Florideophycidae/Rhodymeniophycidae/Neurymenia	0	0	0	0	0	0	12	0	0	0	27	0
Eukaryota/Florideophycidae/Rhodymeniophycidae/Peyssonnelia	13	25	16	0	0	0	0	0	0	0	0	0
Eukaryota/Florideophycidae/Rhodymeniophycidae/Phycodrys	16	18	0	0	0	0	0	0	0	10	0	0
Eukaryota/Florideophycidae/Rhodymeniophycidae/Polysiphonia	26	49	15	0	0	0	0	0	0	0	0	0
Eukaryota/Florideophycidae/Rhodymeniophycidae/Pugetia	10	0	0	56	84	28	79	78	51	0	0	18
Eukaryota/Florideophycidae/Rhodymeniophycidae/Sciurothamnion	49	43	39	0	0	0	0	0	0	0	0	0
Eukaryota/Florideophycidae/Rhodymeniophycidae/Seirospora	95	117	114	0	0	0	0	0	0	0	0	0
Eukaryota/Florideophycidae/Rhodymeniophycidae/Spermothamnion	0	0	0	15	0	0	0	0	23	0	0	21
Eukaryota/Florideophycidae/Rhodymeniophycidae/Spongoclonium	44	44	26	0	0	0	0	0	0	0	0	0
Eukaryota/Florideophycidae/Rhodymeniophycidae/Sterrocladia	33	37	17	0	0	0	0	0	0	0	0	0
Eukaryota/Florideophycidae/Rhodymeniophycidae/Titanophora	49	90	71	0	0	0	0	0	0	0	0	0
Eukaryota/Florideophycidae/Rhodymeniophycidae/Warrenia	467	537	415	0	0	0	0	0	0	0	0	0
Eukaryota/Fornicata/Carpediomonas-like organisms	401	461	380	4176	5339	5365	2614	1371	2221	10497	7844	18065
Eukaryota/Fornicata/Carpediomonas-like organisms/Carpediemonas	514	667	504	5013	6027	3113	1119	888	1875	1970	3012	3802
Eukaryota/Fornicata/Carpediomonas-like organisms/Dysnectes	52	49	48	53	75	105	247	96	295	91	100	118
Eukaryota/Fornicata/Carpediomonas-like organisms/Ergobibamus	25	49	42	30	51	48	120	30	107	89	71	112
Eukaryota/Fornicata/Diplomonadida/Giardiinae/Giardia	127	156	97	43	47	41	46	54	56	30	22	15
Eukaryota/Fractovitelliida/Chlorophyceae/Chlamydomonadales/Pandorina	0	17	14	0	0	0	0	0	0	0	0	0
Eukaryota/Fractovitelliida/Mycamoeba	479	527	463	0	13	14	13	0	11	0	0	0
Eukaryota/Fractovitelliida/Palpitomonas	797	1026	838	29005	30591	24171	28948	16602	27125	21485	16671	28532
Eukaryota/Fractovitelliida/Soliformovum	165	155	167	0	0	0	0	0	0	14	16	0
Eukaryota/Fractovitelliida/Trebouxiophyceae/Chlorellales/Oocystella	26	58	32	14	0	11	0	0	0	0	0	0
Eukaryota/Fractovitelliida/Ulvophyceae/Dasycladales/Bornetella	11	14	23	0	0	0	0	0	0	0	0	0
Eukaryota/Fractovitelliida/Ulvophyceae/Oltmansiellopsidales/Dangemannia	36	39	37	0	0	0	0	0	10	0	0	0
Eukaryota/Fractovitelliida/Ulvophyceae/Scotinosphaerales/Scotinosphaera	45	61	33	0	0	0	0	0	0	0	0	0
Eukaryota/Fractovitelliida/Ulvophyceae/Ulotrichales	11	0	0	0	0	0	0	0	0	0	0	0
Eukaryota/Gastrotricha/Chaetonotida	1965	1178	1375	914	153	653	50	45	74	108	40	61
Eukaryota/Gastrotricha/Macrodasyida	570	786	580	236	167	186	195	113	215	177	135	207
Eukaryota/Gastrotricha/Macrodasyida/Dactylopodolidae	75	81	62	0	0	0	0	0	0	0	0	0
Eukaryota/Gnathostomulida/Bursovaginoidea	14	30	30	10	12	12	0	0	11	0	11	21
Eukaryota/Gnathostomulida/Bursovaginoidea/Gnathostomulidae	0	11	0	0	0	0	0	0	0	0	0	0
Eukaryota/Gnathostomulida/Bursovaginoidea/Pterognathiidae	213	311	217	0	0	0	11	10	12	0	0	0
Eukaryota/Gnathostomulida/Bursovaginoidea/Rastrognathiidae	22	28	37	18	0	0	0	0	0	0	0	0
Eukaryota/Gnathostomulida/Filospermoidea	47	87	37	181	105	110	134	114	96	153	107	143
Eukaryota/Gracilipodida	186	266	217	26	47	36	43	27	37	0	11	14
Eukaryota/Gracilipodida/LEMD267	2862	3861	2669	495	451	274	323	202	386	204	178	261
Eukaryota/Gracilipodida/LEMD267/Filamoeba	568	779	524	0	17	13	39	82	32	0	0	10
Eukaryota/Gracilipodida/LEMD267/Flamella	890	1341	1054	91	94	70	128	146	160	37	15	32
Eukaryota/Gracilipodida/LEMD267/Heliamoeba	57	107	45	0	0	0	0	0	0	0	0	0
Eukaryota/Gracilipodida/LEMD267/Telaepolella	370	458	333	19	15	27	34	15	17	0	0	0
Eukaryota/H1-10	327	468	306	59	52	45	42	29	24	96	64	88
Eukaryota/H15-6	2265	3181	2168	235	209	156	191	197	142	338	249	255
Eukaryota/H26-1	661	1039	726	29	27	17	10	31	29	27	66	20
Eukaryota/Hemichordata/Enteropneusta/Harrimaniidae	23	3732	27	1771	1169	1149	1421	1424	1105	1759	1467	1670
Eukaryota/Hemichordata/Enteropneusta/Ptychoderidae	89	157	81	0	0	0	0	0	0	0	0	0
Eukaryota/Hemichordata/Enteropneusta/Saxipendiidae	21	24	24	0	0	0	0	0	29	15	0	0
Eukaryota/Hemichordata/Enteropneusta/Spengelidae	0	21	0	0	0	0	0	0	0	0	0	0
Eukaryota/Hemichordata/Graptolithoidea/Cephalodiscidae	0	0	0	21	12	24	0	0	15	19	0	17
Eukaryota/Heterolobosea/Tetramitia	113	116	141	71	82	65	140	92	120	40	35	36
Eukaryota/Heterolobosea/Tetramitia/Allovahlkampfia	21	16	21	18	0	12	0	0	0	10	0	0
Eukaryota/Heterolobosea/Tetramitia/Learamoeba	0	10	13	0	0	21	0	0	0	0	0	0
Eukaryota/Heterolobosea/Tetramitia/Naegleria	216	301	220	20	18	10	0	13	17	0	0	0
Eukaryota/Heterolobosea/Tetramitia/Neovahlkampfia	1491	1658	969	620	409	567	919	345	575	523	240	1104
Eukaryota/Heterolobosea/Tetramitia/Psalteriomonas	598	703	532	0	0	10	19	10	11	0	0	0
Eukaryota/Heterolobosea/Tetramitia/Tetramitus	0	0	28	0	0	0	45	0	0	0	0	0
Eukaryota/Heterolobosea/Tetramitia/Vahlkampfia	0	11	0	0	0	0	0	0	0	0	0	0
Eukaryota/Heterophryidae	199	340	230	150	133	98	57	69	71	178	71	232
Eukaryota/Heterophryidae/Heterophrys	65	112	76	94	104	84	18	14	33	31	30	75
Eukaryota/Heterophryidae/Oxnerella	1060	1572	1333	76	50	58	66	123	43	142	144	148
Eukaryota/Heterophryidae/Sphaerastrum	19	13	11	0	0	0	22	0	0	0	0	0
Eukaryota/Hyphochytriomycetes/Hyphochytriales	102	157	150	187	167	141	201	208	265	288	278	298
Eukaryota/Hyphochytriomycetes/Hyphochytriales/Hyphochytrium	0	0	16	27	30	0	10	0	23	11	0	38
Eukaryota/Hyphochytriomycetes/uncultured	692	921	716	650	535	415	485	445	505	203	183	231
Eukaryota/Ichthyosporea	0	16	0	0	0	0	0	0	0	0	0	10
Eukaryota/Ichthyosporea/Dermocystida/Rhinosporideacae	1874	2568	1667	29	50	25	77	34	84	0	10	18
Eukaryota/Ichthyosporea/Dermocystida/Rhinosporideacae/Amphibiocystidium	0	12	0	0	0	0	0	0	0	0	0	0
Eukaryota/Ichthyosporea/Dermocystida/Rhinosporideacae/Amphibiothecum	159	272	118	0	0	0	0	0	0	0	0	0
Eukaryota/Ichthyosporea/Dermocystida/Rhinosporideacae/Dermocystidium	104	153	123	17	20	20	25	12	32	0	0	0
Eukaryota/Ichthyosporea/Dermocystida/Rhinosporideacae/Rhinosporidium	11	379	40	1169	318	499	1076	1064	383	2756	934	1971
Eukaryota/Ichthyosporea/Eccrinales	221	332	229	313	690	87	894	422	874	341	733	907
Eukaryota/Ichthyosporea/Eccrinales/Arundinula	799	1166	880	46	32	27	90	69	42	64	86	32
Eukaryota/Ichthyosporea/Eccrinales/Astreptonema	42	25	36	0	12	0	0	11	0	0	0	0
Eukaryota/Ichthyosporea/Eccrinales/Eccrinidus	705	812	1036	0	0	0	0	0	0	0	0	0
Eukaryota/Ichthyosporea/Eccrinales/Enterobryus	22	18	23	0	0	12	0	0	0	0	13	0
Eukaryota/Ichthyosporea/Eccrinales/Enteromyces	10	0	0	0	0	0	0	0	0	0	0	0
Eukaryota/Ichthyosporea/Eccrinales/Leidyomyces	66	56	75	61	73	39	78	52	85	69	25	63
Eukaryota/Ichthyosporea/Eccrinales/Parataeniella	50	71	71	0	0	0	0	0	0	12	0	0
Eukaryota/Ichthyosporea/Eccrinales/Taeniella	10	13	0	14	29	0	10	0	0	0	0	0
Eukaryota/Ichthyosporea/Filasterea/Ministeriida/Capsasporidae	179	230	111	0	0	0	0	0	0	0	0	0
Eukaryota/Ichthyosporea/Filasterea/Ministeriida/Capsasporidae/AT4-11	501	578	340	186	204	198	227	172	305	103	114	61
Eukaryota/Ichthyosporea/Filasterea/Ministeriida/Capsasporidae/Capsaspora	13	28	14	0	0	0	18	0	14	0	0	0
Eukaryota/Ichthyosporea/Filasterea/Ministeriida/Capsasporidae/Marine Group	2595	3344	1734	247	318	291	449	619	226	828	968	867
Eukaryota/Ichthyosporea/Filasterea/Ministeriida/Ministeridae/Ministeria	455	619	588	23	21	151	103	58	60	178	139	75
Eukaryota/Ichthyosporea/Ichthyophonae	520	995	532	14	15	0	0	0	11	0	0	0
Eukaryota/Ichthyosporea/Ichthyophonae/Abeoformidae	452	528	361	326	122	185	192	102	201	26	32	39
Eukaryota/Ichthyosporea/Ichthyophonae/Abeoformidae/Abeoforma	26	16	16	0	0	0	0	0	0	0	0	0
Eukaryota/Ichthyosporea/Ichthyophonae/Abeoformidae/Caullerya	10	10	10	0	0	0	0	0	0	0	0	0
Eukaryota/Ichthyosporea/Ichthyophonae/Abeoformidae/Freshwater Ichthyosporeans 2	127	202	145	44	21	57	22	13	41	28	22	34
Eukaryota/Ichthyosporea/Ichthyophonae/Abeoformidae/Marine Ichthyosporeans 1	54	48	54	30	21	27	56	28	53	22	22	19
Eukaryota/Ichthyosporea/Ichthyophonae/Abeoformidae/Pirum	345	613	402	40	45	27	0	26	18	0	0	26
Eukaryota/Ichthyosporea/Ichthyophonae/Ichthyophonidae	35	30	18	0	0	0	0	0	0	0	0	0
Eukaryota/Ichthyosporea/Ichthyophonae/Ichthyophonidae/Amoebidium	0	13	0	0	0	0	0	0	0	0	0	0
Eukaryota/Ichthyosporea/Ichthyophonae/Ichthyophonidae/Freshwater Ichthyosporeans 1	244	440	207	19	16	15	21	10	15	0	0	17
Eukaryota/Ichthyosporea/Ichthyophonae/Ichthyophonidae/Ichthyophonus	0	0	0	0	0	0	0	12	14	0	0	0
Eukaryota/Ichthyosporea/Ichthyophonae/Ichthyophonidae/Paramoebidium	466	683	549	31	38	43	74	36	96	35	12	23
Eukaryota/Ichthyosporea/Ichthyophonae/Ichthyophonidae/Psorospermium	29	39	38	37	10	10	0	0	22	0	0	0
Eukaryota/Ichthyosporea/Ichthyophonae/Pseudoperkinsidae	513	634	395	365	232	261	260	136	274	63	33	76
Eukaryota/Ichthyosporea/Ichthyophonae/Pseudoperkinsidae/Anurofeca	147	188	131	80	58	56	33	52	25	54	63	84
Eukaryota/Ichthyosporea/Ichthyophonae/Pseudoperkinsidae/Creolimax	115	130	63	12	0	0	0	0	0	0	0	0
Eukaryota/Ichthyosporea/Ichthyophonae/Pseudoperkinsidae/LKM51	183	261	160	85	107	116	89	81	145	19	0	18
Eukaryota/Ichthyosporea/Ichthyophonae/Pseudoperkinsidae/Pseudoperkinsus	25	11	30	0	0	0	0	0	0	0	0	0
Eukaryota/Incertae Sedis	6155	9311	6588	217	234	105	174	234	133	182	285	231
Eukaryota/Incertae Sedis/Arboramoeba	592	972	681	56	35	30	70	62	132	39	30	29
Eukaryota/Incertae Sedis/Blastocystis	4397	7257	4643	617	496	633	388	342	464	350	260	637
Eukaryota/Incertae Sedis/Cantina	124	180	124	40	61	65	28	40	20	68	52	87
Eukaryota/Incertae Sedis/Colponema	211	387	241	36	34	28	73	39	93	83	70	129
Eukaryota/Incertae Sedis/Developayella	349	530	267	0	0	0	38	79	45	24	39	36
Eukaryota/Incertae Sedis/Develorapax	73	121	50	60	86	33	98	24	66	30	44	53
Eukaryota/Incertae Sedis/Dictyamoeba	870	1231	1022	310	341	234	217	192	336	129	192	219
Eukaryota/Incertae Sedis/Incertae Sedis/Incertae Sedis/Incertae Sedis/Nephridiophaga	64	51	53	322	236	273	364	210	458	125	116	279
Eukaryota/Incertae Sedis/Ischnamoeba	1083	1698	1036	56	43	47	98	86	63	98	65	49
Eukaryota/Incertae Sedis/Pirsonia	2722	3741	2277	11163	10982	9197	20085	16818	41746	2798	2179	4645
Eukaryota/Incertae Sedis/Spiculophrys	154	244	158	969	922	694	263	185	343	325	421	743
Eukaryota/Incertae Sedis/WIM 1 lineage	20	79	43	180	169	214	330	463	142	159	169	464
Eukaryota/Incertae Sedis/WIM 5 lineage	39	45	41	39	37	60	0	21	11	43	51	80
Eukaryota/Jakobida	788	928	689	201	167	213	229	132	235	113	110	193
Eukaryota/Jakobida/Andalucia	1205	1852	1361	8648	12030	8826	9222	7691	12914	5190	3180	9137
Eukaryota/Jakobida/Moramonas	76	99	83	0	0	0	0	0	0	0	0	0
Eukaryota/Jakobida/Reclinomonas	444	598	429	356	652	350	464	431	652	85	66	283
Eukaryota/Jakobida/RM1-SGM49	2675	4395	2037	97	86	69	82	34	67	28	25	39
Eukaryota/Jakobida/Seculamonas	0	0	0	33	76	39	0	46	0	11	0	0
Eukaryota/Jakobida/uncultured	39	58	43	0	0	16	25	28	13	0	0	0
Eukaryota/Kathablepharidae	2026	2930	1371	52	36	48	43	42	61	79	55	160
Eukaryota/Kathablepharidae/Hatena	2588	3402	1465	23	12	16	22	29	23	0	16	36
Eukaryota/Kathablepharidae/Katablepharis	3731	5367	2578	67	66	100	112	80	109	38	73	70
Eukaryota/Kathablepharidae/Leucocryptos	60	95	38	155	83	125	82	63	53	58	106	159
Eukaryota/Kathablepharidae/Roombia	71	111	83	0	17	13	0	0	17	0	0	0
Eukaryota/Kathablepharidae/uncultured	697	874	443	240	165	249	71	68	52	97	74	82
Eukaryota/Kinorhyncha	748	1731	583	0	0	0	0	0	0	0	0	0
Eukaryota/Kinorhyncha/Cyclorhagida	20210	50274	11336	27	18	21	19	18	0	18	29	21
Eukaryota/Kinorhyncha/Homalorhagida	906	1301	1032	0	0	0	0	0	0	0	0	23
Eukaryota/Klebsormidiophyceae	171	229	156	0	0	0	0	0	0	0	0	0
Eukaryota/Klebsormidiophyceae/Amb-18S-504	39	99	35	0	0	0	0	0	0	0	0	0
Eukaryota/Klebsormidiophyceae/Klebsormidiales/Klebsormidium	0	10	0	0	0	0	0	0	0	15	19	0
Eukaryota/Labyrinthulomycetes	6937	8610	6551	1369	1555	1296	2083	1421	3252	517	424	908
Eukaryota/Labyrinthulomycetes/Thraustochytriaceae	1704	2507	1852	3127	3023	3380	4802	2706	3074	3312	2995	4529
Eukaryota/Labyrinthulomycetes/Thraustochytriaceae/Aplanochytrium	5505	6468	4681	3779	3475	3194	3655	2194	4956	2886	1182	2222
Eukaryota/Labyrinthulomycetes/Thraustochytriaceae/Aurantiochytrium	495	715	620	47	57	64	53	32	56	77	47	47
Eukaryota/Labyrinthulomycetes/Thraustochytriaceae/Labyrinthuloides	3133	4096	3039	5620	5741	5572	4639	1979	4250	2298	1865	3367
Eukaryota/Labyrinthulomycetes/Thraustochytriaceae/Parietichytrium	915	1241	1068	543	574	694	1321	628	493	766	966	1340
Eukaryota/Labyrinthulomycetes/Thraustochytriaceae/Schizochytrium	291	385	287	472	407	516	832	345	328	446	464	638
Eukaryota/Labyrinthulomycetes/Thraustochytriaceae/Sicyoidochytrium	24	20	19	235	92	41	46	59	65	78	41	36
Eukaryota/Labyrinthulomycetes/Thraustochytriaceae/Thraustochytrium	1998	2991	2225	1599	1211	1358	2093	1499	1311	2086	1438	1943
Eukaryota/Labyrinthulomycetes/Thraustochytriaceae/Ulkenia	321	579	350	619	481	626	830	361	384	523	520	696
Eukaryota/Labyrinthulomycetes/Thraustochytriaceae/uncultured	5999	8296	6439	7858	6615	8150	14783	9589	9170	10341	9787	12926
Eukaryota/Labyrinthulomycetes/uncultured	18996	26879	19155	8192	7535	7347	12012	7546	10115	7848	7755	9789
Eukaryota/Labyrinthulomycetes/uncultured/Amphitraemidae	2223	3297	2593	336	490	283	321	220	377	200	128	126
Eukaryota/Labyrinthulomycetes/uncultured/Amphitraemidae/Amphitrema	0	0	0	10	21	0	11	0	18	0	0	0
Eukaryota/Labyrinthulomycetes/uncultured/Amphitraemidae/Archerella	0	10	11	26	45	27	26	18	23	0	0	0
Eukaryota/Labyrinthulomycetes/uncultured/Incertae Sedis/Stellarchytrium	489	592	475	0	0	12	34	0	32	0	0	0
Eukaryota/Labyrinthulomycetes/uncultured/Labyrinthulaceae/Labyrinthula	471	715	520	171	233	154	209	171	329	119	93	225
Eukaryota/Labyrinthulomycetes/uncultured/Sorodiplophrys	26688	36177	27751	3812	4403	2857	8737	5529	7792	1589	1462	2221
Eukaryota/LKM15	764	935	803	653	731	531	789	782	656	398	352	415
Eukaryota/Loricifera	0	0	0	19	14	0	0	0	0	0	0	0
Eukaryota/M1-18D08	146	180	152	40	50	24	56	73	38	125	68	78
Eukaryota/MAST-1	0	0	0	0	0	0	18	12	13	0	13	11
Eukaryota/MAST-1/MAST-1A	145	209	134	35	30	47	51	38	49	58	40	30
Eukaryota/MAST-1/MAST-1C	2302	2372	1913	1164	1006	620	1699	1699	1566	753	507	588
Eukaryota/MAST-1/MAST-1D	14	0	11	28	28	25	36	24	34	69	27	38
Eukaryota/MAST-11	140	162	181	113	139	83	121	66	125	63	68	171
Eukaryota/MAST-12	3448	3926	2977	8169	5977	5660	11432	8321	5445	6941	6756	10499
Eukaryota/MAST-12/MAST-12A	2105	1798	1554	11388	9277	7947	18502	14150	4640	5708	6372	7829
Eukaryota/MAST-12/MAST-12B	633	515	481	806	717	713	684	398	718	496	435	872
Eukaryota/MAST-12/MAST-12C	706	591	521	188	140	143	304	245	148	70	45	85
Eukaryota/MAST-12/MAST-12D	460	641	561	0	10	12	0	0	10	18	0	16
Eukaryota/MAST-12/MAST-12E	1420	1856	1244	1488	823	1167	1527	2493	1769	1600	986	987
Eukaryota/MAST-16	12	0	10	0	0	0	0	0	0	0	0	0
Eukaryota/MAST-2	82	63	50	50	62	68	60	90	37	180	160	89
Eukaryota/MAST-2/Placididea	112	175	133	77	78	64	47	27	42	11	0	28
Eukaryota/MAST-2/Placididea/Placidia	19	15	0	268	272	186	402	220	422	29	15	35
Eukaryota/MAST-2/Placididea/Suigetsumonas	0	12	14	0	0	0	0	0	0	0	0	0
Eukaryota/MAST-2/Placididea/Wobblia	15	25	25	0	0	0	0	0	0	0	0	0
Eukaryota/MAST-22	0	0	10	59	50	43	20	28	14	33	27	85
Eukaryota/MAST-22/MAST-22A	132	159	146	388	378	277	319	260	386	112	134	321
Eukaryota/MAST-22/MAST-22B	399	514	437	390	413	432	290	209	284	299	227	342
Eukaryota/MAST-22/MAST-22C	167	324	157	603	674	283	307	392	367	323	214	514
Eukaryota/MAST-23	0	17	11	27	26	15	18	14	0	0	15	14
Eukaryota/MAST-24	29	18	25	313	334	207	127	172	99	296	244	396
Eukaryota/MAST-3	86	135	90	113	137	260	404	399	541	121	157	171
Eukaryota/MAST-3/MAST-3A	56	100	58	26	16	0	16	16	11	22	19	31
Eukaryota/MAST-3/MAST-3B	58	65	75	0	0	0	0	0	0	0	0	0
Eukaryota/MAST-3/MAST-3C	19	38	18	189	230	124	78	63	134	32	33	34
Eukaryota/MAST-3/MAST-3D	32	63	45	595	717	169	191	164	144	186	90	141
Eukaryota/MAST-3/MAST-3E	306	362	346	100	90	130	292	268	453	15	0	37
Eukaryota/MAST-3/MAST-3F	113	162	119	365	364	327	157	134	190	106	61	152
Eukaryota/MAST-3/MAST-3G	40	39	23	147	107	124	102	43	96	286	165	143
Eukaryota/MAST-3/MAST-3I	201	230	187	151	176	137	315	215	287	103	71	165
Eukaryota/MAST-3/MAST-3J	2189	2351	2276	2307	1708	991	11418	4721	1594	178	98	79
Eukaryota/MAST-3/MAST-3K	143	195	143	204	218	166	395	438	299	157	187	287
Eukaryota/MAST-3/MAST-3L	12	15	24	41	33	47	31	42	21	65	76	85
Eukaryota/MAST-4	129	181	128	103	81	52	128	87	119	45	61	52
Eukaryota/MAST-4/MAST-4A	113	158	157	101	169	83	99	105	112	103	100	119
Eukaryota/MAST-4/MAST-4D	10	15	18	11	0	16	14	18	10	18	0	0
Eukaryota/MAST-4/MAST-4F	156	215	199	56	61	21	36	11	31	14	14	21
Eukaryota/MAST-6	1375	2591	1348	653	520	507	1289	615	1577	1581	2006	1752
Eukaryota/MAST-7	19	12	0	33	46	13	32	51	33	14	31	13
Eukaryota/MAST-7/MAST-7A	18	28	10	27	18	11	15	19	17	26	16	14
Eukaryota/MAST-7/MAST-7B	95	99	85	0	10	12	0	0	0	0	0	0
Eukaryota/MAST-7/MAST-7D	114	176	143	0	0	10	0	0	0	0	0	0
Eukaryota/MAST-8	179	347	238	37	35	43	35	25	64	0	0	18
Eukaryota/MAST-8/MAST-8D	21	22	11	68	33	38	319	161	176	14	16	24
Eukaryota/MAST-9	679	670	747	159	193	152	93	69	119	38	52	54
Eukaryota/MAST-9/MAST-9A	44	66	35	0	12	10	0	0	0	0	0	0
Eukaryota/MAST-9/MAST-9C	89	110	75	47	21	34	103	61	44	25	17	57
Eukaryota/MAST-9/MAST-9D	37	43	46	0	0	0	0	0	0	0	0	10
Eukaryota/Microsporidia	474	597	437	106	143	120	171	144	136	110	90	151
Eukaryota/Microsporidia/Amblyosporidae	23	15	0	0	0	0	0	0	0	0	0	0
Eukaryota/Microsporidia/Amblyosporidae/Amblyospora	18	28	11	0	11	0	0	10	13	14	0	15
Eukaryota/Microsporidia/Amblyosporidae/Andreanna	0	0	0	16	0	10	14	0	10	0	0	0
Eukaryota/Microsporidia/Amblyosporidae/Intrapredatorus	0	11	11	29	23	38	20	31	45	33	46	20
Eukaryota/Microsporidia/Amblyosporidae/Parathelohania	118	148	137	0	0	0	0	0	0	0	0	0
Eukaryota/Microsporidia/Amblyosporidae/Takaokaspora	0	10	0	0	0	0	0	0	0	0	0	0
Eukaryota/Microsporidia/Caudosporidae/Culicosporella	0	0	0	15	20	53	33	19	43	27	38	58
Eukaryota/Microsporidia/Incertae Sedis/Lanatospora	0	0	0	25	24	20	21	19	17	0	13	28
Eukaryota/Microsporidia/Incertae Sedis/Neoperezia	0	27	15	80	121	111	101	65	158	44	29	53
Eukaryota/Microsporidia/Mrazekiidae/Bacillidium	13	13	0	22	0	15	0	0	17	28	0	12
Eukaryota/Microsporidia/Pseudonosematidae/Bryonosema	277	378	296	0	0	0	0	0	0	0	0	0
Eukaryota/Microsporidia/Pseudonosematidae/Pseudonosema	0	0	0	0	0	0	11	0	0	0	0	0
Eukaryota/Microsporidia/Pseudonosematidae/Trichonosema	0	18	0	0	0	0	0	0	0	0	0	0
Eukaryota/Microsporidia/Tuzetiidae/Janacekia	22	54	44	45	70	42	47	27	18	19	14	29
Eukaryota/Mollusca	0	16	10	0	0	0	0	0	0	12	0	0
Eukaryota/Mollusca/Bivalvia	0	10	12	0	0	0	0	0	0	0	0	0
Eukaryota/Mollusca/Bivalvia/Myoida	0	15	0	94	48	70	39	43	50	103	61	65
Eukaryota/Mollusca/Bivalvia/Mytiloida	23	13	16	38	46	28	27	38	46	35	24	34
Eukaryota/Mollusca/Bivalvia/Nuculoida	0	0	0	0	0	0	0	0	11	0	0	0
Eukaryota/Mollusca/Bivalvia/Ostreoida	0	32	22	0	0	0	0	0	0	0	12	0
Eukaryota/Mollusca/Bivalvia/Pectinoida	22	30	17	237	128	97	176	171	215	234	169	104
Eukaryota/Mollusca/Bivalvia/Pholadomyoida	40	47	44	80	53	54	54	45	48	59	45	52
Eukaryota/Mollusca/Bivalvia/Pterioida	11	0	0	0	0	0	0	0	0	0	0	0
Eukaryota/Mollusca/Bivalvia/Unionoida	89	167	77	0	0	0	0	0	0	0	0	0
Eukaryota/Mollusca/Bivalvia/Veneroida	4290	1688	6768	1089	330	267	268	271	186	352	286	214
Eukaryota/Mollusca/Cephalopoda/Teuthida	0	0	0	14	15	14	0	0	0	10	0	10
Eukaryota/Mollusca/Gastropoda	0	0	0	13	12	0	24	0	29	0	0	0
Eukaryota/Mollusca/Gastropoda/Caenogastropoda	127	162	130	233	103	100	86	80	80	89	35	77
Eukaryota/Mollusca/Gastropoda/Cucculiniformia	34	40	29	49	46	58	54	58	77	57	54	98
Eukaryota/Mollusca/Gastropoda/Heterobranchia	714	697	502	635	366	519	476	282	554	575	274	673
Eukaryota/Mollusca/Gastropoda/Vetigastropoda	113	203	141	156	128	87	144	214	165	117	122	153
Eukaryota/Mollusca/Polyplacophora/Neoloricata	70	68	61	15	0	0	18	0	0	11	0	10
Eukaryota/Mucoromycota	552	757	512	1605	2345	1682	959	504	1240	325	369	404
Eukaryota/Mucoromycota/Glomeromycetes	342	520	386	61	107	57	52	66	65	38	50	74
Eukaryota/Mucoromycota/Glomeromycetes/Archaeosporales/Ambisporaceae/Ambispora	72	79	53	50	38	47	17	14	44	65	135	48
Eukaryota/Mucoromycota/Glomeromycetes/Archaeosporales/Archaeosporaceae	0	13	0	0	0	0	0	0	0	0	0	0
Eukaryota/Mucoromycota/Glomeromycetes/Archaeosporales/Archaeosporaceae/Archaeospora	116	196	150	0	0	0	20	21	13	0	0	0
Eukaryota/Mucoromycota/Glomeromycetes/Archaeosporales/Geosiphonaceae/Geosiphon	16	18	0	0	0	0	0	0	0	0	0	0
Eukaryota/Mucoromycota/Glomeromycetes/Diversisporales	222	213	146	119	103	57	128	95	223	33	21	30
Eukaryota/Mucoromycota/Glomeromycetes/Diversisporales/Acaulosporaceae/Acaulospora	403	602	385	5492	5942	6771	4149	2515	4557	3365	3260	5676
Eukaryota/Mucoromycota/Glomeromycetes/Diversisporales/Diversisporaceae/Diversispora	0	11	10	0	37	12	0	0	0	0	0	0
Eukaryota/Mucoromycota/Glomeromycetes/Diversisporales/Gigasporaceae	241	295	207	1050	1154	1097	708	621	791	445	410	721
Eukaryota/Mucoromycota/Glomeromycetes/Diversisporales/Gigasporaceae/Gigaspora	23	32	21	15	35	0	13	17	17	20	10	11
Eukaryota/Mucoromycota/Glomeromycetes/Diversisporales/Gigasporaceae/Scutellospora	19	50	38	26	33	31	19	10	19	13	19	15
Eukaryota/Mucoromycota/Glomeromycetes/Diversisporales/Sacculosporaceae/Sacculospora	10	14	0	0	0	0	0	0	0	0	0	0
Eukaryota/Mucoromycota/Glomeromycetes/Glomerales	409	574	315	304	201	150	461	337	230	76	63	70
Eukaryota/Mucoromycota/Glomeromycetes/Glomerales/Claroideoglomeraceae/Claroideoglomus	49	58	42	111	91	219	117	80	85	192	216	179
Eukaryota/Mucoromycota/Glomeromycetes/Glomerales/Glomeraceae	97	168	73	0	0	0	11	0	0	0	0	0
Eukaryota/Mucoromycota/Glomeromycetes/Glomerales/Glomeraceae/Glomus	88	138	76	119	96	81	73	46	93	261	387	726
Eukaryota/Mucoromycota/Glomeromycetes/Glomerales/Glomeraceae/Rhizophagus	203	280	262	67	72	73	67	43	70	97	85	188
Eukaryota/Mucoromycota/Glomeromycetes/Glomerales/Glomeraceae/Sclerocystis	16	16	16	14	26	17	14	0	35	11	11	18
Eukaryota/Mucoromycota/Glomeromycetes/Glomerales/Glomeraceae/Septoglomus	26	19	17	10	10	0	22	17	15	24	23	30
Eukaryota/Mucoromycota/Glomeromycetes/Glomerales/Glomeraceae/uncultured	0	0	0	0	19	0	0	0	17	0	11	23
Eukaryota/Mucoromycota/Glomeromycetes/Glomerales/uncultured	301	440	315	432	520	316	477	380	473	894	442	518
Eukaryota/Mucoromycota/Glomeromycetes/Paraglomerales/Paraglomeraceae/Paraglomus	57	120	70	72	89	94	89	71	143	67	58	53
Eukaryota/Mucoromycota/Glomeromycetes/uncultured	307	361	270	280	305	223	308	194	286	159	151	229
Eukaryota/Mucoromycota/Incertae Sedis	717	1049	795	17	0	11	43	36	43	0	38	15
Eukaryota/Mucoromycota/Incertae Sedis/Endogonales/Endogonaceae	50	22	30	38	31	14	0	0	0	0	0	20
Eukaryota/Mucoromycota/Incertae Sedis/Endogonales/Endogonaceae/Endogone	614	737	504	615	578	457	917	564	653	2185	3418	5972
Eukaryota/Mucoromycota/Incertae Sedis/Endogonales/Endogonaceae/uncultured	1359	1625	1335	3547	4795	3077	4734	1823	3915	1149	1231	1614
Eukaryota/Mucoromycota/Incertae Sedis/Mortierellales	104	123	81	0	0	0	0	0	0	0	0	0
Eukaryota/Mucoromycota/Incertae Sedis/Mortierellales/Incertae Sedis/Modicella	65	87	77	0	0	0	0	0	0	0	0	0
Eukaryota/Mucoromycota/Incertae Sedis/Mortierellales/Mortierellaceae/Mortierella	307	497	325	170	186	165	181	188	219	238	283	329
Eukaryota/Mucoromycota/Incertae Sedis/Mucorales	243	347	237	37	32	37	42	35	58	38	45	54
Eukaryota/Mucoromycota/Incertae Sedis/Mucorales/Choanephoraceae/Gilbertella	0	0	0	23	22	14	17	11	11	28	0	14
Eukaryota/Mucoromycota/Incertae Sedis/Mucorales/Cunninghamellaceae	44	71	57	18	0	0	0	21	0	0	0	29
Eukaryota/Mucoromycota/Incertae Sedis/Mucorales/Cunninghamellaceae/Absidia	0	10	0	0	0	0	0	0	0	0	0	0
Eukaryota/Mucoromycota/Incertae Sedis/Mucorales/Cunninghamellaceae/Gongronella	0	14	0	24	38	60	17	35	45	0	15	36
Eukaryota/Mucoromycota/Incertae Sedis/Mucorales/Lichtheimiaceae	124	154	138	15	156	712	0	0	19	18	20	13
Eukaryota/Mucoromycota/Incertae Sedis/Mucorales/Lichtheimiaceae/Circinella	0	0	0	0	0	0	14	0	0	26	19	20
Eukaryota/Mucoromycota/Incertae Sedis/Mucorales/Lichtheimiaceae/Dichotomocladium	23	27	26	0	0	0	0	0	0	0	0	0
Eukaryota/Mucoromycota/Incertae Sedis/Mucorales/Lichtheimiaceae/Lichtheimia	15	0	0	0	0	0	0	0	0	0	0	0
Eukaryota/Mucoromycota/Incertae Sedis/Mucorales/Lichtheimiaceae/Phascolomyces	0	0	0	71	115	70	87	96	51	40	39	69
Eukaryota/Mucoromycota/Incertae Sedis/Mucorales/Lichtheimiaceae/Rhizomucor	89	105	70	322	255	199	596	577	590	150	41	128
Eukaryota/Mucoromycota/Incertae Sedis/Mucorales/Lichtheimiaceae/Thermomucor	23	39	27	0	0	0	0	0	0	0	0	0
Eukaryota/Mucoromycota/Incertae Sedis/Mucorales/Mucoraceae/Mucor	18	29	13	31	35	21	26	22	29	0	19	0
Eukaryota/Mucoromycota/Incertae Sedis/Mucorales/Mycotyphaceae/Mycotypha	0	0	0	23	14	0	15	0	0	11	0	0
Eukaryota/Mucoromycota/Incertae Sedis/Mucorales/Syncephalastraceae/Protomycocladus	169	236	160	0	0	0	0	13	31	0	0	0
Eukaryota/Mucoromycota/Incertae Sedis/Mucorales/Syncephalastraceae/Syncephalastrum	174	328	234	40	41	22	50	62	44	25	14	12
Eukaryota/Mucoromycota/Incertae Sedis/Umbelopsidales/Umbelopsidaceae/Umbelopsis	18	15	12	0	0	0	0	0	11	0	0	0
Eukaryota/Myxogastria	254	331	279	62	65	88	217	244	182	123	72	150
Eukaryota/Myxogastria/Badhamia	0	0	0	70	47	32	32	31	35	23	0	13
Eukaryota/Myxogastria/Comatricha	0	11	0	0	0	0	0	0	0	0	0	0
Eukaryota/Myxogastria/Fuligo	20	15	10	0	0	0	0	0	0	0	0	0
Eukaryota/Myxogastria/Lepidoderma	19	37	31	0	0	0	0	0	0	0	0	0
Eukaryota/Myxogastria/Meriderma	0	0	0	32	16	0	56	27	43	37	55	101
Eukaryota/Myxogastria/Mucilago	0	0	0	25	16	27	52	73	57	0	16	0
Eukaryota/Myxogastria/Physarum	10	0	0	0	0	0	0	0	0	0	0	0
Eukaryota/Myxogastria/Protophysarum	209	274	247	0	0	0	0	0	0	0	0	0
Eukaryota/Myxogastria/Symphytocarpus	23	45	17	24	18	23	20	13	16	20	23	36
Eukaryota/NAMAKO-1	1341	1998	1526	3792	3528	2851	3985	2250	3752	2424	3171	2953
Eukaryota/Nematoda	4442	5437	3963	250	357	170	58	60	46	57	59	62
Eukaryota/Nematoda/Chromadorea	16804	24269	17653	917	1057	724	1021	1507	1380	1137	1418	1040
Eukaryota/Nematoda/Chromadorea/Araeolaimida	37798	72364	24953	33	32	45	31	171	4048	44	496	99
Eukaryota/Nematoda/Chromadorea/Ascaridida	1460	1524	680	16	87	41	11	14	22	56	2021	230
Eukaryota/Nematoda/Chromadorea/Chromadorida	91990	122464	101596	5292	4962	3023	305	98	207	162	183	236
Eukaryota/Nematoda/Chromadorea/Desmodorida	63528	87346	46792	314	427	370	443	587	434	345	320	423
Eukaryota/Nematoda/Chromadorea/Desmoscolecida	404	342	324	140	128	139	166	145	185	97	189	232
Eukaryota/Nematoda/Chromadorea/Diplogasterida	1146	1390	962	172	117	107	111	117	120	142	112	180
Eukaryota/Nematoda/Chromadorea/Monhysterida	132390	176635	176068	4385	6697	6995	203238	348225	224924	13834	25188	10275
Eukaryota/Nematoda/Chromadorea/Oxyurida	58	57	43	13	0	0	0	19	0	24	0	25
Eukaryota/Nematoda/Chromadorea/Rhabditida	3087	5054	3323	1305	1347	1232	1353	1464	1719	976	812	1204
Eukaryota/Nematoda/Chromadorea/Rhigonematida	75	87	62	0	0	0	13	0	0	0	0	0
Eukaryota/Nematoda/Chromadorea/Spirurida	478	701	409	158	153	201	295	124	154	102	48	47
Eukaryota/Nematoda/Chromadorea/Tylenchida	5014	10431	4905	1040	944	683	1002	1011	1321	462	460	862
Eukaryota/Nematoda/Enoplea	176	228	201	0	0	0	0	0	0	0	0	0
Eukaryota/Nematoda/Enoplea/Enoplida	5415	8230	5949	311	197	203	190	209	215	352	284	243
Eukaryota/Nematoda/Enoplea/Triplonchida	1338	1556	932	229	137	267	110	86	230	118	152	152
Eukaryota/Nematomorpha/Gordioida/Gordea	78	120	84	30	26	41	21	0	51	48	20	46
Eukaryota/Nemertea/Anopla/Heteronemertea	36	52	60	44	38	44	23	18	34	23	19	31
Eukaryota/Nemertea/Anopla/Palaeonemertea	29	63	43	56	54	42	57	45	51	73	38	46
Eukaryota/Nemertea/Enopla/Monostilifera	95	133	83	313	196	293	256	207	210	318	207	314
Eukaryota/Neocallimastigomycota/Neocallimastigomycetes/Neocallimastigales/Neocallimastigaceae	17	24	14	86	87	59	50	23	37	28	32	73
Eukaryota/Neocallimastigomycota/Neocallimastigomycetes/Neocallimastigales/Neocallimastigaceae/Cyllamyces	0	0	0	0	0	0	11	0	0	0	0	0
Eukaryota/Neocallimastigomycota/Neocallimastigomycetes/Neocallimastigales/Neocallimastigaceae/Pecoramyces	261	388	380	36	62	47	80	50	76	32	38	58
Eukaryota/Neocallimastigomycota/Neocallimastigomycetes/Neocallimastigales/Neocallimastigaceae/uncultured	171	198	200	105	133	129	170	208	165	123	215	226
Eukaryota/Nucleariidae and Fonticula group/Aphelidea	461	633	389	114	228	196	513	390	689	372	212	458
Eukaryota/Nucleariidae and Fonticula group/Aphelidea/Aphelidium	723	815	688	424	102	54	122	118	141	1481	52	38
Eukaryota/Nucleariidae and Fonticula group/Aphelidea/Paraphelidium	1354	1875	1465	302	227	245	249	363	304	314	365	623
Eukaryota/Nucleariidae and Fonticula group/Aphelidea/uncultured	2021	2723	2013	826	570	576	2180	1151	1788	813	1056	1070
Eukaryota/Nucleariidae and Fonticula group/Chlorophyceae/Chlamydomonadales/Hafniomonas	18	26	23	0	0	0	0	0	0	0	0	0
Eukaryota/Nucleariidae and Fonticula group/Fonticula	137	203	150	645	588	499	697	416	651	2167	4394	8995
Eukaryota/Nucleariidae and Fonticula group/Nucleariidae/Nuclearia	28808	43706	23912	2620	1902	2191	2337	3097	950	4157	3979	2908
Eukaryota/Nucleariidae and Fonticula group/Trebouxiophyceae/Chlorellales/Didymogenes	20	0	0	0	0	0	0	0	0	0	0	0
Eukaryota/Nucleariidae and Fonticula group/Ulvophyceae/Bryopsidales	12	0	17	0	0	0	0	0	0	0	0	0
Eukaryota/Nucleariidae and Fonticula group/Ulvophyceae/Bryopsidales/Halimeda	0	10	0	0	0	0	0	0	0	0	0	0
Eukaryota/Ochrophyta	17727	19008	17112	33005	31222	29523	29142	20927	27117	17059	14155	15835
Eukaryota/Ochrophyta/ANT37-16	19	23	15	27	37	36	31	24	32	0	27	26
Eukaryota/Ochrophyta/Aurearenophyceae/Aurearena	118	229	128	16	22	23	0	15	22	0	0	0
Eukaryota/Ochrophyta/Chrysomerophyceae	98	136	129	0	0	0	0	0	0	0	0	0
Eukaryota/Ochrophyta/Chrysomerophyceae/Antarctosaccion	39	43	32	0	11	13	11	17	0	21	21	18
Eukaryota/Ochrophyta/Chrysomerophyceae/Chrysowaernella	11	23	0	17	12	17	12	13	0	22	13	29
Eukaryota/Ochrophyta/Chrysophyceae	20226	23663	19058	24696	27712	24107	25176	12654	27003	5008	3600	10153
Eukaryota/Ochrophyta/Chrysophyceae/Chromulinales	207	300	207	329	334	263	313	163	365	147	156	227
Eukaryota/Ochrophyta/Chrysophyceae/Chromulinales/Chromulina	19	18	15	16	15	0	0	19	27	0	0	0
Eukaryota/Ochrophyta/Chrysophyceae/Chromulinales/Chrysamoeba	279	397	187	64	54	25	73	61	74	44	11	26
Eukaryota/Ochrophyta/Chrysophyceae/Chromulinales/Chrysochaete	25	52	42	39	42	34	29	47	36	20	29	26
Eukaryota/Ochrophyta/Chrysophyceae/Chromulinales/Chrysoxys	217	268	250	435	377	312	632	274	334	396	518	648
Eukaryota/Ochrophyta/Chrysophyceae/Chromulinales/Oikomonas	32	52	34	204	138	96	171	165	209	31	11	30
Eukaryota/Ochrophyta/Chrysophyceae/Chromulinales/Poterioochromonas	148	178	166	137	136	137	132	93	96	174	135	193
Eukaryota/Ochrophyta/Chrysophyceae/Chromulinales/Spumella	379	595	388	327	250	258	227	178	246	198	151	137
Eukaryota/Ochrophyta/Chrysophyceae/Chromulinales/uncultured	214	246	198	209	217	163	250	134	171	141	164	224
Eukaryota/Ochrophyta/Chrysophyceae/Chromulinales/Uroglena	1200	1494	1285	1015	1383	796	740	1237	1668	208	66	65
Eukaryota/Ochrophyta/Chrysophyceae/Chrysocapsales/Chrysonebula	26	12	23	24	26	25	28	16	17	0	0	0
Eukaryota/Ochrophyta/Chrysophyceae/Chrysosphaerales/Chrysosphaera	0	0	0	12	12	0	0	0	0	0	0	11
Eukaryota/Ochrophyta/Chrysophyceae/Hibberdiales/Chromophyton	15	0	19	0	16	0	0	15	19	0	0	0
Eukaryota/Ochrophyta/Chrysophyceae/Hibberdiales/Chrysopodocystis	49	54	57	27	23	38	11	13	0	0	0	19
Eukaryota/Ochrophyta/Chrysophyceae/Hibberdiales/Lagynion	71	119	52	0	0	0	17	0	13	0	0	0
Eukaryota/Ochrophyta/Chrysophyceae/Incertae Sedis/Chlamydomyxa	317	322	250	521	339	449	545	552	656	330	277	425
Eukaryota/Ochrophyta/Chrysophyceae/Ochromonadales	767	1241	649	931	1167	769	770	401	1125	95	68	208
Eukaryota/Ochrophyta/Chrysophyceae/Ochromonadales/Chrysolepidomonas	232	443	142	0	0	0	0	0	0	0	0	0
Eukaryota/Ochrophyta/Chrysophyceae/Ochromonadales/Dinobryon	248	390	209	177	137	197	238	231	212	276	209	216
Eukaryota/Ochrophyta/Chrysophyceae/Ochromonadales/Epipyxis	6143	7893	5887	6448	7016	6139	7056	2705	8275	1105	886	2489
Eukaryota/Ochrophyta/Chrysophyceae/Ochromonadales/Ochromonas	2807	3306	2815	4884	4471	4215	6425	2354	3997	1534	958	2616
Eukaryota/Ochrophyta/Chrysophyceae/Ochromonadales/Paraphysomonas	3399	4498	2687	10713	11459	6190	5949	6320	6761	2828	3378	1719
Eukaryota/Ochrophyta/Chrysophyceae/Ochromonadales/uncultured	10444	10572	8738	27515	33436	23277	17956	8786	27550	2277	1486	4214
Eukaryota/Ochrophyta/Chrysophyceae/P34.45	708	893	706	471	506	486	444	317	541	244	184	390
Eukaryota/Ochrophyta/Chrysophyceae/P34.48	162	279	182	68	88	61	85	45	78	99	65	75
Eukaryota/Ochrophyta/Chrysophyceae/Synurales	1015	1537	707	14	24	35	25	17	25	0	20	15
Eukaryota/Ochrophyta/Chrysophyceae/Synurales/Mallomonas	567	806	577	981	1143	905	1381	609	1410	327	247	290
Eukaryota/Ochrophyta/Chrysophyceae/Synurales/Synura	142	142	135	440	348	201	268	497	303	47	40	83
Eukaryota/Ochrophyta/Chrysophyceae/Synurales/Tessellaria	14	15	11	0	15	0	0	0	0	0	0	0
Eukaryota/Ochrophyta/Chrysophyceae/uncultured	24374	32298	22398	55767	50122	43318	42761	18186	48542	9027	5639	15782
Eukaryota/Ochrophyta/Diatomea	151064	186304	163329	41519	41570	31763	32260	34788	30235	12921	11146	10511
Eukaryota/Ochrophyta/Diatomea/Bacillariophytina	17522	22334	18794	6938	6567	5470	8450	11050	7294	5842	6124	4790
Eukaryota/Ochrophyta/Diatomea/Bacillariophytina/Bacillariophyceae	34882	45338	36553	7355	8280	7860	7984	14552	6222	7271	6738	6621
Eukaryota/Ochrophyta/Diatomea/Bacillariophytina/Bacillariophyceae/Achnanthes	24	40	26	0	0	0	0	15	14	0	0	0
Eukaryota/Ochrophyta/Diatomea/Bacillariophytina/Bacillariophyceae/Achnanthidium	90	157	105	83	118	117	33	189	207	37	0	102
Eukaryota/Ochrophyta/Diatomea/Bacillariophytina/Bacillariophyceae/Amphiprora	35	23	33	0	0	0	0	0	0	0	0	0
Eukaryota/Ochrophyta/Diatomea/Bacillariophytina/Bacillariophyceae/Amphora	5995	7497	5808	860	784	681	783	1038	1066	348	242	517
Eukaryota/Ochrophyta/Diatomea/Bacillariophytina/Bacillariophyceae/Anomoeoneis	107	119	121	17	18	0	19	18	0	27	22	19
Eukaryota/Ochrophyta/Diatomea/Bacillariophytina/Bacillariophyceae/Auricula	248	303	281	0	0	0	13	0	0	0	0	0
Eukaryota/Ochrophyta/Diatomea/Bacillariophytina/Bacillariophyceae/Bacillaria	36	39	47	0	0	15	0	0	0	13	10	16
Eukaryota/Ochrophyta/Diatomea/Bacillariophytina/Bacillariophyceae/Biremis	43	73	50	155	103	162	232	161	133	238	182	243
Eukaryota/Ochrophyta/Diatomea/Bacillariophytina/Bacillariophyceae/Campylodiscus	819	1003	880	239	155	203	222	308	167	347	320	267
Eukaryota/Ochrophyta/Diatomea/Bacillariophytina/Bacillariophyceae/Carinasigma	0	12	0	0	0	0	0	0	0	10	0	0
Eukaryota/Ochrophyta/Diatomea/Bacillariophytina/Bacillariophyceae/Climaconeis	107	98	79	18	0	0	13	10	0	13	0	0
Eukaryota/Ochrophyta/Diatomea/Bacillariophytina/Bacillariophyceae/Cocconeis	166	198	156	53	49	34	42	23	45	26	17	22
Eukaryota/Ochrophyta/Diatomea/Bacillariophytina/Bacillariophyceae/Craspedostauros	36	43	28	0	13	14	48	40	58	25	16	40
Eukaryota/Ochrophyta/Diatomea/Bacillariophytina/Bacillariophyceae/Cylindrotheca	24747	17015	21760	11750	12268	12564	13786	19649	12285	11522	9652	8903
Eukaryota/Ochrophyta/Diatomea/Bacillariophytina/Bacillariophyceae/Cymatopleura	1312	1898	1614	241	228	212	417	346	194	383	240	269
Eukaryota/Ochrophyta/Diatomea/Bacillariophytina/Bacillariophyceae/Cymbella	106	114	100	68	42	44	68	64	53	107	75	94
Eukaryota/Ochrophyta/Diatomea/Bacillariophytina/Bacillariophyceae/Cymbellonitzschia	36	50	37	0	0	11	12	32	0	0	0	0
Eukaryota/Ochrophyta/Diatomea/Bacillariophytina/Bacillariophyceae/Diatoma	136	184	171	129	171	173	89	109	60	280	182	189
Eukaryota/Ochrophyta/Diatomea/Bacillariophytina/Bacillariophyceae/Diploneis	92	92	75	34	23	32	32	28	17	67	41	61
Eukaryota/Ochrophyta/Diatomea/Bacillariophytina/Bacillariophyceae/Encyonema	2729	4133	3385	191	118	166	340	407	220	141	108	143
Eukaryota/Ochrophyta/Diatomea/Bacillariophytina/Bacillariophyceae/Entomoneis	162	216	175	25	19	22	140	146	136	18	20	22
Eukaryota/Ochrophyta/Diatomea/Bacillariophytina/Bacillariophyceae/Epithemia	54	62	69	0	0	0	0	15	0	0	0	0
Eukaryota/Ochrophyta/Diatomea/Bacillariophytina/Bacillariophyceae/Eunotia	106	172	131	49	48	44	35	54	43	51	45	55
Eukaryota/Ochrophyta/Diatomea/Bacillariophytina/Bacillariophyceae/Fistulifera	150	150	124	54	26	51	34	0	28	28	54	35
Eukaryota/Ochrophyta/Diatomea/Bacillariophytina/Bacillariophyceae/Fragilariopsis	3233	4059	3655	2809	2208	3260	3452	1829	1720	4219	1909	3676
Eukaryota/Ochrophyta/Diatomea/Bacillariophytina/Bacillariophyceae/Frustulia	177	224	180	64	81	88	68	88	57	19	26	35
Eukaryota/Ochrophyta/Diatomea/Bacillariophytina/Bacillariophyceae/Gomphonema	247	239	239	314	312	281	576	378	791	284	274	362
Eukaryota/Ochrophyta/Diatomea/Bacillariophytina/Bacillariophyceae/Gyrosigma	53	69	67	35	41	38	22	38	11	86	78	54
Eukaryota/Ochrophyta/Diatomea/Bacillariophytina/Bacillariophyceae/Hantzschia	134	162	135	149	206	111	130	112	83	176	133	122
Eukaryota/Ochrophyta/Diatomea/Bacillariophytina/Bacillariophyceae/Haslea	74	91	87	0	16	13	16	20	17	0	0	13
Eukaryota/Ochrophyta/Diatomea/Bacillariophytina/Bacillariophyceae/Lemnicula	278	329	276	49	60	45	79	70	63	34	31	22
Eukaryota/Ochrophyta/Diatomea/Bacillariophytina/Bacillariophyceae/Luticola	686	914	735	52	87	54	79	96	25	133	89	74
Eukaryota/Ochrophyta/Diatomea/Bacillariophytina/Bacillariophyceae/Meuniera	15	20	32	25	12	10	14	11	0	15	0	11
Eukaryota/Ochrophyta/Diatomea/Bacillariophytina/Bacillariophyceae/Navicula	6625	7389	6236	649	562	575	560	690	472	701	501	508
Eukaryota/Ochrophyta/Diatomea/Bacillariophytina/Bacillariophyceae/Nitzschia	5619	7058	5663	870	649	565	628	511	681	557	389	328
Eukaryota/Ochrophyta/Diatomea/Bacillariophytina/Bacillariophyceae/Pauliella	16	25	18	0	15	0	10	11	0	15	0	11
Eukaryota/Ochrophyta/Diatomea/Bacillariophytina/Bacillariophyceae/Phaeodactylum	24	27	14	0	0	0	0	0	0	0	0	0
Eukaryota/Ochrophyta/Diatomea/Bacillariophytina/Bacillariophyceae/Pinnularia	1246	1642	1297	263	285	315	207	404	255	286	168	196
Eukaryota/Ochrophyta/Diatomea/Bacillariophytina/Bacillariophyceae/Placoneis	13	13	12	0	0	0	0	0	0	0	0	0
Eukaryota/Ochrophyta/Diatomea/Bacillariophytina/Bacillariophyceae/Planothidium	131	207	180	38	61	84	40	64	31	135	75	44
Eukaryota/Ochrophyta/Diatomea/Bacillariophytina/Bacillariophyceae/Pleurosigma	236	309	255	77	75	76	62	28	76	39	37	170
Eukaryota/Ochrophyta/Diatomea/Bacillariophytina/Bacillariophyceae/Psammodictyon	172	270	212	24	24	31	22	36	42	0	17	24
Eukaryota/Ochrophyta/Diatomea/Bacillariophytina/Bacillariophyceae/Pseudo-nitzschia	4613	6267	5740	157	178	151	143	195	132	108	119	97
Eukaryota/Ochrophyta/Diatomea/Bacillariophytina/Bacillariophyceae/Reimeria	27	0	17	0	0	0	0	0	0	0	0	0
Eukaryota/Ochrophyta/Diatomea/Bacillariophytina/Bacillariophyceae/Rhaphoneis	929	1098	900	846	771	1042	670	1063	317	1575	1281	1321
Eukaryota/Ochrophyta/Diatomea/Bacillariophytina/Bacillariophyceae/Rhoicosphenia	38	76	53	36	55	48	40	39	65	12	18	17
Eukaryota/Ochrophyta/Diatomea/Bacillariophytina/Bacillariophyceae/Sellaphora	4101	4960	4561	280	366	268	224	360	235	328	260	394
Eukaryota/Ochrophyta/Diatomea/Bacillariophytina/Bacillariophyceae/Stauroneis	71	80	85	0	0	0	0	0	0	10	24	12
Eukaryota/Ochrophyta/Diatomea/Bacillariophytina/Bacillariophyceae/Staurotropis	70	80	72	0	0	10	12	0	14	0	0	0
Eukaryota/Ochrophyta/Diatomea/Bacillariophytina/Bacillariophyceae/Surirella	2952	4068	3287	335	277	339	386	268	266	331	319	350
Eukaryota/Ochrophyta/Diatomea/Bacillariophytina/Bacillariophyceae/Tryblionella	9034	10788	9621	70	83	74	167	507	212	33	0	16
Eukaryota/Ochrophyta/Diatomea/Bacillariophytina/Bacillariophyceae/uncultured	1251	1465	1369	566	686	678	421	404	540	167	163	167
Eukaryota/Ochrophyta/Diatomea/Bacillariophytina/Bacillariophyceae/Undatella	18	20	0	11	0	13	0	0	0	23	24	0
Eukaryota/Ochrophyta/Diatomea/Bacillariophytina/Mediophyceae	243933	332800	263402	264836	235841	250387	248002	307182	84003	526273	502088	382653
Eukaryota/Ochrophyta/Diatomea/Bacillariophytina/Mediophyceae/Arcocellulus	77	71	81	76	56	60	71	54	25	88	93	74
Eukaryota/Ochrophyta/Diatomea/Bacillariophytina/Mediophyceae/Attheya	17273	25263	18606	8731	9997	5836	4455	4818	6718	1235	1010	1242
Eukaryota/Ochrophyta/Diatomea/Bacillariophytina/Mediophyceae/Bellerochea	591	692	544	379	295	341	194	237	79	553	410	323
Eukaryota/Ochrophyta/Diatomea/Bacillariophytina/Mediophyceae/Biddulphia	59	57	59	53	84	108	59	56	62	95	36	65
Eukaryota/Ochrophyta/Diatomea/Bacillariophytina/Mediophyceae/Biddulphiopsis	190	202	182	55	34	47	28	39	20	35	23	17
Eukaryota/Ochrophyta/Diatomea/Bacillariophytina/Mediophyceae/Brockmanniella	44	47	34	48	34	49	38	48	16	143	141	122
Eukaryota/Ochrophyta/Diatomea/Bacillariophytina/Mediophyceae/Campylosira	0	0	0	15	17	16	12	17	0	28	21	25
Eukaryota/Ochrophyta/Diatomea/Bacillariophytina/Mediophyceae/Cerataulina	10	25	15	13	0	12	10	0	0	0	0	0
Eukaryota/Ochrophyta/Diatomea/Bacillariophytina/Mediophyceae/Chaetoceros	40037	57617	40851	46496	52376	44145	38676	32516	36758	22369	22164	26665
Eukaryota/Ochrophyta/Diatomea/Bacillariophytina/Mediophyceae/Cyclotella	6917	6654	6120	972	910	916	890	1475	848	1378	1160	1039
Eukaryota/Ochrophyta/Diatomea/Bacillariophytina/Mediophyceae/Cymatosira	45	84	56	23	21	14	36	13	27	34	27	26
Eukaryota/Ochrophyta/Diatomea/Bacillariophytina/Mediophyceae/Discostella	1606	2196	1740	1022	1234	1292	660	1158	314	2110	1729	1362
Eukaryota/Ochrophyta/Diatomea/Bacillariophytina/Mediophyceae/Ditylum	16	23	24	27	46	39	39	19	32	0	0	0
Eukaryota/Ochrophyta/Diatomea/Bacillariophytina/Mediophyceae/Eucampia	81	115	109	88	57	64	53	50	40	109	100	102
Eukaryota/Ochrophyta/Diatomea/Bacillariophytina/Mediophyceae/Eunotogramma	39	48	36	55	50	73	34	67	27	156	106	97
Eukaryota/Ochrophyta/Diatomea/Bacillariophytina/Mediophyceae/Helicotheca	0	12	0	0	0	0	0	13	0	18	20	10
Eukaryota/Ochrophyta/Diatomea/Bacillariophytina/Mediophyceae/Isthmia	17	18	20	30	14	24	14	39	0	57	51	50
Eukaryota/Ochrophyta/Diatomea/Bacillariophytina/Mediophyceae/Lampriscus	339	423	368	47	51	43	58	72	22	152	81	84
Eukaryota/Ochrophyta/Diatomea/Bacillariophytina/Mediophyceae/Lauderia	157	237	189	51	53	49	40	48	26	97	72	49
Eukaryota/Ochrophyta/Diatomea/Bacillariophytina/Mediophyceae/Leyanella	83	105	101	352	469	304	302	201	298	597	397	407
Eukaryota/Ochrophyta/Diatomea/Bacillariophytina/Mediophyceae/Lithodesmium	0	0	0	0	0	0	0	0	0	0	0	16
Eukaryota/Ochrophyta/Diatomea/Bacillariophytina/Mediophyceae/Mastodiscus	14	23	0	57	65	26	42	28	44	69	64	58
Eukaryota/Ochrophyta/Diatomea/Bacillariophytina/Mediophyceae/Mediopyxis	0	20	17	11	19	32	16	36	10	45	50	47
Eukaryota/Ochrophyta/Diatomea/Bacillariophytina/Mediophyceae/Minidiscus	23	17	27	16	19	22	10	35	0	83	51	23
Eukaryota/Ochrophyta/Diatomea/Bacillariophytina/Mediophyceae/Minutocellus	248	289	211	45	24	33	28	46	20	44	23	69
Eukaryota/Ochrophyta/Diatomea/Bacillariophytina/Mediophyceae/Odontella	133	153	94	90	90	73	88	122	49	207	217	154
Eukaryota/Ochrophyta/Diatomea/Bacillariophytina/Mediophyceae/Papiliocellulus	31	49	33	59	53	65	54	72	17	136	124	71
[truncated: 759 more rows]
