# Supplementary material for: Uncovering diversity and metabolic spectrum of animals in dead zone sediments
Source: Commun Biol. 2020 Mar 6;3:106. doi: 10.1038/s42003-020-0822-7 (PMC7060179; doi:10.1038/s42003-020-0822-7)
Supplement: Supplementary file 6 — Supplementary Data 3 [file 42003_2020_822_MOESM6_ESM.xlsx]

## Sheet: Sup. Data 3
Eukaryotic 18S rRNA NCBI NT taxonomy (showes deepest level of classification, raw counts)	A1	A2	A3	D1	D2	D3	E1	E2	E3	F1	F2	F3
Eukaryota	1782537	2311060	1790430	3158043	2686672	2518018	2795329	2417388	2104869	2842398	2464776	2632327
Eukaryota/Acanthocephala	0	0	0	29	37	68	33	50	29	45	29	42
Eukaryota/Acanthocephala/Eoacanthocephala	0	0	0	0	0	0	10	0	18	0	0	12
Eukaryota/Acanthocephala/Eoacanthocephala/Gyracanthocephala/Quadrigyridae/Pallisentis	0	0	0	0	10	0	28	0	14	0	0	0
Eukaryota/Acanthocephala/Eoacanthocephala/Neoechinorhynchida/Neoechinorhynchidae/Neoechinorhynchus	0	18	35	0	0	0	0	0	0	0	0	0
Eukaryota/Acanthocephala/Palaeacanthocephala	132	202	173	72	77	39	182	99	131	139	99	87
Eukaryota/Acanthocephala/Palaeacanthocephala/Polymorphida/Centrorhynchidae/Centrorhynchus	10	10	0	0	10	11	14	0	0	10	0	0
Eukaryota/Acanthocephala/Palaeacanthocephala/Polymorphida/Polymorphidae	11	0	0	0	0	0	0	0	0	0	0	0
Eukaryota/Acanthocephala/Palaeacanthocephala/Polymorphida/Polymorphidae/Hexaglandula	922	1819	873	40	37	32	81	66	44	63	86	33
Eukaryota/Annelida	47	37	38	13	12	0	29	15	15	26	10	22
Eukaryota/Annelida/Clitellata/Branchiobdellida	0	12	0	0	0	0	0	0	0	0	0	0
Eukaryota/Annelida/Clitellata/Branchiobdellida/Branchiobdellidae/Sathodrilus	0	0	0	31	10	18	17	38	16	23	10	15
Eukaryota/Annelida/Clitellata/Branchiobdellida/Branchiobdellidae/Xironogiton	0	0	0	20	0	12	12	17	0	38	28	25
Eukaryota/Annelida/Clitellata/Enchytraeida/Capilloventridae/Capilloventer	0	0	0	21	24	0	21	0	27	27	27	20
Eukaryota/Annelida/Clitellata/Enchytraeida/Enchytraeidae/Enchytraeus	0	0	0	11	11	0	15	14	15	16	13	18
Eukaryota/Annelida/Clitellata/Enchytraeida/Enchytraeidae/Grania	0	0	0	0	0	10	0	0	11	0	0	12
Eukaryota/Annelida/Clitellata/Enchytraeida/Enchytraeidae/Marionina	0	0	0	0	0	0	0	0	0	11	0	0
Eukaryota/Annelida/Clitellata/Haplotaxida/Megascolecidae/Amynthas	0	0	18	0	0	0	0	0	0	0	0	0
Eukaryota/Annelida/Clitellata/Haplotaxida/Naididae	0	0	15	0	11	0	0	0	0	0	0	0
Eukaryota/Annelida/Clitellata/Haplotaxida/Naididae/Limnodrilus	0	10	0	24	18	0	63	35	55	59	48	52
Eukaryota/Annelida/Clitellata/Haplotaxida/Naididae/Olavius	0	0	0	0	10	0	0	0	0	0	0	0
Eukaryota/Annelida/Clitellata/Haplotaxida/Naididae/Tubifex	15	0	12	0	0	0	0	0	10	0	0	0
Eukaryota/Annelida/Clitellata/Hirudinida	0	0	0	35	20	16	18	19	14	93	17	13
Eukaryota/Annelida/Clitellata/Hirudinida/Erpobdellidae	0	0	0	0	0	0	0	0	0	19	0	0
Eukaryota/Annelida/Clitellata/Hirudinida/Erpobdellidae/Dina	0	0	0	61	11	25	22	12	21	32	41	23
Eukaryota/Annelida/Clitellata/Hirudinida/Erpobdellidae/Erpobdella	467	686	584	53	24	31	27	24	28	44	40	39
Eukaryota/Annelida/Clitellata/Hirudinida/Gastrostomobdellidae/Gastrostomobdella	0	0	0	0	0	0	0	0	14	0	0	0
Eukaryota/Annelida/Clitellata/Hirudinida/Glossiphoniidae/Helobdella	918	1057	1101	20	0	10	21	22	30	41	24	19
Eukaryota/Annelida/Clitellata/Hirudinida/Piscicolidae	564	1532	994	0	0	0	0	0	0	0	0	0
Eukaryota/Annelida/Clitellata/Hirudinida/Piscicolidae/Oceanobdella	17	0	11	21	16	16	48	13	23	28	36	38
Eukaryota/Annelida/Clitellata/Hirudinida/Semiscolecidae	0	0	0	0	0	0	13	12	0	0	0	0
Eukaryota/Annelida/Clitellata/Hirudinida/Semiscolecidae/Semiscolex	0	0	0	0	0	12	0	14	0	0	0	0
Eukaryota/Annelida/Clitellata/Lumbriculida/Lumbriculidae/Rhynchelmis	60	58	58	0	0	0	0	0	0	0	0	0
Eukaryota/Annelida/Clitellata/Moniligastrida/Moniligastridae/Drawida	39	328	22	0	10	0	23	13	0	16	0	14
Eukaryota/Annelida/Clitellata/Myzostomida	989	0	0	0	0	0	11	0	0	0	20	21
Eukaryota/Annelida/Clitellata/Myzostomida/Myzostomatidae/Mesomyzostoma	0	13	0	0	0	0	0	0	0	0	0	0
Eukaryota/Annelida/Clitellata/Myzostomida/Myzostomatidae/Myzostoma	64	76	33	32	46	0	33	13	43	128	320	168
Eukaryota/Annelida/Polychaeta	1041	91	1783	351	214	225	202	156	176	238	194	194
Eukaryota/Annelida/Polychaeta/Capitellida/Arenicolidae/Abarenicola	21	0	15	0	0	0	0	0	0	0	0	0
Eukaryota/Annelida/Polychaeta/Capitellida/Arenicolidae/Branchiomaldane	0	0	0	0	0	0	15	0	0	0	0	0
Eukaryota/Annelida/Polychaeta/Capitellida/Capitellidae/Capitella	24	16	15	37	32	14	142	141	123	131	51	83
Eukaryota/Annelida/Polychaeta/Capitellida/Capitellidae/Notomastus	0	0	0	0	0	0	0	0	0	15	0	0
Eukaryota/Annelida/Polychaeta/Capitellida/Maldanidae/Clymenura	41	82	23	0	0	0	0	0	0	0	0	0
Eukaryota/Annelida/Polychaeta/Capitellida/Maldanidae/Praxillella	0	0	0	11	0	0	0	0	0	36	0	0
Eukaryota/Annelida/Polychaeta/Capitellida/Scalibregmatidae/Neolipobranchius	11	17	14	0	0	0	24	11	11	22	12	19
Eukaryota/Annelida/Polychaeta/Echiuroinea/Bonelliidae	112	160	123	57	57	26	45	31	23	27	30	35
Eukaryota/Annelida/Polychaeta/Echiuroinea/Echiuridae/Arhynchite	0	0	0	0	0	0	0	11	0	16	0	0
Eukaryota/Annelida/Polychaeta/Echiuroinea/Echiuridae/Ikeda	16	29	11	0	0	0	0	0	0	0	0	0
Eukaryota/Annelida/Polychaeta/Eunicida/Amphinomidae/Chloeia	0	0	0	0	0	0	0	0	11	0	0	0
Eukaryota/Annelida/Polychaeta/Eunicida/Amphinomidae/Hermodice	0	0	0	0	0	0	14	0	0	0	0	0
Eukaryota/Annelida/Polychaeta/Eunicida/Amphinomidae/Pareurythoe	75	94	55	0	0	0	0	0	0	0	0	0
Eukaryota/Annelida/Polychaeta/Eunicida/Diurodrilidae/Diurodrilus	144	11	11	0	0	0	0	0	0	0	0	0
Eukaryota/Annelida/Polychaeta/Eunicida/Dorvilleidae/Parougia	0	0	0	0	0	0	15	0	13	13	0	10
Eukaryota/Annelida/Polychaeta/Eunicida/Dorvilleidae/Pettiboneia	0	12	0	0	0	0	0	0	0	0	0	0
Eukaryota/Annelida/Polychaeta/Eunicida/Eunicidae/Eunice	314	994	460	69	27	16	35	24	16	40	26	13
Eukaryota/Annelida/Polychaeta/Eunicida/Eunicidae/Nematonereis	0	0	0	0	0	0	20	0	19	16	15	15
Eukaryota/Annelida/Polychaeta/Eunicida/Euphrosinidae/Euphrosine	10	0	0	0	0	0	0	0	0	0	0	0
Eukaryota/Annelida/Polychaeta/Eunicida/Lumbrineridae/Lumbrineris	15	0	21	34	29	10	62	23	25	38	35	41
Eukaryota/Annelida/Polychaeta/Eunicida/Oenonidae/Oenone	0	19	10	0	15	18	14	21	0	25	24	21
Eukaryota/Annelida/Polychaeta/Eunicida/Onuphidae/Onuphis	0	0	0	0	0	0	2100	2144	1875	0	0	0
Eukaryota/Annelida/Polychaeta/Flabelligerida/Flabelligeridae	0	10	0	20	0	0	0	0	0	0	0	0
Eukaryota/Annelida/Polychaeta/Flabelligerida/Flabelligeridae/Pherusa	0	0	0	17	11	31	14	13	49	25	16	22
Eukaryota/Annelida/Polychaeta/Golfingiida/Sipunculidae/Sipunculus	0	0	0	0	0	0	0	0	0	0	0	0
Eukaryota/Annelida/Polychaeta/Phascolosomatiformes/Phascolosomatidae/Phascolosoma	0	0	0	12	17	0	34	13	15	23	19	18
Eukaryota/Annelida/Polychaeta/Phyllodocida	8422	219	11784	10	13	0	16	16	23	0	0	14
Eukaryota/Annelida/Polychaeta/Phyllodocida/Aphroditidae/Aphrodita	0	0	13	0	0	0	0	0	0	0	0	0
Eukaryota/Annelida/Polychaeta/Phyllodocida/Aphroditidae/Laetmonice	0	0	13	0	0	0	0	0	14	11	0	0
Eukaryota/Annelida/Polychaeta/Phyllodocida/Glyceridae/Glycera	13	15	14	0	0	0	0	0	0	0	0	0
Eukaryota/Annelida/Polychaeta/Phyllodocida/Goniadidae/Progoniada	0	0	0	13	0	0	10	0	0	15	11	16
Eukaryota/Annelida/Polychaeta/Phyllodocida/Nautiliniellidae/Shinkai	35	31	11	0	0	0	0	0	0	0	0	0
Eukaryota/Annelida/Polychaeta/Phyllodocida/Nephtyidae/Nephtys	0	15	0	10	12	0	14	20	11	0	0	14
Eukaryota/Annelida/Polychaeta/Phyllodocida/Nereididae	36	0	0	33	0	17	17	0	14	17	0	17
Eukaryota/Annelida/Polychaeta/Phyllodocida/Nereididae/Alitta	0	0	0	0	0	0	10	0	0	0	0	0
Eukaryota/Annelida/Polychaeta/Phyllodocida/Nereididae/Ceratonereis	0	0	0	0	0	0	0	0	0	0	0	11
Eukaryota/Annelida/Polychaeta/Phyllodocida/Nereididae/Namalycastis	0	0	11	0	0	0	0	0	0	19	10	0
Eukaryota/Annelida/Polychaeta/Phyllodocida/Nereididae/Perinereis	60	69	58	56	57	20	90	104	107	40	56	36
Eukaryota/Annelida/Polychaeta/Phyllodocida/Paralacydoniidae/Paralacydonia	0	0	14	0	0	0	0	0	0	0	0	0
Eukaryota/Annelida/Polychaeta/Phyllodocida/Pholoidae/Laubierpholoe	10	16	18	0	0	0	0	0	0	0	0	0
Eukaryota/Annelida/Polychaeta/Phyllodocida/Pholoidae/Pholoe	0	0	17	0	0	0	0	0	0	0	0	0
Eukaryota/Annelida/Polychaeta/Phyllodocida/Phyllodocidae/Pelagobia	0	0	0	0	0	0	0	0	0	10	0	0
Eukaryota/Annelida/Polychaeta/Phyllodocida/Phyllodocidae/Phyllodoce	0	0	12	0	0	0	0	0	0	0	0	0
Eukaryota/Annelida/Polychaeta/Phyllodocida/Pisionidae/Pisione	16	0	24	0	0	0	0	0	0	0	0	0
Eukaryota/Annelida/Polychaeta/Phyllodocida/Polynoidae	15166	857	38170	36	30	33	27	14	29	18	0	19
Eukaryota/Annelida/Polychaeta/Phyllodocida/Polynoidae/Abyssarya	0	0	0	0	0	0	20	0	0	0	0	12
Eukaryota/Annelida/Polychaeta/Phyllodocida/Polynoidae/Alentia	35	0	52	0	0	0	0	0	0	0	0	0
Eukaryota/Annelida/Polychaeta/Phyllodocida/Polynoidae/Austropolaria	0	0	0	0	0	0	18	0	0	10	0	0
Eukaryota/Annelida/Polychaeta/Phyllodocida/Polynoidae/Bathykurila	0	0	10	0	0	0	0	0	0	0	0	0
Eukaryota/Annelida/Polychaeta/Phyllodocida/Polynoidae/Branchipolynoe	0	0	10	0	0	0	0	0	0	0	0	0
Eukaryota/Annelida/Polychaeta/Phyllodocida/Polynoidae/Bruunilla	19	0	18	0	0	0	0	0	0	0	0	0
Eukaryota/Annelida/Polychaeta/Phyllodocida/Polynoidae/Bylgides	318	19	405	0	0	0	0	0	0	0	0	0
Eukaryota/Annelida/Polychaeta/Phyllodocida/Polynoidae/Capitulatinoe	0	0	13	0	0	0	0	0	0	0	0	0
Eukaryota/Annelida/Polychaeta/Phyllodocida/Polynoidae/Halosydna	20	0	32	0	0	0	0	0	0	0	0	0
Eukaryota/Annelida/Polychaeta/Phyllodocida/Polynoidae/Harmothoe	32	0	44	0	0	0	0	0	0	0	0	0
Eukaryota/Annelida/Polychaeta/Phyllodocida/Polynoidae/Hermenia	0	0	16	0	0	0	0	0	0	0	0	0
Eukaryota/Annelida/Polychaeta/Phyllodocida/Polynoidae/Intoshella	18	0	13	0	0	0	0	0	0	0	0	0
Eukaryota/Annelida/Polychaeta/Phyllodocida/Polynoidae/Macellicephaloides	11	0	20	0	0	0	0	0	0	0	0	0
Eukaryota/Annelida/Polychaeta/Phyllodocida/Polynoidae/Melaenis	29	0	69	0	0	0	0	0	0	0	0	0
Eukaryota/Annelida/Polychaeta/Phyllodocida/Polynoidae/Paralepidonotus	0	0	15	0	0	0	516	0	50	0	0	18
Eukaryota/Annelida/Polychaeta/Phyllodocida/Polynoidae/Pelagomacellicephala	0	0	11	14	0	0	0	0	0	0	0	0
Eukaryota/Annelida/Polychaeta/Phyllodocida/Sigalionidae/Psammolyce	36	29	30	0	0	0	17	0	0	0	0	0
Eukaryota/Annelida/Polychaeta/Phyllodocida/Sigalionidae/Sthenelais	11	0	0	0	0	0	0	0	0	0	0	0
Eukaryota/Annelida/Polychaeta/Phyllodocida/Sphaerodoridae/Ephesiella	39	23	22	0	0	0	0	0	0	0	0	0
Eukaryota/Annelida/Polychaeta/Phyllodocida/Sphaerodoridae/Sphaerodoropsis	0	0	0	27	10	16	11	14	19	0	20	21
Eukaryota/Annelida/Polychaeta/Phyllodocida/Syllidae	487	679	434	51	95	94	403	525	508	25	17	21
Eukaryota/Annelida/Polychaeta/Phyllodocida/Syllidae/Alcyonosyllis	0	0	0	12	18	17	0	0	0	0	0	0
Eukaryota/Annelida/Polychaeta/Phyllodocida/Syllidae/Amblyosyllis	0	10	0	55	66	34	20	11	38	47	21	77
Eukaryota/Annelida/Polychaeta/Phyllodocida/Syllidae/Anguillosyllis	58	113	91	0	0	0	0	0	0	0	0	0
Eukaryota/Annelida/Polychaeta/Phyllodocida/Syllidae/Eurysyllis	19	25	0	33	28	18	23	23	22	46	17	40
Eukaryota/Annelida/Polychaeta/Phyllodocida/Syllidae/Exogone	65	115	108	928	1039	745	384	94	243	174	228	386
Eukaryota/Annelida/Polychaeta/Phyllodocida/Syllidae/Myrianida	142	136	201	75	97	35	98	105	100	26	19	27
Eukaryota/Annelida/Polychaeta/Phyllodocida/Syllidae/Odontosyllis	0	0	0	19	34	25	42	15	13	64	58	74
Eukaryota/Annelida/Polychaeta/Phyllodocida/Syllidae/Opisthosyllis	12	14	0	0	0	0	0	0	0	0	0	0
Eukaryota/Annelida/Polychaeta/Phyllodocida/Syllidae/Paraopisthosyllis	27	40	45	0	0	0	0	0	0	0	0	0
Eukaryota/Annelida/Polychaeta/Phyllodocida/Syllidae/Plakosyllis	0	0	0	0	0	0	0	0	0	10	0	0
Eukaryota/Annelida/Polychaeta/Phyllodocida/Syllidae/Proceraea	13	23	15	0	0	0	11	0	24	0	0	0
Eukaryota/Annelida/Polychaeta/Phyllodocida/Syllidae/Ramisyllis	1057	1599	1311	36	33	18	30	13	27	0	0	12
Eukaryota/Annelida/Polychaeta/Phyllodocida/Syllidae/Sphaerosyllis	59	125	106	0	0	0	0	0	0	13	0	13
Eukaryota/Annelida/Polychaeta/Phyllodocida/Syllidae/Syllis	177	190	136	215	124	157	166	271	88	345	190	152
Eukaryota/Annelida/Polychaeta/Phyllodocida/Syllidae/Trypanosyllis	71	71	80	62	50	56	100	49	66	25	26	32
Eukaryota/Annelida/Polychaeta/Phyllodocida/Syllidae/Typosyllis	0	0	0	10	0	19	0	10	10	0	0	0
Eukaryota/Annelida/Polychaeta/Potamodrilidae/Histriobdellidae/Histriobdella	56	0	0	0	0	0	0	0	0	0	0	0
Eukaryota/Annelida/Polychaeta/Potamodrilidae/Nerillidae/Mesonerilla	0	0	0	17	15	42	21	20	0	32	39	54
Eukaryota/Annelida/Polychaeta/Potamodrilidae/Parergodrilidae/Stygocapitella	0	0	0	41	16	28	34	24	19	31	21	28
Eukaryota/Annelida/Polychaeta/Potamodrilidae/Protodrilidae	0	0	0	27	23	41	0	0	0	51	26	66
Eukaryota/Annelida/Polychaeta/Potamodrilidae/Protodrilidae/Protodrilus	195	260	185	221	267	313	223	177	178	279	333	471
Eukaryota/Annelida/Polychaeta/Potamodrilidae/Psammodrilidae/Psammodrilus	15	17	20	0	0	0	0	0	0	0	0	0
Eukaryota/Annelida/Polychaeta/Potamodrilidae/Saccocirridae/Saccocirrus	30	29	22	15	25	18	26	20	26	38	38	0
Eukaryota/Annelida/Polychaeta/Sabellida/Fabriciidae/Fabriciola	0	10	0	252	184	154	159	124	173	175	126	170
Eukaryota/Annelida/Polychaeta/Sabellida/Fabriciidae/Manayunkia	0	0	0	0	10	0	0	0	0	0	0	0
Eukaryota/Annelida/Polychaeta/Sabellida/Fabriciidae/Rubifabriciola	246	445	234	0	0	0	0	0	0	0	0	0
Eukaryota/Annelida/Polychaeta/Sabellida/Sabellariidae/Neosabellaria	700	1115	896	0	0	0	0	0	0	0	0	0
Eukaryota/Annelida/Polychaeta/Sabellida/Sabellidae	121	114	90	11	0	0	22	12	19	28	13	12
Eukaryota/Annelida/Polychaeta/Sabellida/Sabellidae/Branchiomma	0	0	0	12	22	14	17	0	19	12	0	22
Eukaryota/Annelida/Polychaeta/Sabellida/Sabellidae/Myxicola	0	0	0	45	36	23	25	13	27	35	32	29
Eukaryota/Annelida/Polychaeta/Sabellida/Sabellidae/Pseudopotamilla	0	0	0	0	0	0	20	12	11	15	13	0
Eukaryota/Annelida/Polychaeta/Sabellida/Serpulidae	74	111	87	37	42	22	39	25	31	52	55	71
Eukaryota/Annelida/Polychaeta/Sabellida/Serpulidae/Amplicaria	0	0	0	0	0	0	0	0	12	0	0	0
Eukaryota/Annelida/Polychaeta/Sabellida/Serpulidae/Apomatus	14	0	0	0	0	0	0	12	0	0	0	0
Eukaryota/Annelida/Polychaeta/Sabellida/Serpulidae/Eulaeospira	0	0	0	0	0	0	0	0	0	13	0	11
Eukaryota/Annelida/Polychaeta/Sabellida/Serpulidae/Marifugia	18	41	28	0	0	0	0	0	0	0	0	0
Eukaryota/Annelida/Polychaeta/Sabellida/Serpulidae/Pileolaria	37	60	23	0	0	0	0	0	0	0	0	0
Eukaryota/Annelida/Polychaeta/Sabellida/Serpulidae/Spirobranchus	169	185	135	0	12	0	0	0	11	19	18	12
Eukaryota/Annelida/Polychaeta/Sabellida/Serpulidae/Vermiliopsis	558	753	644	0	0	0	45	26	50	0	17	42
Eukaryota/Annelida/Polychaeta/Sabellida/Siboglinidae	0	0	12	15	14	20	0	12	0	0	12	21
Eukaryota/Annelida/Polychaeta/Sabellida/Siboglinidae/Oligobrachia	11	0	12	0	0	0	0	0	0	0	0	0
Eukaryota/Annelida/Polychaeta/Sabellida/Siboglinidae/Osedax	0	0	0	10	0	0	24	0	0	30	25	24
Eukaryota/Annelida/Polychaeta/Sabellida/Siboglinidae/Spirobrachia	0	23	0	0	0	0	0	0	0	0	0	0
Eukaryota/Annelida/Polychaeta/Spionida/Apistobranchidae/Apistobranchus	0	0	0	16	14	12	0	0	20	14	12	11
Eukaryota/Annelida/Polychaeta/Spionida/Chaetopteridae/Chaetopterus	0	0	13	34	17	33	46	17	31	23	20	28
Eukaryota/Annelida/Polychaeta/Spionida/Magelonidae/Magelona	0	10	0	82	83	99	45	28	55	58	42	73
Eukaryota/Annelida/Polychaeta/Spionida/Orbiniidae	0	0	0	0	0	0	26	0	14	10	12	11
Eukaryota/Annelida/Polychaeta/Spionida/Orbiniidae/Leitoscoloplos	42	39	37	29	41	59	56	35	67	79	206	92
Eukaryota/Annelida/Polychaeta/Spionida/Orbiniidae/Methanoaricia	0	0	0	0	0	0	12	10	17	0	0	0
Eukaryota/Annelida/Polychaeta/Spionida/Orbiniidae/Orbiniella	0	10	0	0	0	0	11	0	0	12	0	0
Eukaryota/Annelida/Polychaeta/Spionida/Orbiniidae/Phylo	0	0	0	44	18	38	18	22	21	28	21	21
Eukaryota/Annelida/Polychaeta/Spionida/Orbiniidae/Proscoloplos	0	0	0	13	0	11	11	15	10	32	12	11
Eukaryota/Annelida/Polychaeta/Spionida/Orbiniidae/Scoloplos	0	0	10	16	12	0	27	13	16	20	23	19
Eukaryota/Annelida/Polychaeta/Spionida/Spionidae	295	200	29	0	0	0	0	0	0	0	0	0
Eukaryota/Annelida/Polychaeta/Spionida/Spionidae/Boccardiella	0	0	0	0	0	0	0	0	0	0	0	13
Eukaryota/Annelida/Polychaeta/Spionida/Spionidae/Marenzelleria	28342	22611	3599	85	23	639	100	27	963	81	46	715
Eukaryota/Annelida/Polychaeta/Spionida/Spionidae/Polydora	14	0	12	15	18	0	33	30	23	42	35	24
Eukaryota/Annelida/Polychaeta/Spionida/Spionidae/Pygospio	19	38	0	0	0	0	13	0	0	0	0	0
Eukaryota/Annelida/Polychaeta/Spionida/Spionidae/Rhynchospio	33	17	13	0	0	0	0	0	0	0	0	0
Eukaryota/Annelida/Polychaeta/Terebellida/Ampharetidae	0	0	0	0	10	15	0	0	0	0	0	13
Eukaryota/Annelida/Polychaeta/Terebellida/Ampharetidae/Amphicteis	28	56	43	0	10	0	0	0	0	0	0	0
Eukaryota/Annelida/Polychaeta/Terebellida/Ampharetidae/Anobothrus	0	0	84	0	0	0	0	0	0	0	0	0
Eukaryota/Annelida/Polychaeta/Terebellida/Sternaspidae/Sternaspis	0	0	0	0	0	0	13	19	10	10	14	0
Eukaryota/Annelida/Polychaeta/Terebellida/Terebellidae/Terebella	0	0	0	0	0	0	17	0	0	16	12	11
Eukaryota/Apicomplexa	653	926	684	420	346	553	567	674	817	206	236	268
Eukaryota/Apicomplexa/Aconoidasida/Haemosporida	173	256	201	16	30	29	15	38	40	0	0	0
Eukaryota/Apicomplexa/Aconoidasida/Haemosporida/Colpodellidae/Colpodella	55	73	53	60	70	81	74	58	51	92	90	109
Eukaryota/Apicomplexa/Aconoidasida/Haemosporida/Haemoproteidae/Nephromyces	0	28	11	17	28	14	26	16	0	17	11	21
Eukaryota/Apicomplexa/Aconoidasida/Haemosporida/Leucocytozoidae/Leucocytozoon	0	0	0	14	0	13	22	0	17	0	11	21
Eukaryota/Apicomplexa/Aconoidasida/Haemosporida/Plasmodiidae	521	759	589	0	0	17	0	0	0	0	12	0
Eukaryota/Apicomplexa/Aconoidasida/Haemosporida/Plasmodiidae/Hepatocystis	49	55	25	0	0	0	0	0	0	0	0	0
Eukaryota/Apicomplexa/Aconoidasida/Haemosporida/Plasmodiidae/Plasmodium	485	695	493	324	423	283	242	209	258	283	257	505
Eukaryota/Apicomplexa/Aconoidasida/Perkinsida/Perkinsidae/Dinovorax	0	10	0	91	68	12	0	0	16	0	0	11
Eukaryota/Apicomplexa/Aconoidasida/Perkinsida/Perkinsidae/Parvilucifera	26	29	15	18	23	21	27	14	23	11	0	23
Eukaryota/Apicomplexa/Aconoidasida/Perkinsida/Perkinsidae/Perkinsus	70	70	47	45	37	28	83	119	85	37	33	26
Eukaryota/Apicomplexa/Aconoidasida/Perkinsida/Perkinsidae/Snorkelia	18	0	0	0	0	0	0	0	0	0	0	0
Eukaryota/Apicomplexa/Aconoidasida/Piroplasmida	333	313	221	202	198	204	292	290	270	258	212	167
Eukaryota/Apicomplexa/Aconoidasida/Piroplasmida/Babesiidae	78	138	100	0	12	0	0	0	0	0	0	0
Eukaryota/Apicomplexa/Aconoidasida/Piroplasmida/Babesiidae/Babesia	1294	2753	1752	791	744	638	566	529	583	578	636	870
Eukaryota/Apicomplexa/Aconoidasida/Piroplasmida/Theileriidae	18	28	20	0	0	0	0	0	0	0	0	0
Eukaryota/Apicomplexa/Aconoidasida/Piroplasmida/Theileriidae/Anthemosoma	16	15	11	0	0	0	0	0	0	0	0	0
Eukaryota/Apicomplexa/Aconoidasida/Piroplasmida/Theileriidae/Cardiosporidium	0	0	0	10	0	0	0	0	0	0	0	16
Eukaryota/Apicomplexa/Aconoidasida/Piroplasmida/Theileriidae/Cytauxzoon	46	88	27	0	0	0	0	0	0	0	0	0
Eukaryota/Apicomplexa/Aconoidasida/Piroplasmida/Theileriidae/Theileria	2800	3865	2875	771	825	539	619	495	651	760	649	711
Eukaryota/Apicomplexa/Conoidasida	44	49	32	20	14	0	21	10	0	18	13	0
Eukaryota/Apicomplexa/Conoidasida/Agamococcidiorida/Rhytidocystidae/Rhytidocystis	18	16	18	0	0	0	0	0	0	0	0	0
Eukaryota/Apicomplexa/Conoidasida/Archigregarinorida/Selenidiidae/Filipodium	28	53	17	17	29	17	45	20	45	0	0	10
Eukaryota/Apicomplexa/Conoidasida/Archigregarinorida/Selenidiidae/Selenidium	1363	1647	1678	143	157	154	124	104	148	90	54	126
Eukaryota/Apicomplexa/Conoidasida/Eucoccidiorida	0	16	0	0	14	10	0	0	0	0	0	11
Eukaryota/Apicomplexa/Conoidasida/Eucoccidiorida/Adeleidae/Adelina	25	32	20	0	0	0	0	0	0	0	0	0
Eukaryota/Apicomplexa/Conoidasida/Eucoccidiorida/Aggregatidae/Aggregata	176	271	206	232	256	233	253	139	208	242	197	346
Eukaryota/Apicomplexa/Conoidasida/Eucoccidiorida/Aggregatidae/Merocystis	61	34	61	48	75	55	15	15	17	25	21	30
Eukaryota/Apicomplexa/Conoidasida/Eucoccidiorida/Calyptosporidae/Calyptospora	10	16	0	67	61	29	26	26	37	55	26	45
Eukaryota/Apicomplexa/Conoidasida/Eucoccidiorida/Cryptosporidiidae/Cryptosporidium	3592	5395	4027	1035	908	762	1205	881	1123	854	651	781
Eukaryota/Apicomplexa/Conoidasida/Eucoccidiorida/Eimeriidae	24	31	25	141	158	97	142	100	72	57	30	85
Eukaryota/Apicomplexa/Conoidasida/Eucoccidiorida/Eimeriidae/Atoxoplasma	10	0	0	0	0	0	0	0	0	0	0	0
Eukaryota/Apicomplexa/Conoidasida/Eucoccidiorida/Eimeriidae/Choleoeimeria	90	122	97	357	289	169	127	28	139	45	19	252
Eukaryota/Apicomplexa/Conoidasida/Eucoccidiorida/Eimeriidae/Cyclospora	33	92	28	0	10	0	14	0	0	0	0	0
Eukaryota/Apicomplexa/Conoidasida/Eucoccidiorida/Eimeriidae/Eimeria	571	764	492	646	487	487	427	385	496	396	379	518
Eukaryota/Apicomplexa/Conoidasida/Eucoccidiorida/Eimeriidae/Goussia	104	135	87	130	93	110	112	67	63	106	35	82
Eukaryota/Apicomplexa/Conoidasida/Eucoccidiorida/Eimeriidae/Isospora	0	12	0	0	0	0	0	0	0	0	0	0
Eukaryota/Apicomplexa/Conoidasida/Eucoccidiorida/Haemogregarinidae/Haemogregarina	23	44	29	0	0	0	0	0	0	0	0	0
Eukaryota/Apicomplexa/Conoidasida/Eucoccidiorida/Hepatozoidae	0	0	0	17	32	14	12	16	28	0	0	0
Eukaryota/Apicomplexa/Conoidasida/Eucoccidiorida/Hepatozoidae/Hepatozoon	201	246	135	255	283	341	171	165	193	276	178	298
Eukaryota/Apicomplexa/Conoidasida/Eucoccidiorida/Karyolysidae/Hemolivia	82	75	41	22	18	13	16	18	20	0	17	15
Eukaryota/Apicomplexa/Conoidasida/Eucoccidiorida/Lankesterellidae/Lankesterella	0	12	0	40	16	15	26	25	53	29	31	23
Eukaryota/Apicomplexa/Conoidasida/Eucoccidiorida/Sarcocystidae	45	57	65	0	0	13	18	0	10	15	0	13
Eukaryota/Apicomplexa/Conoidasida/Eucoccidiorida/Sarcocystidae/Cystoisospora	49	76	47	54	43	44	39	30	48	21	11	42
Eukaryota/Apicomplexa/Conoidasida/Eucoccidiorida/Sarcocystidae/Neospora	0	20	0	0	0	0	12	0	17	15	14	0
Eukaryota/Apicomplexa/Conoidasida/Eucoccidiorida/Sarcocystidae/Sarcocystis	642	1024	702	680	633	586	551	402	500	748	613	722
Eukaryota/Apicomplexa/Conoidasida/Eucoccidiorida/Sarcocystidae/Toxoplasma	31	40	18	27	57	51	64	44	77	67	51	51
Eukaryota/Apicomplexa/Conoidasida/Eugregarinorida	13	21	13	40	68	60	123	142	99	65	57	68
Eukaryota/Apicomplexa/Conoidasida/Eugregarinorida/Actinocephalidae/Hoplorhynchus	0	0	0	0	0	0	0	0	0	16	0	10
Eukaryota/Apicomplexa/Conoidasida/Eugregarinorida/Actinocephalidae/Pyxinia	25	21	30	0	0	0	0	0	0	0	10	0
Eukaryota/Apicomplexa/Conoidasida/Eugregarinorida/Cephaloidophoridae/Cephaloidophora	54	44	23	0	0	0	0	0	0	0	0	0
Eukaryota/Apicomplexa/Conoidasida/Eugregarinorida/Gregarinidae/Gregarina	104	112	73	0	22	14	21	41	24	17	17	23
Eukaryota/Apicomplexa/Conoidasida/Eugregarinorida/Lecudinidae/Lankesteria	60	81	48	125	68	130	159	209	244	30	49	57
Eukaryota/Apicomplexa/Conoidasida/Eugregarinorida/Lecudinidae/Lecudina	107	129	145	19	0	14	25	28	0	10	0	0
Eukaryota/Apicomplexa/Conoidasida/Eugregarinorida/Lecudinidae/Polyplicarium	99	120	114	117	94	59	76	68	74	156	140	103
Eukaryota/Apicomplexa/Conoidasida/Eugregarinorida/Lecudinidae/Psychodiella	16	24	19	0	0	0	0	0	0	0	0	0
Eukaryota/Apicomplexa/Conoidasida/Eugregarinorida/Lecudinidae/Trichotokara	13	14	10	0	0	0	54	28	60	36	40	46
Eukaryota/Apicomplexa/Conoidasida/Eugregarinorida/Leidyanidae/Leidyana	14	20	10	0	0	0	0	0	0	0	0	0
Eukaryota/Apicomplexa/Conoidasida/Eugregarinorida/Monocystidae/Pseudomonocystis	0	10	0	0	0	0	0	0	0	0	0	0
Eukaryota/Apicomplexa/Conoidasida/Eugregarinorida/Siedleckiidae/Chattonaria	0	0	0	0	0	0	20	0	11	0	0	0
Eukaryota/Apicomplexa/Conoidasida/Eugregarinorida/Stenophoridae/Stenophora	0	0	0	0	0	0	15	0	0	0	0	0
Eukaryota/Apicomplexa/Conoidasida/Eugregarinorida/Stylocephalidae	48	55	23	0	0	0	0	0	0	0	0	0
Eukaryota/Apicomplexa/Conoidasida/Eugregarinorida/Stylocephalidae/Colepismatophila	17	41	42	0	13	0	0	0	0	0	17	27
Eukaryota/Apicomplexa/Conoidasida/Eugregarinorida/Urosporidae/Lithocystis	0	0	0	21	23	26	15	0	22	11	0	14
Eukaryota/Apicomplexa/Conoidasida/Eugregarinorida/Urosporidae/Urospora	0	13	0	0	0	0	0	0	0	0	0	0
Eukaryota/Apicomplexa/Conoidasida/Neogregarinorida/Lipotrophidae/Nematopsis	0	11	0	0	15	0	0	0	11	0	0	0
Eukaryota/Arthropoda	7567	20098	1811	13133	6793	7632	6370	4124	6120	7914	6923	8926
Eukaryota/Arthropoda/Arachnida	610	1485	456	712	500	429	623	310	693	358	268	460
Eukaryota/Arthropoda/Arachnida/Amblypygi/Phrynidae/Heterophrynus	16	30	18	597	351	485	318	213	368	402	275	368
Eukaryota/Arthropoda/Arachnida/Araneae	16	31	12	16	12	0	31	19	21	28	14	13
Eukaryota/Arthropoda/Arachnida/Araneae/Agelenidae	0	14	0	0	0	0	0	0	0	0	0	0
Eukaryota/Arthropoda/Arachnida/Araneae/Agelenidae/Agelena	0	0	0	44	15	18	22	20	21	28	18	24
Eukaryota/Arthropoda/Arachnida/Araneae/Agelenidae/Platocoelotes	0	0	16	0	0	0	22	0	15	16	0	10
Eukaryota/Arthropoda/Arachnida/Araneae/Amaurobiidae/Draconarius	13	19	13	78	49	52	53	40	52	66	52	48
Eukaryota/Arthropoda/Arachnida/Araneae/Amaurobiidae/Pireneitega	0	11	0	0	0	0	0	0	0	0	0	0
Eukaryota/Arthropoda/Arachnida/Araneae/Anapidae/Crassanapis	0	0	0	32	29	23	15	0	12	14	18	25
Eukaryota/Arthropoda/Arachnida/Araneae/Anapidae/Maxanapis	0	0	0	21	0	22	13	28	17	13	12	22
Eukaryota/Arthropoda/Arachnida/Araneae/Antrodiaetidae/Antrodiaetus	0	0	0	17	14	17	10	0	11	26	14	12
Eukaryota/Arthropoda/Arachnida/Araneae/Antrodiaetidae/Atypoides	0	0	0	0	0	0	0	0	0	11	0	10
Eukaryota/Arthropoda/Arachnida/Araneae/Araneidae/Arkys	159	192	188	0	0	0	11	19	0	13	0	0
Eukaryota/Arthropoda/Arachnida/Araneae/Araneidae/Neoscona	0	0	0	0	0	0	32	25	29	0	0	0
Eukaryota/Arthropoda/Arachnida/Araneae/Araneidae/Nephila	0	18	0	46	40	35	50	31	23	37	31	46
Eukaryota/Arthropoda/Arachnida/Araneae/Araneidae/Nephilengys	11	0	0	0	0	0	0	0	0	0	0	0
Eukaryota/Arthropoda/Arachnida/Araneae/Archaeidae	18	0	0	0	0	0	0	0	12	0	0	0
Eukaryota/Arthropoda/Arachnida/Araneae/Atypidae/Calommata	0	0	0	0	0	0	0	13	0	14	14	0
Eukaryota/Arthropoda/Arachnida/Araneae/Cyatholipidae	0	17	14	19	0	17	0	17	0	57	37	23
Eukaryota/Arthropoda/Arachnida/Araneae/Cyatholipidae/Forstera	12	10	14	0	0	0	0	0	0	0	0	0
Eukaryota/Arthropoda/Arachnida/Araneae/Cyrtaucheniidae	84	388	0	0	0	0	0	0	0	0	0	0
Eukaryota/Arthropoda/Arachnida/Araneae/Deinopidae/Deinopis	0	0	0	42	31	23	25	14	20	30	27	17
Eukaryota/Arthropoda/Arachnida/Araneae/Desidae/Laestrygones	0	0	0	42	14	35	28	11	32	34	22	29
Eukaryota/Arthropoda/Arachnida/Araneae/Desidae/Otagoa	215	280	238	0	0	0	13	21	21	10	0	0
Eukaryota/Arthropoda/Arachnida/Araneae/Desidae/Porteria	0	44	22	0	0	0	0	0	0	0	0	0
Eukaryota/Arthropoda/Arachnida/Araneae/Desidae/Toxops	11	0	0	0	0	0	0	0	15	0	0	0
Eukaryota/Arthropoda/Arachnida/Araneae/Dictynidae/Cicurina	637	811	616	236	290	244	89	62	92	225	166	389
Eukaryota/Arthropoda/Arachnida/Araneae/Drymusidae/Izithunzi	0	0	0	16	11	0	0	0	0	10	0	16
Eukaryota/Arthropoda/Arachnida/Araneae/Gnaphosidae/Hemicloea	33	32	28	0	0	0	0	0	0	0	0	0
Eukaryota/Arthropoda/Arachnida/Araneae/Hersiliidae/Iviraiva	0	11	0	0	0	0	0	0	65	0	0	0
Eukaryota/Arthropoda/Arachnida/Araneae/Leptonetidae/Archoleptoneta	0	11	0	0	0	0	0	0	0	0	0	0
Eukaryota/Arthropoda/Arachnida/Araneae/Linyphiidae	108	174	171	33	22	24	33	16	23	17	11	18
Eukaryota/Arthropoda/Arachnida/Araneae/Linyphiidae/Bathyphantes	101	134	122	48	85	135	83	23	90	39	22	85
Eukaryota/Arthropoda/Arachnida/Araneae/Linyphiidae/Callosa	0	0	0	18	0	11	24	10	0	11	16	13
Eukaryota/Arthropoda/Arachnida/Araneae/Linyphiidae/Dubiaranea	0	13	0	0	0	0	0	0	0	0	0	0
Eukaryota/Arthropoda/Arachnida/Araneae/Linyphiidae/Microlinyphia	0	23	0	0	0	0	0	0	0	0	0	0
Eukaryota/Arthropoda/Arachnida/Araneae/Lycosidae/Pardosa	0	10	0	0	0	0	0	0	0	0	0	0
Eukaryota/Arthropoda/Arachnida/Araneae/Malkaridae/Malkara	0	17	0	0	0	0	0	0	0	0	0	0
Eukaryota/Arthropoda/Arachnida/Araneae/Mecicobothriidae/Megahexura	0	0	0	39	24	32	18	13	16	37	19	22
Eukaryota/Arthropoda/Arachnida/Araneae/Mecysmaucheniidae	0	0	0	37	0	0	0	0	13	14	17	0
Eukaryota/Arthropoda/Arachnida/Araneae/Mecysmaucheniidae/Aotearoa	0	21	0	0	0	0	0	0	0	0	0	0
Eukaryota/Arthropoda/Arachnida/Araneae/Mecysmaucheniidae/Mecysmauchenius	20	20	0	21	25	34	25	38	23	28	20	14
Eukaryota/Arthropoda/Arachnida/Araneae/Micropholcommatidae/Micropholcomma	0	0	0	0	0	0	0	0	0	21	0	0
Eukaryota/Arthropoda/Arachnida/Araneae/Micropholcommatidae/Raveniella	33	58	38	0	0	0	0	0	0	0	0	0
Eukaryota/Arthropoda/Arachnida/Araneae/Micropholcommatidae/Teutoniella	0	0	0	0	0	0	0	0	0	10	0	0
Eukaryota/Arthropoda/Arachnida/Araneae/Mimetidae	0	0	0	52	70	39	28	19	43	32	22	25
Eukaryota/Arthropoda/Arachnida/Araneae/Mimetidae/Australomimetus	0	0	0	0	0	0	0	0	81	13	0	15
Eukaryota/Arthropoda/Arachnida/Araneae/Mimetidae/Ero	116	220	128	18	10	14	0	0	16	13	0	15
Eukaryota/Arthropoda/Arachnida/Araneae/Mimetidae/Mimetus	0	14	11	23	12	14	0	13	12	24	14	0
Eukaryota/Arthropoda/Arachnida/Araneae/Miturgidae/Cheiracanthium	0	0	0	22	13	24	12	16	16	19	13	0
Eukaryota/Arthropoda/Arachnida/Araneae/Mysmenidae/Maymena	0	16	0	0	0	0	0	19	20	0	0	10
Eukaryota/Arthropoda/Arachnida/Araneae/Mysmenidae/Mysmena	0	0	0	208	99	153	106	175	147	231	137	149
Eukaryota/Arthropoda/Arachnida/Araneae/Mysmenidae/Taphiassa	0	25	0	0	0	0	0	0	0	0	0	0
Eukaryota/Arthropoda/Arachnida/Araneae/Nesticidae/Nesticella	21	20	27	173	136	155	99	95	99	128	110	118
Eukaryota/Arthropoda/Arachnida/Araneae/Ochyroceratidae	0	0	0	0	23	13	24	17	0	20	40	10
Eukaryota/Arthropoda/Arachnida/Araneae/Ochyroceratidae/Althepus	12	16	14	13	11	0	0	0	0	10	0	0
Eukaryota/Arthropoda/Arachnida/Araneae/Ochyroceratidae/Flexicrurum	0	0	0	0	15	0	10	12	0	27	22	56
Eukaryota/Arthropoda/Arachnida/Araneae/Ochyroceratidae/Leclercera	42	53	28	20	40	23	25	19	21	26	15	22
Eukaryota/Arthropoda/Arachnida/Araneae/Ochyroceratidae/Merizocera	21	159	15	43	20	41	36	25	30	37	29	36
Eukaryota/Arthropoda/Arachnida/Araneae/Ochyroceratidae/Psiloderces	0	0	0	110	67	70	44	39	53	74	52	45
Eukaryota/Arthropoda/Arachnida/Araneae/Oecobiidae/Oecobius	23	37	33	0	0	0	0	0	0	0	0	0
Eukaryota/Arthropoda/Arachnida/Araneae/Oonopidae/Australoonops	17	11	22	28	27	12	13	0	0	0	21	30
Eukaryota/Arthropoda/Arachnida/Araneae/Oonopidae/Escaphiella	0	0	0	51	56	0	50	0	69	117	13	126
Eukaryota/Arthropoda/Arachnida/Araneae/Oonopidae/Ischnothyreus	0	12	0	103	96	67	53	21	30	38	47	46
Eukaryota/Arthropoda/Arachnida/Araneae/Oonopidae/Melchisedec	0	0	0	77	105	65	80	41	108	222	233	653
Eukaryota/Arthropoda/Arachnida/Araneae/Oonopidae/Neoxyphinus	0	0	0	13	0	0	0	0	0	0	0	0
Eukaryota/Arthropoda/Arachnida/Araneae/Oonopidae/Orchestina	39	46	38	0	10	0	0	11	0	0	0	0
Eukaryota/Arthropoda/Arachnida/Araneae/Oonopidae/Prethopalpus	0	0	0	43	12	34	18	20	16	15	13	31
Eukaryota/Arthropoda/Arachnida/Araneae/Oonopidae/Scaphidysderina	120	90	141	0	0	0	0	0	0	0	0	0
Eukaryota/Arthropoda/Arachnida/Araneae/Oonopidae/Scaphiella	0	0	0	12	0	0	0	0	0	0	10	0
Eukaryota/Arthropoda/Arachnida/Araneae/Oonopidae/Triaeris	11	13	0	84	107	106	128	101	142	36	53	96
Eukaryota/Arthropoda/Arachnida/Araneae/Oonopidae/Xyphinus	0	0	0	12	0	0	0	0	0	14	0	0
Eukaryota/Arthropoda/Arachnida/Araneae/Orsolobidae/Maoriata	0	0	0	0	0	0	14	0	0	0	0	0
Eukaryota/Arthropoda/Arachnida/Araneae/Orsolobidae/Pounamuella	60	110	87	0	0	0	0	0	15	0	0	0
Eukaryota/Arthropoda/Arachnida/Araneae/Palpimanidae/Palpimanus	0	10	0	16	0	0	11	11	12	0	0	16
Eukaryota/Arthropoda/Arachnida/Araneae/Palpimanidae/Sarascelis	0	0	0	12	15	0	19	17	22	17	0	19
Eukaryota/Arthropoda/Arachnida/Araneae/Pholcidae	22	25	10	0	0	0	0	0	0	0	0	0
Eukaryota/Arthropoda/Arachnida/Araneae/Pholcidae/Pholcus	0	0	11	10	0	16	0	0	0	0	0	0
Eukaryota/Arthropoda/Arachnida/Araneae/Pholcidae/Tupigea	0	0	0	0	0	0	0	0	0	0	10	0
Eukaryota/Arthropoda/Arachnida/Araneae/Pholcidae/Uthina	32	62	53	0	0	0	0	0	0	0	0	0
Eukaryota/Arthropoda/Arachnida/Araneae/Phyxelididae	0	0	0	0	0	0	12	0	16	11	10	0
Eukaryota/Arthropoda/Arachnida/Araneae/Salticidae/Leptorchestes	0	0	0	21	39	15	42	19	11	21	0	18
Eukaryota/Arthropoda/Arachnida/Araneae/Salticidae/Yllenus	0	0	0	21	0	11	11	13	10	11	0	0
Eukaryota/Arthropoda/Arachnida/Araneae/Scytodidae/Scytodes	16	53	0	134	81	89	80	67	89	94	72	70
Eukaryota/Arthropoda/Arachnida/Araneae/Synotaxidae/Mangua	0	0	0	11	0	0	0	0	13	14	10	0
Eukaryota/Arthropoda/Arachnida/Araneae/Tetrablemmidae/Monoblemma	0	0	0	14	11	0	10	0	0	15	0	15
Eukaryota/Arthropoda/Arachnida/Araneae/Tetragnathidae	10	10	12	126	110	83	84	21	55	89	35	102
Eukaryota/Arthropoda/Arachnida/Araneae/Tetragnathidae/Cyrtognatha	0	0	0	10	14	0	0	0	0	17	0	0
Eukaryota/Arthropoda/Arachnida/Araneae/Tetragnathidae/Dolichognatha	0	0	0	184	30	25	16	14	20	42	109	299
Eukaryota/Arthropoda/Arachnida/Araneae/Tetragnathidae/Hispanognatha	0	16	13	0	0	0	0	0	0	0	0	0
Eukaryota/Arthropoda/Arachnida/Araneae/Tetragnathidae/Meta	12	10	12	15	0	0	0	0	0	13	10	0
Eukaryota/Arthropoda/Arachnida/Araneae/Tetragnathidae/Metabus	20	17	18	0	0	0	0	0	0	0	0	0
Eukaryota/Arthropoda/Arachnida/Araneae/Tetragnathidae/Metellina	0	12	0	0	0	0	0	0	0	0	0	0
Eukaryota/Arthropoda/Arachnida/Araneae/Tetragnathidae/Tetragnatha	0	0	0	36	63	51	0	70	35	30	27	29
Eukaryota/Arthropoda/Arachnida/Araneae/Theraphosidae	28	11	12	0	0	0	0	0	0	0	0	0
Eukaryota/Arthropoda/Arachnida/Araneae/Theraphosidae/Cyclosternum	0	0	0	0	0	0	0	33	0	0	0	0
Eukaryota/Arthropoda/Arachnida/Araneae/Theridiidae/Argyrodes	10	17	0	51	12	23	10	0	28	60	22	20
Eukaryota/Arthropoda/Arachnida/Araneae/Theridiidae/Episinus	147	281	204	326	211	228	165	124	260	247	215	205
Eukaryota/Arthropoda/Arachnida/Araneae/Theridiidae/Parasteatoda	24	36	15	109	132	83	89	34	90	24	23	50
Eukaryota/Arthropoda/Arachnida/Araneae/Theridiidae/Steatoda	16	0	0	0	0	0	0	0	0	0	0	0
Eukaryota/Arthropoda/Arachnida/Araneae/Theridiidae/Stemmops	0	0	0	13	0	11	0	0	0	0	0	0
Eukaryota/Arthropoda/Arachnida/Araneae/Theridiidae/Theridion	62	88	76	0	0	0	0	0	0	0	0	0
Eukaryota/Arthropoda/Arachnida/Araneae/Theridiosomatidae/Naatlo	0	0	0	10	0	0	14	12	16	24	0	0
Eukaryota/Arthropoda/Arachnida/Araneae/Thomisidae/Boliscus	0	16	17	0	0	0	0	0	0	0	0	0
Eukaryota/Arthropoda/Arachnida/Araneae/Thomisidae/Borboropactus	0	0	13	0	0	0	0	0	0	0	0	0
Eukaryota/Arthropoda/Arachnida/Araneae/Thomisidae/Sidymella	0	14	19	28	17	13	10	0	13	20	0	18
Eukaryota/Arthropoda/Arachnida/Araneae/Titanoecidae	0	0	0	28	13	0	37	0	17	24	11	20
Eukaryota/Arthropoda/Arachnida/Araneae/Titanoecidae/Nurscia	22	0	10	0	0	0	0	0	0	0	0	0
Eukaryota/Arthropoda/Arachnida/Araneae/Uloboridae/Uloborus	12	16	13	0	0	0	0	10	0	14	0	0
Eukaryota/Arthropoda/Arachnida/Araneae/Zodariidae/Ballomma	0	0	0	0	12	14	13	0	0	10	0	0
Eukaryota/Arthropoda/Arachnida/Araneae/Zodariidae/Heradida	0	0	0	25	11	13	0	0	0	18	0	16
Eukaryota/Arthropoda/Arachnida/Araneae/Zodariidae/Mallinella	0	11	0	28	26	45	26	10	0	17	18	15
Eukaryota/Arthropoda/Arachnida/Araneae/Zodariidae/Suffrica	146	250	127	834	1253	366	1261	1111	1340	2256	1870	1702
Eukaryota/Arthropoda/Arachnida/Araneae/Zodariidae/Zodarion	0	0	0	0	0	18	0	0	0	0	0	0
Eukaryota/Arthropoda/Arachnida/Araneae/Zoropsidae/Griswoldia	0	0	0	0	0	0	15	0	0	0	0	14
Eukaryota/Arthropoda/Arachnida/Holothyrida/Neothyridae/Diplothyrus	15	0	0	0	0	0	0	0	0	0	0	0
Eukaryota/Arthropoda/Arachnida/Ixodida/Argasidae	0	0	0	11	0	0	0	0	0	0	0	0
Eukaryota/Arthropoda/Arachnida/Ixodida/Argasidae/Argas	10	0	0	0	0	0	0	0	0	0	0	0
Eukaryota/Arthropoda/Arachnida/Ixodida/Argasidae/Ornithodoros	238	276	249	30	35	29	452	1936	159	34	42	76
Eukaryota/Arthropoda/Arachnida/Ixodida/Ixodidae/Amblyomma	0	0	0	0	0	0	0	13	0	0	0	0
Eukaryota/Arthropoda/Arachnida/Ixodida/Ixodidae/Bothriocroton	0	0	0	0	0	0	18	12	11	0	10	11
Eukaryota/Arthropoda/Arachnida/Ixodida/Ixodidae/Ixodes	76	113	58	0	0	0	0	0	0	0	0	0
Eukaryota/Arthropoda/Arachnida/Ixodida/Ixodidae/Rhipicephalus	17	13	11	107	48	79	86	37	43	105	105	133
Eukaryota/Arthropoda/Arachnida/Mesostigmata	0	0	0	0	0	11	0	0	0	0	0	0
Eukaryota/Arthropoda/Arachnida/Mesostigmata/Ameroseiidae/Ameroseius	0	54	14	0	0	16	0	0	12	0	0	0
Eukaryota/Arthropoda/Arachnida/Mesostigmata/Cercomegistidae/Cercoleipus	0	18	0	0	0	0	0	0	0	0	0	0
Eukaryota/Arthropoda/Arachnida/Mesostigmata/Cillibidae/Cilliba	3987	4826	3645	327	680	468	2713	4328	3697	99	78	104
Eukaryota/Arthropoda/Arachnida/Mesostigmata/Diarthrophallidae/Diarthrophallus	0	0	0	0	0	0	0	0	0	11	21	40
Eukaryota/Arthropoda/Arachnida/Mesostigmata/Macrodinychidae/Macrodinychus	0	16	0	13	0	11	0	0	0	13	19	18
Eukaryota/Arthropoda/Arachnida/Mesostigmata/Phytoseiidae/Galendromus	40	37	31	0	0	0	0	0	0	0	0	0
Eukaryota/Arthropoda/Arachnida/Mesostigmata/Podocinidae/Podocinum	0	0	0	0	0	0	0	0	0	12	0	0
Eukaryota/Arthropoda/Arachnida/Mesostigmata/Sejidae/Sejus	76	199	68	0	0	0	0	0	0	0	0	0
Eukaryota/Arthropoda/Arachnida/Mesostigmata/Trematuridae/Trichouropoda	0	0	0	18	0	17	10	0	20	19	21	13
Eukaryota/Arthropoda/Arachnida/Mesostigmata/Trigonuropodidae/Trigonuropoda	0	0	0	0	22	0	16	0	0	10	0	22
Eukaryota/Arthropoda/Arachnida/Mesostigmata/Uroactiniidae/Chiropturopoda	0	0	0	17	0	0	0	0	0	11	0	0
Eukaryota/Arthropoda/Arachnida/Mesostigmata/Urodinychidae	13	33	37	26	0	0	0	0	0	0	0	0
Eukaryota/Arthropoda/Arachnida/Mesostigmata/Urodinychidae/Prodinychus	0	26	13	0	0	11	0	0	0	0	19	0
Eukaryota/Arthropoda/Arachnida/Mesostigmata/Urodinychidae/Uroobovella	0	0	0	29	17	20	16	18	24	28	19	16
Eukaryota/Arthropoda/Arachnida/Mesostigmata/Varroidae/Varroa	58	54	36	46	68	54	32	17	22	82	41	89
Eukaryota/Arthropoda/Arachnida/Opiliones/Sironidae/Cyphophthalmus	0	0	0	0	0	648	16	0	19	0	0	0
Eukaryota/Arthropoda/Arachnida/Opiliones/Synthetonychiidae/Synthetonychia	0	0	0	0	0	0	16	0	0	0	0	0
Eukaryota/Arthropoda/Arachnida/Opiliones/Triaenonychidae	0	0	0	16	0	25	13	0	15	24	16	21
Eukaryota/Arthropoda/Arachnida/Opiliones/Triaenonychidae/Hendea	0	0	0	21	15	14	15	0	21	18	0	16
Eukaryota/Arthropoda/Arachnida/Opiliones/Triaenonychidae/Zuma	0	0	0	43	34	38	22	20	24	14	16	23
Eukaryota/Arthropoda/Arachnida/Pseudoscorpiones/Atemnidae/Miratemnus	0	0	0	115	54	88	127	79	59	133	65	112
Eukaryota/Arthropoda/Arachnida/Pseudoscorpiones/Atemnidae/Stenatemnus	0	27	0	0	0	0	0	0	0	0	0	0
Eukaryota/Arthropoda/Arachnida/Pseudoscorpiones/Cheliferidae/Lissochelifer	0	0	0	0	0	0	0	0	0	14	0	19
Eukaryota/Arthropoda/Arachnida/Pseudoscorpiones/Cheliferidae/Nannochelifer	0	0	0	18	11	20	11	0	12	12	11	17
Eukaryota/Arthropoda/Arachnida/Pseudoscorpiones/Cheliferidae/Protochelifer	34	60	46	0	0	0	0	0	0	0	0	0
Eukaryota/Arthropoda/Arachnida/Pseudoscorpiones/Chthoniidae	1071	1644	909	0	0	0	0	0	0	11	0	0
Eukaryota/Arthropoda/Arachnida/Pseudoscorpiones/Chthoniidae/Drepanochthonius	0	0	0	13	23	0	45	12	31	47	37	36
Eukaryota/Arthropoda/Arachnida/Pseudoscorpiones/Chthoniidae/Mundochthonius	111	107	102	0	0	0	0	0	0	0	0	0
Eukaryota/Arthropoda/Arachnida/Pseudoscorpiones/Chthoniidae/Tyrannochthonius	0	0	0	31	0	23	10	0	0	21	0	18
Eukaryota/Arthropoda/Arachnida/Pseudoscorpiones/Olipiidae/Nanolpium	83	0	0	0	0	0	0	0	0	0	0	0
Eukaryota/Arthropoda/Arachnida/Pseudoscorpiones/Syarinidae/Ideobisium	18	20	14	0	0	0	0	0	0	0	0	0
Eukaryota/Arthropoda/Arachnida/Pseudoscorpiones/Withiidae/Withius	0	0	0	25	21	17	0	0	19	19	0	17
Eukaryota/Arthropoda/Arachnida/Sarcoptiformes/Acaridae/Acotyledon	0	0	0	14	15	0	0	0	0	0	0	0
Eukaryota/Arthropoda/Arachnida/Sarcoptiformes/Acaridae/Sancassania	0	0	0	189	49	41	41	32	54	68	41	53
Eukaryota/Arthropoda/Arachnida/Sarcoptiformes/Achipteriidae	0	19	20	0	0	0	0	0	0	0	0	0
Eukaryota/Arthropoda/Arachnida/Sarcoptiformes/Alicorhagiidae/Alicorhagia	0	11	11	71	35	52	41	27	48	37	30	48
Eukaryota/Arthropoda/Arachnida/Sarcoptiformes/Alycidae	0	0	0	11	0	10	0	0	0	0	0	0
Eukaryota/Arthropoda/Arachnida/Sarcoptiformes/Alycidae/Bimichaelia	0	0	0	0	0	0	0	0	0	12	0	0
Eukaryota/Arthropoda/Arachnida/Sarcoptiformes/Alycidae/Laminamichaelia	0	0	0	15	0	11	14	0	10	12	0	14
Eukaryota/Arthropoda/Arachnida/Sarcoptiformes/Analgidae/Diplaegidia	11	0	10	0	0	0	0	0	0	0	0	0
Eukaryota/Arthropoda/Arachnida/Sarcoptiformes/Analgidae/Megniniella	0	11	0	0	0	0	0	0	0	0	0	0
Eukaryota/Arthropoda/Arachnida/Sarcoptiformes/Archeonothridae/Stomacarus	0	0	0	0	0	0	10	0	0	0	0	0
Eukaryota/Arthropoda/Arachnida/Sarcoptiformes/Archeonothridae/Zachvatkinella	47	132	72	0	0	0	0	0	0	0	0	0
Eukaryota/Arthropoda/Arachnida/Sarcoptiformes/Atopomelidae/Caenolestolichus	12	0	11	0	0	0	0	0	0	0	0	0
Eukaryota/Arthropoda/Arachnida/Sarcoptiformes/Atopomelidae/Chirodiscoides	139	173	86	0	0	0	0	0	0	0	0	0
Eukaryota/Arthropoda/Arachnida/Sarcoptiformes/Dampfiellidae/Beckiella	0	0	0	0	0	0	10	0	0	0	0	0
Eukaryota/Arthropoda/Arachnida/Sarcoptiformes/Freyanidae/Freyana	0	13	0	0	0	0	0	0	0	0	0	0
Eukaryota/Arthropoda/Arachnida/Sarcoptiformes/Gastronyssidae/Yunkeracarus	0	10	0	0	0	0	0	0	0	0	0	0
Eukaryota/Arthropoda/Arachnida/Sarcoptiformes/Hemisarcoptidae	0	0	0	0	0	0	0	0	88	0	0	0
Eukaryota/Arthropoda/Arachnida/Sarcoptiformes/Hypochthoniidae/Hypochthonius	0	12	0	10	0	0	0	0	0	0	0	0
Eukaryota/Arthropoda/Arachnida/Sarcoptiformes/Lohmanniidae	0	50	0	0	0	0	0	0	0	0	0	0
Eukaryota/Arthropoda/Arachnida/Sarcoptiformes/Mesoplophoridae/Mesoplophora	0	0	15	0	0	0	0	0	0	0	0	0
Eukaryota/Arthropoda/Arachnida/Sarcoptiformes/Nanorchestidae/Nanorchestes	0	16	0	57	24	17	27	21	20	26	26	11
Eukaryota/Arthropoda/Arachnida/Sarcoptiformes/Nanorchestidae/Speleorchestes	467	667	515	22	44	29	20	35	44	10	0	13
Eukaryota/Arthropoda/Arachnida/Sarcoptiformes/Nehypochthoniidae/Nehypochthonius	0	0	0	11	0	10	0	0	0	0	0	0
Eukaryota/Arthropoda/Arachnida/Sarcoptiformes/Oppiidae	141	198	197	0	0	0	0	0	0	0	0	0
Eukaryota/Arthropoda/Arachnida/Sarcoptiformes/Oppiidae/Gittella	0	0	0	0	11	0	20	14	11	13	14	16
Eukaryota/Arthropoda/Arachnida/Sarcoptiformes/Phenopelopidae/Eupelops	0	0	0	0	0	0	0	0	0	11	20	0
Eukaryota/Arthropoda/Arachnida/Sarcoptiformes/Proctophyllodidae/Proctophyllodes	0	0	0	0	12	0	32	10	11	24	0	22
Eukaryota/Arthropoda/Arachnida/Sarcoptiformes/Pteronyssidae/Sturnotrogus	0	12	0	0	0	0	0	0	0	0	0	0
Eukaryota/Arthropoda/Arachnida/Sarcoptiformes/Pyroglyphidae/Dermatophagoides	0	0	0	66	55	35	28	46	47	0	0	26
Eukaryota/Arthropoda/Arachnida/Sarcoptiformes/Scheloribatidae/Scheloribates	0	0	0	20	20	21	15	0	17	26	0	17
Eukaryota/Arthropoda/Arachnida/Sarcoptiformes/Steganacaridae/Steganacarus	17	14	13	0	0	0	0	0	0	0	0	0
Eukaryota/Arthropoda/Arachnida/Sarcoptiformes/Suidasiidae/Suidasia	0	11	0	0	0	0	0	0	0	0	0	0
Eukaryota/Arthropoda/Arachnida/Sarcoptiformes/Trouessartiidae/Steatacarus	0	18	0	0	0	0	0	0	0	0	0	0
Eukaryota/Arthropoda/Arachnida/Sarcoptiformes/Xenillidae/Xenillus	0	0	0	227	141	180	114	83	148	144	113	145
Eukaryota/Arthropoda/Arachnida/Scorpiones/Bothriuridae/Brachistosternus	0	0	0	0	11	12	0	0	0	11	0	0
Eukaryota/Arthropoda/Arachnida/Scorpiones/Buthidae/Centruroides	0	25	16	13	13	116	13	11	0	10	26	20
Eukaryota/Arthropoda/Arachnida/Trombidiformes	0	11	0	0	0	0	0	0	0	0	0	0
Eukaryota/Arthropoda/Arachnida/Trombidiformes/Camerobiidae/Neophyllobius	10	15	11	0	0	0	0	0	0	0	0	0
Eukaryota/Arthropoda/Arachnida/Trombidiformes/Cheyletidae/Bakericheyla	0	36	0	0	0	0	0	0	0	0	0	0
Eukaryota/Arthropoda/Arachnida/Trombidiformes/Demodicidae/Demodex	19	66	24	39	24	15	68	53	44	73	56	26
Eukaryota/Arthropoda/Arachnida/Trombidiformes/Eriophyidae	0	0	0	0	27	0	17	17	19	0	0	0
Eukaryota/Arthropoda/Arachnida/Trombidiformes/Eriophyidae/Aculus	28	23	23	26	18	23	38	26	22	39	95	76
Eukaryota/Arthropoda/Arachnida/Trombidiformes/Eriophyidae/Proiectus	0	20	19	0	0	0	0	0	10	0	0	0
Eukaryota/Arthropoda/Arachnida/Trombidiformes/Eriophyidae/Surapoda	0	0	0	11	0	0	0	0	0	18	0	0
Eukaryota/Arthropoda/Arachnida/Trombidiformes/Eriophyidae/Tergilatus	0	0	0	19	20	0	37	19	18	39	18	15
Eukaryota/Arthropoda/Arachnida/Trombidiformes/Eupodidae/Eupodes	0	0	0	0	0	0	11	0	0	15	0	0
Eukaryota/Arthropoda/Arachnida/Trombidiformes/Halacaridae	242	3495	1331	0	0	0	0	0	0	0	0	0
Eukaryota/Arthropoda/Arachnida/Trombidiformes/Halacaridae/Acarothrix	0	2823	0	0	0	0	0	0	0	0	0	0
Eukaryota/Arthropoda/Arachnida/Trombidiformes/Halacaridae/Agauopsis	0	34	0	0	0	0	0	0	0	0	0	0
Eukaryota/Arthropoda/Arachnida/Trombidiformes/Halacaridae/Copidognathus	96	90850	399	0	0	0	0	0	0	0	0	0
Eukaryota/Arthropoda/Arachnida/Trombidiformes/Halacaridae/Halacarellus	0	13	0	0	0	0	0	0	0	0	0	0
Eukaryota/Arthropoda/Arachnida/Trombidiformes/Halacaridae/Lohmannella	0	25	0	0	0	0	0	0	0	0	0	0
Eukaryota/Arthropoda/Arachnida/Trombidiformes/Halacaridae/Metarhombognathus	0	13	0	40	65	17	78	86	49	10	0	0
Eukaryota/Arthropoda/Arachnida/Trombidiformes/Halacaridae/Simognathus	65	391	625	39	18	14	28	0	23	26	0	36
Eukaryota/Arthropoda/Arachnida/Trombidiformes/Halacaridae/Thalassarachna	0	805	0	0	0	0	0	0	0	0	0	0
Eukaryota/Arthropoda/Arachnida/Trombidiformes/Labidostommatidae/Labidostomma	0	0	0	47	29	32	33	29	26	34	30	40
Eukaryota/Arthropoda/Arachnida/Trombidiformes/Oxidae/Frontipoda	0	0	0	16	0	0	0	0	0	0	0	0
Eukaryota/Arthropoda/Arachnida/Trombidiformes/Paratydeidae/Scolotydaeus	17	13	12	0	0	0	0	0	0	0	0	0
Eukaryota/Arthropoda/Arachnida/Trombidiformes/Penthaleidae/Penthaleus	169	184	144	102	68	97	84	69	90	58	147	184
Eukaryota/Arthropoda/Arachnida/Trombidiformes/Phytoptidae	204	306	213	32	35	18	51	25	35	21	38	32
Eukaryota/Arthropoda/Arachnida/Trombidiformes/Pontarachnidae/Litarachna	0	0	0	0	0	0	0	0	0	23	12	14
Eukaryota/Arthropoda/Arachnida/Trombidiformes/Pygmephoridae/Pediculaster	15	0	12	153	188	76	89	224	230	18	26	40
Eukaryota/Arthropoda/Arachnida/Trombidiformes/Rhagidiidae	29	124	284	0	0	0	0	0	0	0	0	0
Eukaryota/Arthropoda/Arachnida/Trombidiformes/Stigmaeidae	23	68	15	0	0	0	0	0	0	0	0	0
Eukaryota/Arthropoda/Arachnida/Trombidiformes/Stigmaeidae/Agistemus	0	0	0	30	31	28	34	31	45	0	11	0
Eukaryota/Arthropoda/Arachnida/Trombidiformes/Stygothrombiidae/Stygothrombium	0	14	0	0	0	0	0	0	0	0	0	0
Eukaryota/Arthropoda/Arachnida/Trombidiformes/Syringophilidae	0	0	0	0	0	0	17	0	14	18	0	0
Eukaryota/Arthropoda/Arachnida/Trombidiformes/Tetranychidae	0	0	0	26	0	15	19	11	12	24	15	0
Eukaryota/Arthropoda/Arachnida/Trombidiformes/Tetranychidae/Tetranychus	0	0	10	11	11	0	12	0	0	0	0	0
Eukaryota/Arthropoda/Arachnida/Trombidiformes/Trombiculidae	0	51	0	0	0	0	0	0	0	0	0	0
Eukaryota/Arthropoda/Branchiopoda	85	130	35	1481	645	725	769	585	764	1279	631	666
Eukaryota/Arthropoda/Branchiopoda/Anostraca	0	0	0	40	0	0	0	0	21	18	10	20
Eukaryota/Arthropoda/Branchiopoda/Anostraca/Branchipodidae/Parartemia	22	60	28	748	513	722	420	289	396	580	442	719
Eukaryota/Arthropoda/Branchiopoda/Diplostraca	0	0	0	32	74	49	49	46	81	49	27	14
Eukaryota/Arthropoda/Branchiopoda/Diplostraca/Bosminidae	786	1062	333	16192	7656	11025	8042	6635	8974	12711	6992	9411
Eukaryota/Arthropoda/Branchiopoda/Diplostraca/Bosminidae/Bosmina	36093	89185	25990	1203988	710728	860469	621663	468319	670885	696421	603361	678219
Eukaryota/Arthropoda/Branchiopoda/Diplostraca/Bosminidae/Eubosmina	9378	21962	5032	257424	142711	184686	140465	116799	157286	192522	142412	147683
Eukaryota/Arthropoda/Branchiopoda/Diplostraca/Cercopagididae	0	0	0	573	1146	557	595	13	487	783	64	1278
Eukaryota/Arthropoda/Branchiopoda/Diplostraca/Cercopagididae/Bythotrephes	0	0	0	74	29	18	27	22	14	23	37	23
Eukaryota/Arthropoda/Branchiopoda/Diplostraca/Cercopagididae/Cercopagis	0	0	0	10	12	20	23	10	0	37	0	0
Eukaryota/Arthropoda/Branchiopoda/Diplostraca/Chydoridae	0	44	163	86	58	87	157	72	37	104	46	80
Eukaryota/Arthropoda/Branchiopoda/Diplostraca/Chydoridae/Acroperus	0	0	103	12	13	10	0	0	10	12	0	10
Eukaryota/Arthropoda/Branchiopoda/Diplostraca/Chydoridae/Alonopsis	0	0	161	0	12	0	11	0	0	15	0	10
Eukaryota/Arthropoda/Branchiopoda/Diplostraca/Chydoridae/Anchistropus	0	0	500	499	236	240	275	143	128	348	251	255
Eukaryota/Arthropoda/Branchiopoda/Diplostraca/Chydoridae/Chydorus	0	0	0	60	40	33	39	24	34	52	31	44
Eukaryota/Arthropoda/Branchiopoda/Diplostraca/Chydoridae/Oxyurella	0	0	0	16	0	12	13	0	0	14	11	0
Eukaryota/Arthropoda/Branchiopoda/Diplostraca/Chydoridae/Rhynchochydorus	0	0	0	20	0	13	0	0	0	0	0	0
Eukaryota/Arthropoda/Branchiopoda/Diplostraca/Cyclestheriidae/Cyclestheria	0	0	0	13	0	0	11	0	0	0	0	10
Eukaryota/Arthropoda/Branchiopoda/Diplostraca/Daphniidae	2000	2763	1126	100469	59105	70150	50522	41303	50665	70028	54798	58554
Eukaryota/Arthropoda/Branchiopoda/Diplostraca/Daphniidae/Ceriodaphnia	0	11	0	67	65	58	45	34	48	87	34	57
Eukaryota/Arthropoda/Branchiopoda/Diplostraca/Daphniidae/Daphnia	45	77	20	1941	958	964	796	681	939	1329	896	956
Eukaryota/Arthropoda/Branchiopoda/Diplostraca/Daphniidae/Scapholeberis	0	0	0	71	65	44	39	49	53	77	41	40
Eukaryota/Arthropoda/Branchiopoda/Diplostraca/Daphniidae/Simocephalus	0	0	0	183	116	97	93	68	93	156	71	99
Eukaryota/Arthropoda/Branchiopoda/Diplostraca/Dumontiidae/Dumontia	0	0	0	0	0	0	0	13	0	17	0	13
Eukaryota/Arthropoda/Branchiopoda/Diplostraca/Eurycercidae/Eurycercus	0	0	35	152	78	116	94	65	80	128	80	99
Eukaryota/Arthropoda/Branchiopoda/Diplostraca/Leptodoridae/Leptodora	0	67	19	343	215	240	195	176	170	268	196	245
Eukaryota/Arthropoda/Branchiopoda/Diplostraca/Limnadiidae/Eulimnadia	0	13	0	40	52	34	29	32	53	40	28	0
Eukaryota/Arthropoda/Branchiopoda/Diplostraca/Lynceidae/Lynceus	0	0	0	55	20	36	21	15	22	30	23	26
Eukaryota/Arthropoda/Branchiopoda/Diplostraca/Macrotrichidae	0	0	0	87	55	61	38	35	45	58	34	65
Eukaryota/Arthropoda/Branchiopoda/Diplostraca/Macrotrichidae/Ilyocryptus	0	10	0	27	15	0	0	0	11	11	0	12
Eukaryota/Arthropoda/Branchiopoda/Diplostraca/Macrotrichidae/Macrothrix	16	34	15	593	436	490	301	252	392	408	371	447
Eukaryota/Arthropoda/Branchiopoda/Diplostraca/Macrotrichidae/Neothrix	0	0	0	171	108	39	73	0	152	222	26	283
Eukaryota/Arthropoda/Branchiopoda/Diplostraca/Macrotrichidae/Ophryoxus	0	0	0	16	17	0	0	0	21	0	0	0
Eukaryota/Arthropoda/Branchiopoda/Diplostraca/Macrotrichidae/Wlassicsia	0	13	0	192	152	139	167	139	163	264	124	161
Eukaryota/Arthropoda/Branchiopoda/Diplostraca/Moinidae/Moina	0	0	0	0	12	0	0	0	0	10	0	0
Eukaryota/Arthropoda/Branchiopoda/Diplostraca/Nototrichidae/Notothrix	12	0	14	229	181	222	157	96	150	259	141	155
Eukaryota/Arthropoda/Branchiopoda/Diplostraca/Podonidae	0	12	0	8922	322	1222	164	50	200	11313	978	4572
Eukaryota/Arthropoda/Branchiopoda/Diplostraca/Podonidae/Evadne	0	0	0	6633	184	209	81	15	24	16398	998	4549
Eukaryota/Arthropoda/Branchiopoda/Diplostraca/Podonidae/Podon	0	0	57	11627	5842	7867	3469	137	3685	4847	934	7827
Eukaryota/Arthropoda/Branchiopoda/Diplostraca/Polyphemidae/Polyphemus	0	0	0	24	0	11	11	0	39	49	31	21
Eukaryota/Arthropoda/Branchiopoda/Diplostraca/Sididae/Diaphanosoma	0	0	0	24	0	21	0	0	33	14	0	20
Eukaryota/Arthropoda/Branchiopoda/Diplostraca/Sididae/Latonopsis	0	0	0	12	0	0	0	0	0	18	0	35
Eukaryota/Arthropoda/Branchiopoda/Diplostraca/Sididae/Penilia	0	0	0	19	28	12	18	0	31	80	0	29
Eukaryota/Arthropoda/Branchiopoda/Diplostraca/Sididae/Sida	0	0	0	0	19	21	0	0	11	12	15	10
Eukaryota/Arthropoda/Branchiopoda/Notostraca/Triopsidae/Triops	16	13	0	104	85	47	42	24	90	94	45	80
Eukaryota/Arthropoda/Cephalocarida/Brachypoda/Hutchinsoniellidae/Lightiella	137	235	146	0	0	0	0	0	0	0	0	0
Eukaryota/Arthropoda/Chilopoda/Craterostigmomorpha/Craterostigmidae/Craterostigmus	0	0	0	16	12	0	10	13	12	0	0	0
Eukaryota/Arthropoda/Chilopoda/Geophilomorpha	0	0	0	67	28	82	55	25	112	33	21	55
Eukaryota/Arthropoda/Chilopoda/Geophilomorpha/Chilenophilidae/Ribautia	16	94	10	0	0	0	0	0	0	0	0	0
Eukaryota/Arthropoda/Chilopoda/Geophilomorpha/Chilenophilidae/Zelanion	36	73	66	19	10	0	22	15	26	23	18	19
Eukaryota/Arthropoda/Chilopoda/Geophilomorpha/Geophilidae	0	0	0	0	0	0	32	51	46	0	0	0
Eukaryota/Arthropoda/Chilopoda/Geophilomorpha/Geophilidae/Brachygeophilus	0	0	0	28	19	22	18	13	13	22	13	16
Eukaryota/Arthropoda/Chilopoda/Geophilomorpha/Geophilidae/Zelanophilus	0	0	0	13	28	19	0	0	0	0	0	10
Eukaryota/Arthropoda/Chilopoda/Geophilomorpha/Oryidae/Orphnaeus	0	0	0	13	0	0	10	0	12	14	0	53
Eukaryota/Arthropoda/Chilopoda/Lithobiomorpha/Henicopidae/Paralamyctes	0	0	0	19	0	0	0	14	0	12	0	0
Eukaryota/Arthropoda/Chilopoda/Lithobiomorpha/Henicopidae/Zygethobius	0	10	0	0	0	0	0	0	0	0	0	0
Eukaryota/Arthropoda/Chilopoda/Scolopendromorpha/Cryptopidae/Cryptops	0	0	0	373	250	264	280	168	197	317	204	301
Eukaryota/Arthropoda/Chilopoda/Scolopendromorpha/Scolopendridae/Cormocephalus	53	132	57	0	0	0	0	0	0	0	0	0
Eukaryota/Arthropoda/Chilopoda/Scutigeromorpha/Scutigeridae	0	0	0	0	0	0	228	175	328	0	0	13
Eukaryota/Arthropoda/Collembola/Entomobryomorpha/Entomobryidae/Homidia	0	0	0	10	0	0	0	0	0	19	0	0
Eukaryota/Arthropoda/Collembola/Entomobryomorpha/Entomobryidae/Lepidocyrtus	14	17	10	0	0	0	0	0	0	0	0	0
Eukaryota/Arthropoda/Collembola/Entomobryomorpha/Isotomidae/Folsomia	12	10	16	0	0	0	0	0	0	0	0	0
Eukaryota/Arthropoda/Collembola/Entomobryomorpha/Isotomidae/Isotomodes	0	10	0	0	0	0	0	0	0	0	0	0
Eukaryota/Arthropoda/Collembola/Entomobryomorpha/Oncopoduridae/Oncopodura	12	24	0	0	0	0	0	0	0	0	0	0
Eukaryota/Arthropoda/Collembola/Poduromorpha/Neanuridae/Americanura	0	0	0	20	17	15	16	12	0	11	15	20
Eukaryota/Arthropoda/Collembola/Poduromorpha/Onychiuridae/Tetrodontophora	0	0	0	28	11	0	0	0	0	0	0	152
Eukaryota/Arthropoda/Collembola/Poduromorpha/Poduridae/Podura	21	24	27	0	0	0	0	0	0	0	0	0
Eukaryota/Arthropoda/Collembola/Symphypleona	0	0	0	0	0	0	17	0	13	13	0	11
Eukaryota/Arthropoda/Diplopoda/Glomerida/Glomeridae/Glomeris	0	11	0	0	0	0	0	0	0	0	0	0
Eukaryota/Arthropoda/Diplopoda/Polydesmida/Paradoxosomatidae/Nedyopus	38	41	15	15	10	11	15	18	20	22	0	0
Eukaryota/Arthropoda/Diplopoda/Polyxenida/Lophoproctidae/Alloproctoides	0	21	0	64	30	29	25	17	40	29	18	22
Eukaryota/Arthropoda/Diplopoda/Polyxenida/Polyxenidae	0	0	0	0	0	0	0	0	30	0	0	29
Eukaryota/Arthropoda/Diplopoda/Polyxenida/Polyxenidae/Monographis	0	20	0	129	54	71	60	31	34	81	63	75
Eukaryota/Arthropoda/Diplopoda/Polyxenida/Synxenidae/Phryssonotus	0	0	0	0	15	20	0	0	19	17	14	13
Eukaryota/Arthropoda/Diplopoda/Sphaerotheriida/Sphaerotheriidae	0	0	0	62	32	38	42	12	20	38	37	24
Eukaryota/Arthropoda/Diplopoda/Sphaerotheriida/Sphaerotheriidae/Sphaeromimus	0	0	0	11	0	0	0	0	0	0	0	0
Eukaryota/Arthropoda/Diplopoda/Spirobolida	28	32	17	0	0	0	0	0	0	0	0	0
Eukaryota/Arthropoda/Diplopoda/Spirobolida/Atopetholidae/Piedolus	0	25	15	0	0	0	0	0	0	0	0	0
Eukaryota/Arthropoda/Diplopoda/Spirobolida/Pachybolidae/Colossobolus	207	229	236	0	0	0	0	0	0	0	0	0
Eukaryota/Arthropoda/Diplopoda/Spirobolida/Pachybolidae/Madabolus	149	581	368	93	92	0	0	87	0	21	48	51
Eukaryota/Arthropoda/Diplopoda/Spirobolida/Pachybolidae/Pachybolus	18	28	23	0	0	0	0	0	0	0	0	0
Eukaryota/Arthropoda/Diplopoda/Spirobolida/Rhinocricidae/Australocricus	0	0	0	25	12	25	16	0	0	0	13	0
Eukaryota/Arthropoda/Diplopoda/Spirobolida/Spirobolellidae	10	29	23	0	0	0	0	0	0	0	0	0
Eukaryota/Arthropoda/Hexanauplia/Akentrogonida/Chthamalophilidae/Chthamalophilus	64	49	50	0	0	0	0	0	0	0	0	0
Eukaryota/Arthropoda/Hexanauplia/Akentrogonida/Thompsoniidae	0	0	0	0	11	15	16	0	0	0	0	0
Eukaryota/Arthropoda/Hexanauplia/Calanoida	28	49	15	0	0	0	21	0	11	18	0	0
Eukaryota/Arthropoda/Hexanauplia/Calanoida/Acartiidae/Acartia	24945	36278	28425	39507	5897	10862	5256	6373	11923	3585	534	1123
Eukaryota/Arthropoda/Hexanauplia/Calanoida/Calanidae/Calanus	0	11	0	0	0	0	0	0	0	0	0	0
Eukaryota/Arthropoda/Hexanauplia/Calanoida/Calanidae/Neocalanus	17	44	17	0	0	0	0	0	0	0	0	0
Eukaryota/Arthropoda/Hexanauplia/Calanoida/Candaciidae/Candacia	18	24	0	12	0	0	15	13	13	0	0	0
Eukaryota/Arthropoda/Hexanauplia/Calanoida/Centropagidae/Centropages	438	1125	193	1571	428	151	1681	2071	98	74	135	24
Eukaryota/Arthropoda/Hexanauplia/Calanoida/Centropagidae/Sinocalanus	13	24	11	0	0	0	0	0	0	0	0	0
Eukaryota/Arthropoda/Hexanauplia/Calanoida/Clausocalanidae/Pseudocalanus	48	0	0	20	23	13	13	0	12	20	0	12
Eukaryota/Arthropoda/Hexanauplia/Calanoida/Diaptomidae/Eudiaptomus	16	30	15	0	0	0	0	0	0	0	0	0
Eukaryota/Arthropoda/Hexanauplia/Calanoida/Eucalanidae/Subeucalanus	18	0	0	0	0	0	0	0	0	0	0	0
Eukaryota/Arthropoda/Hexanauplia/Calanoida/Paracalanidae/Acrocalanus	0	0	0	0	0	0	0	0	0	0	0	11
Eukaryota/Arthropoda/Hexanauplia/Calanoida/Pontellidae/Labidocera	0	27	0	18	0	0	24	22	26	0	0	10
Eukaryota/Arthropoda/Hexanauplia/Calanoida/Pontellidae/Pontellina	0	0	0	15	0	0	0	19	38	0	0	0
Eukaryota/Arthropoda/Hexanauplia/Calanoida/Pseudocyclopidae/Pseudocyclops	67	81	53	0	0	0	0	0	0	0	111	23
Eukaryota/Arthropoda/Hexanauplia/Calanoida/Pseudodiaptomidae/Pseudodiaptomus	12	47	0	0	0	0	0	10	14	0	0	0
Eukaryota/Arthropoda/Hexanauplia/Calanoida/Ridgewayiidae/Exumella	0	0	0	18	0	11	15	0	10	18	0	0
Eukaryota/Arthropoda/Hexanauplia/Calanoida/Scolecitrichidae/Scolecithricella	0	18	14	0	0	0	0	0	0	0	0	0
Eukaryota/Arthropoda/Hexanauplia/Calanoida/Spinocalanidae/Mimocalanus	0	29	0	0	0	0	0	0	0	0	0	0
Eukaryota/Arthropoda/Hexanauplia/Calanoida/Spinocalanidae/Spinocalanus	0	12	0	0	0	0	0	0	0	0	0	0
Eukaryota/Arthropoda/Hexanauplia/Calanoida/Temoridae/Eurytemora	1756	3653	1433	25	11	10	21	15	12	15	18	0
Eukaryota/Arthropoda/Hexanauplia/Calanoida/Tharybidae/Tharybis	162	281	66	0	0	0	0	0	0	0	0	0
Eukaryota/Arthropoda/Hexanauplia/Calanoida/Tortanidae/Tortanus	26	37	24	19	11	12	17	11	31	0	0	13
Eukaryota/Arthropoda/Hexanauplia/Cyclopoida	14	48	0	0	0	0	0	0	0	0	0	0
Eukaryota/Arthropoda/Hexanauplia/Cyclopoida/Anchimolgidae	199	41	0	0	0	0	0	0	0	0	0	0
Eukaryota/Arthropoda/Hexanauplia/Cyclopoida/Cyclopettidae/Paracyclopina	22	71	0	0	0	0	0	0	0	0	0	0
Eukaryota/Arthropoda/Hexanauplia/Cyclopoida/Cyclopidae/Acanthocyclops	0	0	0	0	0	21	43	75	81	0	0	14
Eukaryota/Arthropoda/Hexanauplia/Cyclopoida/Cyclopidae/Apocyclops	15	19	0	12	0	17	0	0	13	0	14	0
Eukaryota/Arthropoda/Hexanauplia/Cyclopoida/Cyclopidae/Cyclops	33	66	22	0	0	0	0	0	0	0	0	0
Eukaryota/Arthropoda/Hexanauplia/Cyclopoida/Cyclopidae/Diacyclops	0	10	0	0	0	0	0	0	0	0	0	0
Eukaryota/Arthropoda/Hexanauplia/Cyclopoida/Cyclopidae/Euryte	260	327	235	0	0	0	0	0	0	0	0	0
Eukaryota/Arthropoda/Hexanauplia/Cyclopoida/Cyclopidae/Halicyclops	0	19	11	15	12	15	18	0	0	0	0	0
Eukaryota/Arthropoda/Hexanauplia/Cyclopoida/Cyclopidae/Megacyclops	13	0	0	0	0	0	0	0	0	0	0	0
Eukaryota/Arthropoda/Hexanauplia/Cyclopoida/Cyclopidae/Mesocyclops	19	27	17	0	0	0	0	0	0	0	0	0
Eukaryota/Arthropoda/Hexanauplia/Cyclopoida/Cyclopidae/Microcyclops	14	37	15	0	0	0	0	0	0	0	13	0
Eukaryota/Arthropoda/Hexanauplia/Cyclopoida/Cyclopidae/Thermocyclops	0	10	0	0	0	0	0	0	0	0	0	0
Eukaryota/Arthropoda/Hexanauplia/Cyclopoida/Lernaeidae	34	51	17	0	0	0	0	0	0	0	0	0
Eukaryota/Arthropoda/Hexanauplia/Cyclopoida/Mytilicolidae/Trochicola	0	10	0	0	0	0	0	0	0	0	0	0
Eukaryota/Arthropoda/Hexanauplia/Cyclopoida/Notodelphyidae/Pachypygus	11	24	14	0	0	0	0	0	0	0	0	0
Eukaryota/Arthropoda/Hexanauplia/Cyclopoida/Oithonidae/Oithona	17	17	0	0	0	0	0	0	10	0	0	0
Eukaryota/Arthropoda/Hexanauplia/Cyclopoida/Pterinopsyllidae/Pterinopsyllus	23	69	28	0	0	0	0	0	0	0	0	0
Eukaryota/Arthropoda/Hexanauplia/Cyclopoida/Rhynchomolgidae/Zamolgus	44	82	31	0	0	0	0	0	0	0	0	0
Eukaryota/Arthropoda/Hexanauplia/Cyclopoida/Sabelliphilidae/Sabelliphilus	12	15	0	0	0	0	0	0	0	0	0	0
Eukaryota/Arthropoda/Hexanauplia/Cyclopoida/Schminkepinellidae/Cyclopinella	50	110	56	0	0	0	0	0	0	0	0	0
Eukaryota/Arthropoda/Hexanauplia/Cyclopoida/Vahiniidae/Vahinius	0	12	0	0	0	0	0	0	0	0	0	0
Eukaryota/Arthropoda/Hexanauplia/Harpacticoida	22070	36074	20868	51	48	43	46	25	36	66	20	48
Eukaryota/Arthropoda/Hexanauplia/Harpacticoida/Ameiridae/Argestigens	0	0	0	0	0	0	0	0	0	13	0	0
Eukaryota/Arthropoda/Hexanauplia/Harpacticoida/Ameiridae/Nitokra	73	180	69	0	0	0	0	0	0	0	0	0
Eukaryota/Arthropoda/Hexanauplia/Harpacticoida/Ameiridae/Sarsameira	42	77	39	0	0	0	0	0	0	0	0	0
Eukaryota/Arthropoda/Hexanauplia/Harpacticoida/Cancrincolidae/Cancrincola	17	33	14	0	0	0	0	0	0	0	0	0
Eukaryota/Arthropoda/Hexanauplia/Harpacticoida/Canthocamptidae	30	82	21	0	0	0	0	0	0	0	0	0
Eukaryota/Arthropoda/Hexanauplia/Harpacticoida/Canthocamptidae/Bryocamptus	0	14	0	0	0	0	0	0	0	0	0	0
Eukaryota/Arthropoda/Hexanauplia/Harpacticoida/Canthocamptidae/Canthocamptus	16	45	19	0	0	0	0	0	0	0	0	0
Eukaryota/Arthropoda/Hexanauplia/Harpacticoida/Canthocamptidae/Mesochra	9859	16725	6895	0	0	0	0	0	0	0	0	0
Eukaryota/Arthropoda/Hexanauplia/Harpacticoida/Canthocamptidae/Stenocaris	0	23	0	20	0	16	11	0	0	11	14	0
Eukaryota/Arthropoda/Hexanauplia/Harpacticoida/Canuellidae/Canuella	14	40	0	0	0	0	0	0	0	0	0	0
Eukaryota/Arthropoda/Hexanauplia/Harpacticoida/Dactylopusiidae/Dactylopusia	166	320	180	0	0	0	0	0	0	0	0	0
Eukaryota/Arthropoda/Hexanauplia/Harpacticoida/Dactylopusiidae/Sewellia	0	10	0	0	0	0	0	0	0	0	0	0
Eukaryota/Arthropoda/Hexanauplia/Harpacticoida/Darcythompsoniidae/Leptocaris	25	35	18	0	0	0	0	0	0	0	0	0
Eukaryota/Arthropoda/Hexanauplia/Harpacticoida/Ectinosomatidae/Bradya	31	51	19	0	0	0	0	0	0	0	0	0
Eukaryota/Arthropoda/Hexanauplia/Harpacticoida/Ectinosomatidae/Parabradya	0	0	71	0	0	0	0	0	0	0	0	0
Eukaryota/Arthropoda/Hexanauplia/Harpacticoida/Euterpinidae/Euterpina	0	23	0	0	0	0	0	0	0	0	0	0
Eukaryota/Arthropoda/Hexanauplia/Harpacticoida/Harpacticidae/Tigriopus	6722	24669	1418	0	0	0	0	0	0	0	0	0
Eukaryota/Arthropoda/Hexanauplia/Harpacticoida/Harpacticidae/Zaus	12	15	11	0	0	0	0	0	0	0	0	0
Eukaryota/Arthropoda/Hexanauplia/Harpacticoida/Laophontidae	59	87	40	21	14	22	16	0	25	23	15	14
Eukaryota/Arthropoda/Hexanauplia/Harpacticoida/Laophontidae/Microchelonia	1341	2760	628	0	0	0	0	0	0	0	0	0
Eukaryota/Arthropoda/Hexanauplia/Harpacticoida/Laophontidae/Paralaophonte	23	29	17	0	0	0	0	0	0	0	0	0
Eukaryota/Arthropoda/Hexanauplia/Harpacticoida/Laophontidae/Quinquelaophonte	15	16	16	0	0	0	0	0	0	0	0	0
Eukaryota/Arthropoda/Hexanauplia/Harpacticoida/Leptopontiidae/Bereraia	24	41	20	27	14	22	12	0	15	25	14	21
Eukaryota/Arthropoda/Hexanauplia/Harpacticoida/Leptopontiidae/Leptopontia	14	10	0	0	0	0	0	0	0	0	0	0
Eukaryota/Arthropoda/Hexanauplia/Harpacticoida/Louriniidae/Lourinia	62605	94167	51997	0	0	0	0	0	0	0	14	0
Eukaryota/Arthropoda/Hexanauplia/Harpacticoida/Miraciidae/Amonardia	46	37	24	0	0	0	0	0	0	0	0	0
Eukaryota/Arthropoda/Hexanauplia/Harpacticoida/Miraciidae/Miracia	0	11	0	0	0	0	0	0	0	0	0	0
Eukaryota/Arthropoda/Hexanauplia/Harpacticoida/Miraciidae/Stenhelia	0	16	0	0	0	0	0	0	0	0	21	22
Eukaryota/Arthropoda/Hexanauplia/Harpacticoida/Nannopodidae/Nannopus	65	71	45	17	10	0	0	0	0	12	0	0
Eukaryota/Arthropoda/Hexanauplia/Harpacticoida/Neobradyidae/Marsteinia	0	17	0	0	0	0	0	0	0	0	0	0
Eukaryota/Arthropoda/Hexanauplia/Harpacticoida/Peltidiidae/Alteuthellopsis	0	10	0	0	0	0	0	0	0	0	0	0
Eukaryota/Arthropoda/Hexanauplia/Harpacticoida/Peltidiidae/Peltidium	17	36	0	0	0	0	0	0	0	0	0	0
Eukaryota/Arthropoda/Hexanauplia/Harpacticoida/Porcellidiidae/Porcellidium	0	11	0	0	0	0	0	0	0	0	0	0
Eukaryota/Arthropoda/Hexanauplia/Harpacticoida/Pseudotachidiidae/Pseudotachidius	0	0	16	0	0	0	0	0	0	0	0	0
Eukaryota/Arthropoda/Hexanauplia/Harpacticoida/Pseudotachidiidae/Sentiropsis	50	80	42	0	0	0	0	0	0	0	0	0
Eukaryota/Arthropoda/Hexanauplia/Harpacticoida/Pseudotachidiidae/Xylora	26	33	21	0	0	0	0	0	0	0	0	0
Eukaryota/Arthropoda/Hexanauplia/Harpacticoida/Tachidiidae/Microarthridion	808	2456	173	0	0	0	0	0	0	0	0	0
Eukaryota/Arthropoda/Hexanauplia/Harpacticoida/Tachidiidae/Tachidius	12	25	0	0	0	0	0	0	0	0	0	0
Eukaryota/Arthropoda/Hexanauplia/Harpacticoida/Tegastidae/Tegastes	856	3370	251	0	0	0	0	0	0	0	0	0
Eukaryota/Arthropoda/Hexanauplia/Harpacticoida/Thalestridae/Eudactylopus	20	34	18	0	0	0	0	0	0	0	0	0
Eukaryota/Arthropoda/Hexanauplia/Harpacticoida/Thalestridae/Parathalestris	0	38	18	0	0	0	0	0	0	0	0	0
Eukaryota/Arthropoda/Hexanauplia/Harpacticoida/Thalestridae/Phyllothalestris	22	29	30	0	0	0	0	0	0	0	0	0
Eukaryota/Arthropoda/Hexanauplia/Harpacticoida/Thompsonulidae/Thompsonula	0	0	0	20	0	0	16	16	23	0	10	11
Eukaryota/Arthropoda/Hexanauplia/Harpacticoida/Tisbidae/Tisbe	874	2000	946	0	0	0	0	0	0	0	0	0
Eukaryota/Arthropoda/Hexanauplia/Kentrogonida/Sacculinidae/Sacculina	94	171	37	0	0	0	0	0	10	0	0	0
Eukaryota/Arthropoda/Hexanauplia/Misophrioida/Misophriidae	13	24	19	0	0	0	0	0	0	0	0	0
Eukaryota/Arthropoda/Hexanauplia/Misophrioida/Misophriidae/Benthomisophria	11807	38314	2197	0	0	0	0	0	0	0	0	0
Eukaryota/Arthropoda/Hexanauplia/Misophrioida/Misophriidae/Misophriella	0	16	0	0	0	0	0	0	0	0	0	0
Eukaryota/Arthropoda/Hexanauplia/Misophrioida/Misophriidae/Misophriopsis	0	20	0	0	0	0	0	0	0	0	0	0
Eukaryota/Arthropoda/Hexanauplia/Monstrilloida/Monstrillidae	49	106	41	0	0	0	0	0	0	0	0	0
Eukaryota/Arthropoda/Hexanauplia/Monstrilloida/Monstrillidae/Cymbasoma	51	88	28	0	0	0	0	0	0	0	0	0
Eukaryota/Arthropoda/Hexanauplia/Monstrilloida/Monstrillidae/Maemonstrilla	0	10	0	0	0	0	0	0	0	0	0	0
Eukaryota/Arthropoda/Hexanauplia/Monstrilloida/Monstrillidae/Monstrilla	86	115	55	0	0	0	0	0	0	0	0	0
Eukaryota/Arthropoda/Hexanauplia/Monstrilloida/Monstrillidae/Monstrillopsis	14	28	14	0	0	0	11	0	0	0	0	0
Eukaryota/Arthropoda/Hexanauplia/Mormonilloida/Mormonillidae	27	43	16	0	0	0	0	0	0	0	0	0
Eukaryota/Arthropoda/Hexanauplia/Mormonilloida/Mormonillidae/Mormonilla	40	84	32	0	0	0	0	0	0	0	0	0
Eukaryota/Arthropoda/Hexanauplia/Mormonilloida/Mormonillidae/Neomormonilla	13	19	0	0	0	0	0	0	0	0	0	0
Eukaryota/Arthropoda/Hexanauplia/Pedunculata/Scalpellidae/Ornatoscalpellum	11	25	12	0	0	0	0	0	0	0	0	0
Eukaryota/Arthropoda/Hexanauplia/Pedunculata/Scalpellidae/Scalpellum	0	16	0	0	0	0	0	0	0	0	0	0
Eukaryota/Arthropoda/Hexanauplia/Platycopioida/Platycopiidae/Nanocopia	17	18	0	0	0	0	0	0	0	0	0	0
Eukaryota/Arthropoda/Hexanauplia/Platycopioida/Platycopiidae/Platycopia	0	0	0	0	0	0	0	0	0	13	0	0
Eukaryota/Arthropoda/Hexanauplia/Poecilostomatoida	30	42	20	0	0	0	0	0	0	0	0	0
Eukaryota/Arthropoda/Hexanauplia/Poecilostomatoida/Catiniidae/Catinia	36	41	24	0	0	0	0	0	0	0	0	0
Eukaryota/Arthropoda/Hexanauplia/Poecilostomatoida/Chondracanthidae/Chondracanthus	32	96	12	0	0	0	0	0	0	0	0	0
Eukaryota/Arthropoda/Hexanauplia/Poecilostomatoida/Clausidiidae/Hemicyclops	28	52	20	12	11	0	0	0	12	14	0	0
Eukaryota/Arthropoda/Hexanauplia/Poecilostomatoida/Clausiidae/Clausia	1822	4233	2799	0	0	0	0	0	0	0	0	0
Eukaryota/Arthropoda/Hexanauplia/Poecilostomatoida/Ergasilidae	73	224	84	0	0	0	0	0	0	0	0	0
Eukaryota/Arthropoda/Hexanauplia/Poecilostomatoida/Ergasilidae/Ergasilus	23	58	42	0	0	0	0	0	0	0	0	0
Eukaryota/Arthropoda/Hexanauplia/Poecilostomatoida/Ergasilidae/Neoergasilus	34	68	46	0	0	0	0	0	0	0	0	0
Eukaryota/Arthropoda/Hexanauplia/Poecilostomatoida/Ergasilidae/Paraergasilus	51	74	46	0	0	0	0	0	0	0	0	0
Eukaryota/Arthropoda/Hexanauplia/Poecilostomatoida/Lichomolgidae	0	23	0	0	0	0	0	0	0	0	0	0
Eukaryota/Arthropoda/Hexanauplia/Poecilostomatoida/Lichomolgidae/Astericola	0	14	0	0	0	0	0	0	0	0	0	0
Eukaryota/Arthropoda/Hexanauplia/Poecilostomatoida/Lichomolgidae/Herrmannella	14	38	11	0	0	0	0	0	0	0	0	0
Eukaryota/Arthropoda/Hexanauplia/Poecilostomatoida/Lichomolgidae/Lichomolgidium	12	33	0	0	0	0	0	0	0	0	0	0
Eukaryota/Arthropoda/Hexanauplia/Poecilostomatoida/Lichomolgidae/Synstellicola	13	0	0	0	0	0	0	0	0	0	0	0
Eukaryota/Arthropoda/Hexanauplia/Poecilostomatoida/Synaptiphilidae/Synaptiphilus	0	12	0	0	0	0	0	0	0	0	0	0
Eukaryota/Arthropoda/Hexanauplia/Sessilia/Archaeobalanidae/Acasta	12	0	14	0	0	0	0	0	0	0	0	0
Eukaryota/Arthropoda/Hexanauplia/Sessilia/Austrobalanidae/Epopella	17	0	0	0	0	0	0	0	0	0	0	0
Eukaryota/Arthropoda/Hexanauplia/Sessilia/Pyrgomatidae/Galkinius	0	0	0	23	12	12	16	0	14	17	10	20
Eukaryota/Arthropoda/Hexanauplia/Siphonostomatoida	35100	56859	23513	0	0	0	0	0	0	0	0	0
Eukaryota/Arthropoda/Hexanauplia/Siphonostomatoida/Asterocheridae	39	78	16	0	0	0	0	0	0	0	0	0
Eukaryota/Arthropoda/Hexanauplia/Siphonostomatoida/Asterocheridae/Asterocheres	49	78	28	0	0	0	0	0	0	0	0	0
Eukaryota/Arthropoda/Hexanauplia/Siphonostomatoida/Asterocheridae/Orecturus	10	21	0	0	0	0	0	0	0	0	0	0
Eukaryota/Arthropoda/Hexanauplia/Siphonostomatoida/Caligidae	14	17	0	0	0	0	0	0	0	0	0	0
Eukaryota/Arthropoda/Hexanauplia/Siphonostomatoida/Caligidae/Caligus	45108	68544	38552	24	36	13	70	38	20	19	15	0
Eukaryota/Arthropoda/Hexanauplia/Siphonostomatoida/Caligidae/Lepeophtheirus	0	11	0	0	0	0	0	0	0	0	0	0
Eukaryota/Arthropoda/Hexanauplia/Siphonostomatoida/Dinopontiidae/Stenopontius	11	22	11	0	0	0	0	0	0	0	0	0
Eukaryota/Arthropoda/Hexanauplia/Siphonostomatoida/Dirivultidae/Rhogobius	0	14	0	0	0	0	0	0	0	0	0	0
Eukaryota/Arthropoda/Hexanauplia/Siphonostomatoida/Dissonidae/Dissonus	39	47	25	0	0	0	0	0	0	0	0	0
Eukaryota/Arthropoda/Hexanauplia/Siphonostomatoida/Ecbathyriontidae/Ecbathyrion	12	0	10	0	0	0	0	0	0	0	0	0
Eukaryota/Arthropoda/Hexanauplia/Siphonostomatoida/Eudactylinidae	162	240	167	0	0	0	0	0	0	0	0	0
Eukaryota/Arthropoda/Hexanauplia/Siphonostomatoida/Eudactylinidae/Eudactylinodes	45	0	0	0	0	0	0	0	0	0	0	0
Eukaryota/Arthropoda/Hexanauplia/Siphonostomatoida/Euryphoridae/Alebion	41	89	38	13	22	0	0	0	0	13	0	12
Eukaryota/Arthropoda/Hexanauplia/Siphonostomatoida/Hatschekiidae/Hatschekia	17538	30790	14616	0	0	0	0	0	0	0	0	0
Eukaryota/Arthropoda/Hexanauplia/Siphonostomatoida/Kroyeriidae/Kroyeria	3351	14041	633	0	0	0	0	0	0	0	0	0
Eukaryota/Arthropoda/Hexanauplia/Siphonostomatoida/Lernaeopodidae	14	24	0	0	0	0	0	0	0	0	0	0
Eukaryota/Arthropoda/Hexanauplia/Siphonostomatoida/Megapontiidae/Hyalopontius	58881	92633	49099	0	0	0	0	0	0	0	0	0
Eukaryota/Arthropoda/Hexanauplia/Siphonostomatoida/Nanaspididae/Nanaspis	33	101	24	15	0	0	13	10	13	0	0	0
Eukaryota/Arthropoda/Hexanauplia/Siphonostomatoida/Nicothoidae/Nicothoe	34	73	34	0	0	0	0	0	0	0	0	0
Eukaryota/Arthropoda/Hexanauplia/Siphonostomatoida/Nicothoidae/Rhizorhina	9032	12000	7283	0	0	0	11	0	0	0	0	0
Eukaryota/Arthropoda/Hexanauplia/Siphonostomatoida/Pandaridae	22	44	17	0	0	0	0	0	0	0	0	0
Eukaryota/Arthropoda/Hexanauplia/Siphonostomatoida/Pandaridae/Nesippus	60	101	33	0	0	0	0	0	0	0	0	0
Eukaryota/Arthropoda/Hexanauplia/Siphonostomatoida/Pennellidae/Haemobaphes	0	11	0	0	0	0	0	0	0	0	0	0
Eukaryota/Arthropoda/Hexanauplia/Siphonostomatoida/Pontoeciellidae/Pontoeciella	0	10	0	0	0	0	0	0	0	0	0	0
Eukaryota/Arthropoda/Hexanauplia/Siphonostomatoida/Sphyriidae/Paeon	35	73	10	0	0	0	0	0	0	0	0	0
Eukaryota/Arthropoda/Ichthyostraca/Arguloida/Argulidae/Argulus	0	14	0	13	0	0	11	11	18	20	0	10
Eukaryota/Arthropoda/Ichthyostraca/Mystacocaridida/Derocheilocarididae/Derocheilocaris	0	0	0	30	19	26	10	14	19	34	14	19
Eukaryota/Arthropoda/Insecta	0	11	0	35	20	18	0	11	17	19	10	15
Eukaryota/Arthropoda/Insecta/Archaeognatha/Machilidae/Petrobius	0	0	11	21	0	17	10	20	18	0	16	11
Eukaryota/Arthropoda/Insecta/Blattodea	0	0	0	0	0	0	0	0	0	0	17	0
Eukaryota/Arthropoda/Insecta/Blattodea/Blaberidae/Epilampra	0	0	0	37	25	21	26	18	34	45	27	34
Eukaryota/Arthropoda/Insecta/Blattodea/Ectobiidae/Dendroblatta	0	0	0	0	0	0	18	23	65	0	0	0
Eukaryota/Arthropoda/Insecta/Blattodea/Ectobiidae/Euthlastoblatta	0	0	0	15	0	13	0	0	0	0	0	12
Eukaryota/Arthropoda/Insecta/Blattodea/Ectobiidae/Ischnoptera	0	0	0	0	0	0	0	0	0	10	0	0
Eukaryota/Arthropoda/Insecta/Blattodea/Ectobiidae/Paramuzoa	0	0	0	12	0	0	0	0	0	0	0	0
Eukaryota/Arthropoda/Insecta/Blattodea/Kalotermitidae/Cryptotermes	0	0	0	52	48	25	32	38	42	23	12	18
Eukaryota/Arthropoda/Insecta/Blattodea/Termopsidae/Zootermopsis	0	0	0	0	14	11	17	0	0	19	17	20
Eukaryota/Arthropoda/Insecta/Coleoptera	53	104	47	114	84	69	72	52	89	85	69	83
Eukaryota/Arthropoda/Insecta/Coleoptera/Amphizoidae/Amphizoa	0	0	0	12	0	0	0	0	0	0	0	0
Eukaryota/Arthropoda/Insecta/Coleoptera/Bostrichidae/Lyctus	0	13	10	29	14	22	48	18	12	15	11	19
Eukaryota/Arthropoda/Insecta/Coleoptera/Brachyceridae/Metacinops	0	11	0	68	18	16	0	0	24	32	20	20
Eukaryota/Arthropoda/Insecta/Coleoptera/Brachyceridae/Smicronyx	0	0	0	82	22	40	36	16	31	25	13	31
Eukaryota/Arthropoda/Insecta/Coleoptera/Brentidae/Nanophyes	0	0	0	0	0	0	0	0	0	10	0	0
Eukaryota/Arthropoda/Insecta/Coleoptera/Buprestidae/Agrilus	0	0	0	0	0	0	0	0	0	0	0	0
Eukaryota/Arthropoda/Insecta/Coleoptera/Buprestidae/Castiarina	0	0	0	39	24	27	17	16	17	28	22	26
Eukaryota/Arthropoda/Insecta/Coleoptera/Buprestidae/Euchroma	0	0	0	0	0	0	0	0	0	0	10	0
Eukaryota/Arthropoda/Insecta/Coleoptera/Cantharidae/Inmalthodes	0	0	0	0	0	0	0	14	0	0	20	0
Eukaryota/Arthropoda/Insecta/Coleoptera/Cantharidae/Lycocerus	0	0	0	0	0	0	37	32	19	0	0	0
Eukaryota/Arthropoda/Insecta/Coleoptera/Cantharidae/Trypherus	0	0	0	15	14	11	16	13	0	12	18	13
Eukaryota/Arthropoda/Insecta/Coleoptera/Carabidae	0	0	11	0	0	0	0	0	0	0	0	0
Eukaryota/Arthropoda/Insecta/Coleoptera/Carabidae/Amarotypus	0	0	0	17	0	0	11	0	0	0	0	0
Eukaryota/Arthropoda/Insecta/Coleoptera/Carabidae/Apotomus	0	0	0	10	0	0	0	0	0	0	0	0
Eukaryota/Arthropoda/Insecta/Coleoptera/Carabidae/Asaphidion	115	159	97	0	0	0	0	0	0	0	0	0
Eukaryota/Arthropoda/Insecta/Coleoptera/Carabidae/Bembidion	60	89	55	64	91	40	103	63	57	130	90	74
Eukaryota/Arthropoda/Insecta/Coleoptera/Carabidae/Calyptoglossa	0	12	0	0	0	0	0	0	0	0	0	0
Eukaryota/Arthropoda/Insecta/Coleoptera/Carabidae/Chaltenia	0	0	13	0	0	0	0	0	0	0	0	0
Eukaryota/Arthropoda/Insecta/Coleoptera/Carabidae/Cnides	0	19	10	0	12	0	11	0	0	19	10	15
Eukaryota/Arthropoda/Insecta/Coleoptera/Carabidae/Gehringia	0	0	0	16	0	11	0	0	10	20	0	11
Eukaryota/Arthropoda/Insecta/Coleoptera/Carabidae/Geotrechus	0	24	0	310	192	218	151	140	188	253	163	191
Eukaryota/Arthropoda/Insecta/Coleoptera/Carabidae/Hydraphaenops	31	37	33	50	34	42	40	24	52	49	54	49
Eukaryota/Arthropoda/Insecta/Coleoptera/Carabidae/Microcharidius	10	0	0	0	0	0	0	0	0	0	0	0
Eukaryota/Arthropoda/Insecta/Coleoptera/Carabidae/Nebria	10	23	10	360	257	263	188	167	226	365	241	270
Eukaryota/Arthropoda/Insecta/Coleoptera/Carabidae/Neocollyris	0	13	0	0	0	0	0	0	0	0	0	0
Eukaryota/Arthropoda/Insecta/Coleoptera/Carabidae/Oreonebria	0	0	0	20	0	0	0	0	0	0	0	0
Eukaryota/Arthropoda/Insecta/Coleoptera/Carabidae/Phrypeus	0	18	0	34	54	17	46	42	38	0	0	0
Eukaryota/Arthropoda/Insecta/Coleoptera/Carabidae/Promecoderus	0	0	0	0	0	0	11	0	0	0	0	0
Eukaryota/Arthropoda/Insecta/Coleoptera/Carabidae/Tasmanitachoides	129	142	145	0	0	0	0	0	0	0	0	0
Eukaryota/Arthropoda/Insecta/Coleoptera/Cerambycidae/Anoplophora	0	0	0	0	0	0	0	0	0	0	0	0
Eukaryota/Arthropoda/Insecta/Coleoptera/Cerylonidae/Paracerylon	0	0	0	175	159	191	82	94	98	124	136	166
Eukaryota/Arthropoda/Insecta/Coleoptera/Chrysomelidae/Crepidodera	0	0	0	214	138	164	168	127	102	206	122	187
Eukaryota/Arthropoda/Insecta/Coleoptera/Chrysomelidae/Labidomera	11	15	14	0	0	0	0	0	0	10	0	0
Eukaryota/Arthropoda/Insecta/Coleoptera/Chrysomelidae/Leptinotarsa	0	0	0	0	25	31	19	13	15	19	11	26
Eukaryota/Arthropoda/Insecta/Coleoptera/Chrysomelidae/Mastostethus	0	0	0	49	39	17	32	13	40	40	27	24
Eukaryota/Arthropoda/Insecta/Coleoptera/Chrysomelidae/Spilopyra	0	17	0	0	0	0	0	0	0	0	0	0
Eukaryota/Arthropoda/Insecta/Coleoptera/Clambidae/Loricaster	0	11	0	0	0	0	0	0	0	0	0	0
Eukaryota/Arthropoda/Insecta/Coleoptera/Coccinellidae/Epilachna	12	16	0	22	17	0	18	0	10	17	0	0
Eukaryota/Arthropoda/Insecta/Coleoptera/Coccinellidae/Exochomus	0	0	0	67	44	52	31	40	47	49	28	52
Eukaryota/Arthropoda/Insecta/Coleoptera/Coccinellidae/Harmonia	10	0	0	0	0	0	0	0	0	0	0	0
Eukaryota/Arthropoda/Insecta/Coleoptera/Coccinellidae/Illeis	0	0	10	0	0	0	0	0	0	0	0	0
Eukaryota/Arthropoda/Insecta/Coleoptera/Coccinellidae/Propylea	0	0	0	11	11	10	0	0	0	11	0	0
Eukaryota/Arthropoda/Insecta/Coleoptera/Corylophidae	19	18	0	0	0	0	0	0	0	0	0	0
Eukaryota/Arthropoda/Insecta/Coleoptera/Corylophidae/Clypastraea	15	19	0	0	0	0	0	0	0	0	0	0
Eukaryota/Arthropoda/Insecta/Coleoptera/Curculionidae	0	0	0	410	203	244	276	201	250	290	180	284
Eukaryota/Arthropoda/Insecta/Coleoptera/Curculionidae/Alcidodes	0	0	0	0	0	16	12	61	10	10	0	0
Eukaryota/Arthropoda/Insecta/Coleoptera/Curculionidae/Anthonomus	0	13	0	26	12	18	16	14	10	15	11	20
Eukaryota/Arthropoda/Insecta/Coleoptera/Curculionidae/Dendroctonus	11	0	18	0	0	0	0	0	0	0	0	0
Eukaryota/Arthropoda/Insecta/Coleoptera/Curculionidae/Gasterocercus	0	0	0	0	0	0	0	0	0	0	13	0
Eukaryota/Arthropoda/Insecta/Coleoptera/Curculionidae/Hapalogenius	0	0	0	15	14	0	0	0	0	13	0	10
Eukaryota/Arthropoda/Insecta/Coleoptera/Curculionidae/Leptopius	19	45	39	222	176	164	136	95	137	236	115	166
Eukaryota/Arthropoda/Insecta/Coleoptera/Curculionidae/Limnobaris	30	59	35	169	149	145	80	94	125	130	143	145
Eukaryota/Arthropoda/Insecta/Coleoptera/Curculionidae/Mogulones	0	0	0	28	20	25	16	13	19	22	14	20
Eukaryota/Arthropoda/Insecta/Coleoptera/Curculionidae/Orthorhinus	0	0	0	29	26	18	17	0	56	15	10	0
Eukaryota/Arthropoda/Insecta/Coleoptera/Curculionidae/Phloeosinus	0	0	0	178	222	245	176	107	161	162	126	147
Eukaryota/Arthropoda/Insecta/Coleoptera/Curculionidae/Pteroporopterus	0	0	0	50	31	33	19	23	17	24	27	26
Eukaryota/Arthropoda/Insecta/Coleoptera/Curculionidae/Scolytogenes	0	0	0	46	20	35	20	17	27	32	18	21
Eukaryota/Arthropoda/Insecta/Coleoptera/Curculionidae/Xylechinosomus	0	10	0	0	0	0	0	0	0	0	0	0
Eukaryota/Arthropoda/Insecta/Coleoptera/Discolomatidae/Cassidoloma	0	0	0	0	0	0	15	0	0	0	0	0
Eukaryota/Arthropoda/Insecta/Coleoptera/Dytiscidae/Africophilus	0	0	0	18	18	38	34	34	34	50	17	27
Eukaryota/Arthropoda/Insecta/Coleoptera/Dytiscidae/Deronectes	0	15	18	0	0	0	0	0	0	0	0	0
Eukaryota/Arthropoda/Insecta/Coleoptera/Dytiscidae/Eretes	0	0	0	68	32	47	29	27	43	60	39	50
Eukaryota/Arthropoda/Insecta/Coleoptera/Dytiscidae/Hydroporus	0	0	0	0	0	0	0	0	12	0	0	0
Eukaryota/Arthropoda/Insecta/Coleoptera/Dytiscidae/Laccodytes	0	0	0	11	0	0	0	0	0	0	0	0
Eukaryota/Arthropoda/Insecta/Coleoptera/Dytiscidae/Nebrioporus	12	17	0	0	0	0	0	0	0	0	0	0
Eukaryota/Arthropoda/Insecta/Coleoptera/Dytiscidae/Philaccolilus	21	17	19	107	75	44	104	121	44	84	71	60
Eukaryota/Arthropoda/Insecta/Coleoptera/Dytiscidae/Sanfilippodytes	0	0	0	0	0	0	0	0	10	0	0	0
Eukaryota/Arthropoda/Insecta/Coleoptera/Elmidae/Oulimnius	0	0	0	18	10	18	11	12	0	0	0	15
Eukaryota/Arthropoda/Insecta/Coleoptera/Endomychidae/Papuella	0	0	0	0	0	0	0	0	10	11	0	12
Eukaryota/Arthropoda/Insecta/Coleoptera/Erotylidae/Toramus	0	0	0	0	14	0	10	11	0	19	26	36
Eukaryota/Arthropoda/Insecta/Coleoptera/Eucinetidae/Noteucinetus	0	0	0	28	0	13	10	16	11	27	20	26
Eukaryota/Arthropoda/Insecta/Coleoptera/Gyrinidae/Spanglerogyrus	0	0	0	116	74	108	50	35	75	66	56	64
Eukaryota/Arthropoda/Insecta/Coleoptera/Hydraenidae/Ochthebius	0	14	0	0	0	0	0	0	0	0	0	0
Eukaryota/Arthropoda/Insecta/Coleoptera/Hydrophilidae/Oocyclus	0	0	0	21	23	0	26	15	15	27	0	11
Eukaryota/Arthropoda/Insecta/Coleoptera/Hydroscaphidae/Hydroscapha	0	0	0	0	0	0	13	0	0	11	0	0
Eukaryota/Arthropoda/Insecta/Coleoptera/Jacobsoniidae/Derolathrus	0	0	0	15	0	0	18	0	12	15	10	0
Eukaryota/Arthropoda/Insecta/Coleoptera/Lampyridae	0	0	0	17	16	0	11	0	12	20	0	18
Eukaryota/Arthropoda/Insecta/Coleoptera/Lampyridae/Ellychnia	0	0	0	0	25	11	0	0	10	24	0	0
Eukaryota/Arthropoda/Insecta/Coleoptera/Lampyridae/Phosphaenus	0	10	0	51	36	28	31	17	30	49	32	31
Eukaryota/Arthropoda/Insecta/Coleoptera/Leiodidae/Anisotoma	118	173	22	0	0	0	0	0	0	0	0	0
Eukaryota/Arthropoda/Insecta/Coleoptera/Leiodidae/Sciaphyes	22	24	24	0	0	0	0	0	0	0	0	0
Eukaryota/Arthropoda/Insecta/Coleoptera/Leiodidae/Speonomus	0	0	0	44	28	31	18	14	30	53	22	35
Eukaryota/Arthropoda/Insecta/Coleoptera/Lycidae/Eropterus	17	15	12	62	37	51	42	38	38	60	32	38
Eukaryota/Arthropoda/Insecta/Coleoptera/Meloidae/Cysteodemus	0	0	0	0	0	0	25	22	21	0	0	0
Eukaryota/Arthropoda/Insecta/Coleoptera/Nemonychidae/Libanorhinus	86	91	64	33	47	13	181	74	87	117	85	115
Eukaryota/Arthropoda/Insecta/Coleoptera/Nitidulidae/Aethina	0	0	0	0	11	0	0	0	10	0	0	0
Eukaryota/Arthropoda/Insecta/Coleoptera/Noteridae/Notomicrus	0	0	0	0	0	0	0	0	0	20	0	0
Eukaryota/Arthropoda/Insecta/Coleoptera/Passalidae/Aulacocyclus	0	16	0	78	41	40	39	39	50	71	36	49
Eukaryota/Arthropoda/Insecta/Coleoptera/Phalacridae/Olibrus	0	0	0	42	22	19	18	15	23	28	19	18
Eukaryota/Arthropoda/Insecta/Coleoptera/Ptiliidae	0	0	0	22	0	0	11	0	0	26	12	0
Eukaryota/Arthropoda/Insecta/Coleoptera/Salpingidae/Neosalpingus	0	0	0	11	0	0	0	0	0	21	0	0
Eukaryota/Arthropoda/Insecta/Coleoptera/Scarabaeidae/Lamproserica	15	27	0	526	342	368	249	180	272	459	298	350
Eukaryota/Arthropoda/Insecta/Coleoptera/Scarabaeidae/Onthophagus	659	1059	702	17	0	0	0	0	0	0	0	0
Eukaryota/Arthropoda/Insecta/Coleoptera/Scydmaenidae/Euconnus	41	83	27	0	0	0	0	0	0	0	0	0
Eukaryota/Arthropoda/Insecta/Coleoptera/Silphidae/Eusilpha	0	0	0	27	18	33	20	26	23	40	22	23
Eukaryota/Arthropoda/Insecta/Coleoptera/Silphidae/Nicrophorus	0	0	0	0	0	0	0	0	0	0	0	0
Eukaryota/Arthropoda/Insecta/Coleoptera/Silvanidae/Psammoecus	20	12	0	40	31	34	72	59	14	113	106	59
Eukaryota/Arthropoda/Insecta/Coleoptera/Staphylinidae/Autalia	31	27	19	54	46	31	32	42	63	0	0	0
Eukaryota/Arthropoda/Insecta/Coleoptera/Staphylinidae/Batrisodes	16	18	0	0	0	0	0	0	0	0	0	0
Eukaryota/Arthropoda/Insecta/Coleoptera/Staphylinidae/Dasycerus	0	10	0	16	0	0	48	76	55	10	0	0
Eukaryota/Arthropoda/Insecta/Coleoptera/Staphylinidae/Dorylomimus	0	0	0	0	11	0	12	13	12	18	0	0
Eukaryota/Arthropoda/Insecta/Coleoptera/Staphylinidae/Ecitocryptus	10	0	0	0	0	0	0	0	0	0	0	0
Eukaryota/Arthropoda/Insecta/Coleoptera/Staphylinidae/Malayloeblius	0	0	0	15	14	0	0	0	14	0	0	0
Eukaryota/Arthropoda/Insecta/Coleoptera/Staphylinidae/Melba	34	86	69	0	0	0	0	0	0	0	0	0
Eukaryota/Arthropoda/Insecta/Coleoptera/Staphylinidae/Oropodes	51	52	24	287	243	137	112	96	125	30	79	122
Eukaryota/Arthropoda/Insecta/Coleoptera/Staphylinidae/Philonthus	0	0	0	0	0	0	0	0	0	0	0	10
Eukaryota/Arthropoda/Insecta/Coleoptera/Staphylinidae/Quedius	4563	0	0	0	0	0	0	0	0	0	0	0
Eukaryota/Arthropoda/Insecta/Coleoptera/Staphylinidae/Stenus	0	0	0	40	18	31	33	26	19	27	17	17
Eukaryota/Arthropoda/Insecta/Coleoptera/Staphylinidae/Tachinus	0	0	0	19	11	10	0	0	0	0	0	0
Eukaryota/Arthropoda/Insecta/Coleoptera/Tenebrionidae/Eledona	0	0	0	19	12	19	0	0	10	18	10	15
Eukaryota/Arthropoda/Insecta/Coleoptera/Tenebrionidae/Pentaphyllus	0	0	0	97	44	67	54	46	71	66	47	54
Eukaryota/Arthropoda/Insecta/Coleoptera/Tenebrionidae/Tribolium	0	0	0	16	0	0	0	0	0	11	0	0
Eukaryota/Arthropoda/Insecta/Coleoptera/Tenebrionidae/Uloma	0	0	0	41	24	34	23	17	18	37	20	25
Eukaryota/Arthropoda/Insecta/Coleoptera/Tenebrionidae/Zophophilus	10	30	20	47	30	54	23	23	27	64	49	33
Eukaryota/Arthropoda/Insecta/Coleoptera/Trogidae/Phoberus	0	15	0	0	0	0	0	0	0	0	0	0
Eukaryota/Arthropoda/Insecta/Dermaptera/Arixeniidae/Arixenia	0	0	0	0	0	0	11	0	0	0	0	0
Eukaryota/Arthropoda/Insecta/Dermaptera/Forficulidae/Eparchus	0	0	0	23	13	12	20	13	21	31	18	19
Eukaryota/Arthropoda/Insecta/Dermaptera/Labiduridae/Forcipula	16	13	16	0	0	0	0	0	0	0	0	0
Eukaryota/Arthropoda/Insecta/Diptera	13	11	0	0	0	0	0	0	0	12	0	0
Eukaryota/Arthropoda/Insecta/Diptera/Acroceridae/Ogcodes	0	0	11	15	16	14	14	0	31	0	0	10
Eukaryota/Arthropoda/Insecta/Diptera/Asilidae/Clephydroneura	0	0	12	0	0	0	0	0	0	0	0	0
Eukaryota/Arthropoda/Insecta/Diptera/Asilidae/Dioctria	15	30	11	0	0	0	0	0	0	0	0	0
Eukaryota/Arthropoda/Insecta/Diptera/Asilidae/Holcocephala	0	0	0	71	36	88	39	22	33	63	44	86
Eukaryota/Arthropoda/Insecta/Diptera/Asilidae/Laphria	0	0	0	0	0	0	0	0	0	11	0	0
Eukaryota/Arthropoda/Insecta/Diptera/Asilidae/Philonicus	11	13	0	0	0	0	0	0	0	0	0	0
Eukaryota/Arthropoda/Insecta/Diptera/Axymyiidae/Protaxymyia	59	44	55	0	0	0	0	0	0	0	0	0
Eukaryota/Arthropoda/Insecta/Diptera/Calliphoridae/Lucilia	0	13	0	0	18	0	0	0	0	10	12	15
Eukaryota/Arthropoda/Insecta/Diptera/Ceratopogonidae/Culicoides	177	260	161	57	49	69	126	103	46	175	107	218
Eukaryota/Arthropoda/Insecta/Diptera/Chironomidae	37	49	0	71	20	50	46	57	55	35	19	35
Eukaryota/Arthropoda/Insecta/Diptera/Chironomidae/Ablabesmyia	10	14	0	115	136	178	138	81	75	132	110	229
Eukaryota/Arthropoda/Insecta/Diptera/Chironomidae/Apedilum	0	0	0	0	11	0	0	0	0	10	0	0
Eukaryota/Arthropoda/Insecta/Diptera/Chironomidae/Baeotendipes	23	35	11	0	0	0	0	0	0	0	0	0
Eukaryota/Arthropoda/Insecta/Diptera/Chironomidae/Buchonomyia	106	185	63	0	0	0	0	0	0	0	0	0
Eukaryota/Arthropoda/Insecta/Diptera/Chironomidae/Clunio	37	85	54	17	39	14	18	0	15	0	0	0
Eukaryota/Arthropoda/Insecta/Diptera/Chironomidae/Elpiscladius	0	25	0	0	0	0	0	0	0	0	0	0
Eukaryota/Arthropoda/Insecta/Diptera/Chironomidae/Nanocladius	68	125	93	0	0	0	0	0	0	0	0	0
Eukaryota/Arthropoda/Insecta/Diptera/Chironomidae/Tanytarsus	0	11	0	0	0	0	0	0	0	0	0	0
Eukaryota/Arthropoda/Insecta/Diptera/Culicidae/Aedes	17	11	10	14	12	0	0	11	12	0	13	10
Eukaryota/Arthropoda/Insecta/Diptera/Culicidae/Anopheles	358	488	420	267	158	190	202	207	259	151	148	211
Eukaryota/Arthropoda/Insecta/Diptera/Culicidae/Culex	10	12	16	62	49	47	43	22	36	51	35	60
Eukaryota/Arthropoda/Insecta/Diptera/Culicidae/Ochlerotatus	0	0	0	0	0	138	0	0	0	0	0	0
Eukaryota/Arthropoda/Insecta/Diptera/Dixidae/Dixella	304	419	312	0	0	0	17	0	0	0	0	0
Eukaryota/Arthropoda/Insecta/Diptera/Drosophilidae/Drosophila	449	611	382	589	541	452	475	386	527	929	824	1045
Eukaryota/Arthropoda/Insecta/Diptera/Limoniidae/Epiphragma	13	14	0	0	0	0	0	0	0	0	0	0
Eukaryota/Arthropoda/Insecta/Diptera/Muscidae/Musca	17	31	20	18	18	0	14	0	10	12	0	0
Eukaryota/Arthropoda/Insecta/Diptera/Muscidae/Stomoxys	0	0	0	0	0	0	0	0	0	0	0	0
Eukaryota/Arthropoda/Insecta/Diptera/Mycetophilidae/Acnemia	0	0	0	0	0	0	0	0	11	0	0	0
Eukaryota/Arthropoda/Insecta/Diptera/Mycetophilidae/Brevicornu	0	10	0	0	0	0	0	0	0	0	0	0
Eukaryota/Arthropoda/Insecta/Diptera/Pallopteridae/Eurygnathomyia	0	11	23	0	0	14	0	0	0	0	0	0
Eukaryota/Arthropoda/Insecta/Diptera/Psychodidae/Phlebotomus	520	814	599	38	38	44	25	25	27	41	27	35
Eukaryota/Arthropoda/Insecta/Diptera/Sciaridae	0	0	0	0	0	0	0	0	0	30	0	0
Eukaryota/Arthropoda/Insecta/Diptera/Sciaridae/Bradysia	0	0	0	0	0	0	0	0	0	25	0	0
Eukaryota/Arthropoda/Insecta/Diptera/Simuliidae/Simulium	15	11	0	24	20	14	22	18	30	21	0	19
Eukaryota/Arthropoda/Insecta/Diptera/Streblidae/Trichobius	0	0	0	37	19	23	19	25	19	62	21	28
Eukaryota/Arthropoda/Insecta/Diptera/Syrphidae/Cheilosia	14	0	10	22	20	26	15	12	13	10	15	16
Eukaryota/Arthropoda/Insecta/Diptera/Syrphidae/Microdon	18	28	11	65	45	52	68	29	58	63	53	50
Eukaryota/Arthropoda/Insecta/Diptera/Tabanidae/Chrysops	0	0	0	29	29	19	33	28	23	31	18	17
Eukaryota/Arthropoda/Insecta/Diptera/Tachinidae/Zenilliana	117	88	85	0	0	0	0	0	0	0	0	0
Eukaryota/Arthropoda/Insecta/Diptera/Tephritidae	0	0	0	0	0	0	0	0	0	0	0	0
Eukaryota/Arthropoda/Insecta/Diptera/Tephritidae/Bactrocera	172	320	170	127	91	104	131	162	186	87	100	89
Eukaryota/Arthropoda/Insecta/Diptera/Tephritidae/Ceratitis	108	148	125	10	0	0	0	0	0	0	0	0
Eukaryota/Arthropoda/Insecta/Diptera/Tephritidae/Rhagoletis	0	0	0	0	0	0	0	0	0	0	0	0
Eukaryota/Arthropoda/Insecta/Diptera/Tephritidae/Zeugodacus	0	0	0	20	24	13	0	0	0	0	0	10
Eukaryota/Arthropoda/Insecta/Embioptera	0	0	0	26	23	18	15	14	10	23	18	18
Eukaryota/Arthropoda/Insecta/Embioptera/Anisembiidae/Chelicerca	13	0	11	14	18	0	0	0	0	10	0	15
Eukaryota/Arthropoda/Insecta/Embioptera/Anisembiidae/Stenembia	262	447	324	0	0	0	0	0	0	0	0	0
Eukaryota/Arthropoda/Insecta/Embioptera/Embiidae/Odontembia	0	0	0	68	46	54	54	25	53	74	50	66
Eukaryota/Arthropoda/Insecta/Ephemeroptera/Baetidae/Nesoptiloides	14	23	14	16	19	0	54	21	22	45	38	42
Eukaryota/Arthropoda/Insecta/Ephemeroptera/Ephemerellidae	0	0	0	18	11	12	10	83	0	11	17	15
Eukaryota/Arthropoda/Insecta/Ephemeroptera/Ephemerellidae/Crinitella	22	17	19	0	0	0	0	0	0	0	0	0
Eukaryota/Arthropoda/Insecta/Ephemeroptera/Ephemerellidae/Ephemerella	10	12	12	0	0	0	0	0	0	0	0	0
Eukaryota/Arthropoda/Insecta/Ephemeroptera/Ephemerellidae/Teloganopsis	675	1002	455	39406	24406	26548	19899	17265	19886	29436	22033	24644
Eukaryota/Arthropoda/Insecta/Ephemeroptera/Euthyplociidae	0	0	0	11	0	10	0	0	0	0	0	0
Eukaryota/Arthropoda/Insecta/Ephemeroptera/Heptageniidae/Epeorus	0	0	0	0	0	0	0	0	0	0	13	0
Eukaryota/Arthropoda/Insecta/Ephemeroptera/Palingeniidae/Cheirogenesia	0	0	0	0	0	0	10	0	0	0	0	0
Eukaryota/Arthropoda/Insecta/Grylloblattodea/Grylloblattidae/Galloisiana	41	40	25	0	0	0	0	0	0	0	0	0
Eukaryota/Arthropoda/Insecta/Hemiptera/Aleyrodidae	49	79	39	0	0	0	0	0	19	24	26	39
Eukaryota/Arthropoda/Insecta/Hemiptera/Aleyrodidae/Bemisia	97	166	115	19	31	20	60	26	32	0	13	0
Eukaryota/Arthropoda/Insecta/Hemiptera/Anthocoridae/Amphiareus	0	0	0	0	0	0	0	0	0	10	0	0
Eukaryota/Arthropoda/Insecta/Hemiptera/Aphalaridae/Ctenarytaina	0	12	0	68	46	53	39	21	29	43	28	54
Eukaryota/Arthropoda/Insecta/Hemiptera/Aphalaridae/Eucalyptolyma	0	16	0	0	0	0	0	0	0	0	0	0
Eukaryota/Arthropoda/Insecta/Hemiptera/Aphididae/Acyrthosiphon	0	0	0	24	0	0	0	0	10	19	0	0
Eukaryota/Arthropoda/Insecta/Hemiptera/Aphididae/Aphis	0	0	0	0	0	0	0	0	0	0	0	0
Eukaryota/Arthropoda/Insecta/Hemiptera/Aphididae/Diuraphis	0	0	0	38	25	55	0	0	0	0	0	10
Eukaryota/Arthropoda/Insecta/Hemiptera/Aphididae/Melanaphis	814	1157	904	0	14	0	0	0	0	0	0	11
Eukaryota/Arthropoda/Insecta/Hemiptera/Aphididae/Myzus	10	0	0	40	21	12	17	23	11	0	0	0
Eukaryota/Arthropoda/Insecta/Hemiptera/Aphididae/Rhopalosiphum	10	21	15	0	0	0	0	0	0	0	0	0
Eukaryota/Arthropoda/Insecta/Hemiptera/Aphididae/Sipha	0	0	0	0	0	0	0	0	0	15	0	12
Eukaryota/Arthropoda/Insecta/Hemiptera/Aphrophoridae/Aphrophora	0	0	0	11	0	0	0	0	0	0	0	0
Eukaryota/Arthropoda/Insecta/Hemiptera/Belostomatidae/Belostoma	0	49	0	0	0	0	0	0	0	0	0	0
Eukaryota/Arthropoda/Insecta/Hemiptera/Belostomatidae/Diplonychus	0	0	0	0	0	0	0	0	0	0	0	19
Eukaryota/Arthropoda/Insecta/Hemiptera/Berytidae/Neides	0	0	0	16	0	0	0	0	0	0	0	0
Eukaryota/Arthropoda/Insecta/Hemiptera/Blissidae	41	43	30	0	0	0	0	0	0	0	0	0
Eukaryota/Arthropoda/Insecta/Hemiptera/Carsidaridae/Mesohomotoma	0	0	0	47	16	33	25	19	28	37	36	20
Eukaryota/Arthropoda/Insecta/Hemiptera/Cimicidae/Cimex	0	0	0	16	0	11	0	0	0	11	10	12
Eukaryota/Arthropoda/Insecta/Hemiptera/Cixiidae/Oecleus	32	27	12	0	0	0	0	0	0	0	0	0
Eukaryota/Arthropoda/Insecta/Hemiptera/Coccidae	58	109	70	0	0	14	0	0	0	0	0	0
Eukaryota/Arthropoda/Insecta/Hemiptera/Coccidae/Coccus	0	0	0	0	0	17	17	23	27	0	0	0
Eukaryota/Arthropoda/Insecta/Hemiptera/Coreidae/Cletus	0	0	0	16	0	14	11	0	0	29	14	14
Eukaryota/Arthropoda/Insecta/Hemiptera/Delphacidae/Burnilia	0	15	0	0	0	0	0	0	0	0	0	0
Eukaryota/Arthropoda/Insecta/Hemiptera/Delphacidae/Nilaparvata	0	15	10	0	0	0	0	0	0	0	0	0
Eukaryota/Arthropoda/Insecta/Hemiptera/Derbidae/Bruchomorpha	0	0	0	30	18	27	14	0	0	15	13	0
Eukaryota/Arthropoda/Insecta/Hemiptera/Derbidae/Zoraida	11	15	0	14	11	0	0	0	0	0	0	16
Eukaryota/Arthropoda/Insecta/Hemiptera/Dipsocoridae/Cryptostemma	0	0	0	0	0	0	0	0	0	16	0	0
Eukaryota/Arthropoda/Insecta/Hemiptera/Epipygidae/Evexus	0	0	0	23	0	11	11	0	16	13	0	0
Eukaryota/Arthropoda/Insecta/Hemiptera/Eriococcidae/Apiomorpha	14	37	10	392	249	270	195	191	236	301	225	267
Eukaryota/Arthropoda/Insecta/Hemiptera/Fulgoridae/Enhydria	0	16	0	0	0	0	0	0	0	0	0	0
Eukaryota/Arthropoda/Insecta/Hemiptera/Hebridae	0	0	0	54	12	34	0	0	27	37	0	23
Eukaryota/Arthropoda/Insecta/Hemiptera/Hebridae/Hebrus	0	0	0	0	0	0	0	0	10	0	0	0
Eukaryota/Arthropoda/Insecta/Hemiptera/Issidae/Gergithoides	0	0	0	22	32	17	12	0	11	10	0	41
Eukaryota/Arthropoda/Insecta/Hemiptera/Issidae/Gergithus	0	0	0	12	0	0	0	13	0	13	13	11
Eukaryota/Arthropoda/Insecta/Hemiptera/Joppeicidae/Joppeicus	0	0	10	0	0	0	0	0	0	0	0	0
Eukaryota/Arthropoda/Insecta/Hemiptera/Liviidae	0	0	0	0	0	0	0	11	0	0	0	0
Eukaryota/Arthropoda/Insecta/Hemiptera/Liviidae/Diaphorina	0	10	0	72	57	75	51	50	69	71	46	69
Eukaryota/Arthropoda/Insecta/Hemiptera/Membracidae/Ischnocentrus	0	0	0	35	20	30	20	19	11	38	11	23
Eukaryota/Arthropoda/Insecta/Hemiptera/Membracidae/Smiliorachis	11	13	10	0	0	0	0	0	0	0	0	0
Eukaryota/Arthropoda/Insecta/Hemiptera/Membracidae/Telamona	23	23	20	40	17	33	32	27	21	64	22	26
Eukaryota/Arthropoda/Insecta/Hemiptera/Membracidae/Umbonia	0	0	0	52	31	46	35	27	49	34	32	49
Eukaryota/Arthropoda/Insecta/Hemiptera/Miridae	15	13	0	0	0	0	0	0	0	0	0	0
Eukaryota/Arthropoda/Insecta/Hemiptera/Miridae/Compsidolon	0	15	0	0	0	0	0	0	0	0	0	0
Eukaryota/Arthropoda/Insecta/Hemiptera/Miridae/Keltonia	20	29	0	0	0	0	0	20	24	0	0	0
Eukaryota/Arthropoda/Insecta/Hemiptera/Miridae/Lasiolabops	0	10	0	0	0	0	0	0	0	0	0	0
Eukaryota/Arthropoda/Insecta/Hemiptera/Miridae/Megaloceroea	25	24	14	0	0	0	0	0	0	0	0	0
Eukaryota/Arthropoda/Insecta/Hemiptera/Miridae/Plagiognathus	0	12	0	0	0	0	17	0	0	0	0	0
Eukaryota/Arthropoda/Insecta/Hemiptera/Miridae/Tytthus	0	19	10	0	0	0	0	0	0	0	0	0
Eukaryota/Arthropoda/Insecta/Hemiptera/Pachynomidae/Aphelonotus	0	13	0	0	0	0	0	0	0	0	0	0
Eukaryota/Arthropoda/Insecta/Hemiptera/Pachynomidae/Camarochilus	0	14	0	0	0	0	0	0	0	0	0	0
Eukaryota/Arthropoda/Insecta/Hemiptera/Pemphigidae/Kaburagia	0	0	0	21	27	52	24	47	78	0	0	0
Eukaryota/Arthropoda/Insecta/Hemiptera/Pemphigidae/Prociphilus	0	0	0	34	27	25	26	20	17	43	45	54
Eukaryota/Arthropoda/Insecta/Hemiptera/Pentatomidae/Eysarcoris	0	0	0	23	18	15	12	0	15	14	12	10
Eukaryota/Arthropoda/Insecta/Hemiptera/Pentatomidae/Halyomorpha	0	11	0	0	0	0	0	0	0	0	0	0
Eukaryota/Arthropoda/Insecta/Hemiptera/Pseudococcidae/Rastrococcus	0	0	0	23	0	0	0	0	0	20	0	0
Eukaryota/Arthropoda/Insecta/Hemiptera/Psyllidae/Psylla	0	0	0	12	0	0	0	0	0	0	0	0
Eukaryota/Arthropoda/Insecta/Hemiptera/Reduviidae/Bactrodes	10	19	13	0	0	0	0	12	0	0	0	0
Eukaryota/Arthropoda/Insecta/Hemiptera/Reduviidae/Haematoloecha	0	11	0	0	0	0	0	0	0	0	0	0
Eukaryota/Arthropoda/Insecta/Hemiptera/Reduviidae/Neocentrocnemis	92	104	78	0	0	0	0	0	0	0	0	0
Eukaryota/Arthropoda/Insecta/Hemiptera/Reduviidae/Psytalla	0	0	0	14	16	0	27	10	15	31	0	13
Eukaryota/Arthropoda/Insecta/Hemiptera/Rhyparochromidae/Paromius	53	0	0	0	0	0	0	0	0	0	0	0
Eukaryota/Arthropoda/Insecta/Hemiptera/Rhyparochromidae/Plinthisus	57	79	55	0	0	0	0	0	0	0	0	0
Eukaryota/Arthropoda/Insecta/Hemiptera/Saldidae/Saldula	540	704	577	23	21	27	27	36	15	22	0	16
Eukaryota/Arthropoda/Insecta/Hemiptera/Schizopteridae/Hypselosoma	0	0	16	139	78	93	73	71	88	143	123	132
Eukaryota/Arthropoda/Insecta/Hemiptera/Schizopteridae/Nannocoris	122	74	188	0	0	0	0	0	0	0	0	0
Eukaryota/Arthropoda/Insecta/Hemiptera/Schizopteridae/Ogeria	0	0	0	11	0	0	0	0	10	14	0	0
Eukaryota/Arthropoda/Insecta/Hemiptera/Schizopteridae/Schizoptera	10	0	0	0	0	0	0	0	0	0	0	0
Eukaryota/Arthropoda/Insecta/Hemiptera/Scutelleridae/Cantao	0	0	0	0	0	0	0	0	0	19	0	0
Eukaryota/Arthropoda/Insecta/Hemiptera/Veliidae	0	0	0	0	0	0	12	0	16	0	14	10
Eukaryota/Arthropoda/Insecta/Hymenoptera/Agaonidae/Ceratosolen	0	0	0	0	0	0	0	0	0	0	0	0
Eukaryota/Arthropoda/Insecta/Hymenoptera/Aphelinidae/Coccophagus	0	22	0	374	278	285	134	150	253	198	258	276
Eukaryota/Arthropoda/Insecta/Hymenoptera/Apidae/Apis	55	63	53	20	28	18	18	20	30	26	0	28
Eukaryota/Arthropoda/Insecta/Hymenoptera/Apidae/Bombus	10	15	12	12	0	0	0	0	0	11	0	0
Eukaryota/Arthropoda/Insecta/Hymenoptera/Apidae/Ceratina	0	0	13	28	20	30	26	82	62	0	0	0
Eukaryota/Arthropoda/Insecta/Hymenoptera/Apidae/Eufriesea	0	0	0	0	0	0	0	0	0	0	0	0
Eukaryota/Arthropoda/Insecta/Hymenoptera/Apidae/Habropoda	28	15	12	0	0	0	0	0	0	0	0	0
Eukaryota/Arthropoda/Insecta/Hymenoptera/Apidae/Thyreus	0	0	0	0	0	0	17	13	0	23	18	14
Eukaryota/Arthropoda/Insecta/Hymenoptera/Braconidae/Aphidius	0	0	0	0	0	0	11	0	0	0	0	0
Eukaryota/Arthropoda/Insecta/Hymenoptera/Braconidae/Diachasma	13	16	0	0	0	0	10	0	0	0	0	0
Eukaryota/Arthropoda/Insecta/Hymenoptera/Braconidae/Diaeretus	0	0	0	20	19	20	16	13	15	23	0	60
Eukaryota/Arthropoda/Insecta/Hymenoptera/Braconidae/Ephedrus	0	0	0	35	13	15	11	11	21	23	21	19
Eukaryota/Arthropoda/Insecta/Hymenoptera/Braconidae/Fopius	0	22	0	36	24	11	28	22	51	0	0	0
Eukaryota/Arthropoda/Insecta/Hymenoptera/Braconidae/Helcon	0	0	0	16	0	0	0	0	0	12	0	0
Eukaryota/Arthropoda/Insecta/Hymenoptera/Braconidae/Microplitis	0	0	0	0	41	10	22	0	87	81	0	93
Eukaryota/Arthropoda/Insecta/Hymenoptera/Cephidae/Cephus	101	164	121	0	0	0	11	12	14	0	0	0
Eukaryota/Arthropoda/Insecta/Hymenoptera/Chalcididae/Chalcis	16	18	0	0	0	0	0	0	0	0	0	0
Eukaryota/Arthropoda/Insecta/Hymenoptera/Crabronidae/Passaloecus	10	0	0	0	0	0	0	0	0	0	0	0
Eukaryota/Arthropoda/Insecta/Hymenoptera/Crabronidae/Pison	14	12	13	23	19	20	20	21	0	36	40	28
Eukaryota/Arthropoda/Insecta/Hymenoptera/Crabronidae/Plenoculus	0	0	0	39	25	30	23	13	19	49	23	31
Eukaryota/Arthropoda/Insecta/Hymenoptera/Diprionidae/Neodiprion	32	42	25	0	0	0	0	0	0	0	0	0
Eukaryota/Arthropoda/Insecta/Hymenoptera/Encyrtidae/Copidosoma	67	126	50	143	95	147	78	35	93	63	55	89
Eukaryota/Arthropoda/Insecta/Hymenoptera/Encyrtidae/Leptomastix	0	0	0	0	0	10	11	0	0	14	0	0
Eukaryota/Arthropoda/Insecta/Hymenoptera/Eucharitidae/Orasema	0	14	0	0	0	0	0	0	0	0	0	0
Eukaryota/Arthropoda/Insecta/Hymenoptera/Formicidae	0	24	0	0	0	0	0	0	0	0	0	0
Eukaryota/Arthropoda/Insecta/Hymenoptera/Formicidae/Acromyrmex	0	0	0	0	0	0	0	0	0	0	0	0
Eukaryota/Arthropoda/Insecta/Hymenoptera/Formicidae/Atta	0	0	0	52	44	26	18	21	12	0	0	0
Eukaryota/Arthropoda/Insecta/Hymenoptera/Formicidae/Brachyponera	0	0	0	10	0	15	0	0	0	0	14	13
Eukaryota/Arthropoda/Insecta/Hymenoptera/Formicidae/Camponotus	113	195	139	11	0	0	31	34	25	18	11	0
Eukaryota/Arthropoda/Insecta/Hymenoptera/Formicidae/Cyphomyrmex	0	0	0	0	0	0	0	0	0	0	0	0
Eukaryota/Arthropoda/Insecta/Hymenoptera/Formicidae/Dinoponera	0	0	0	0	0	0	0	0	0	0	0	0
Eukaryota/Arthropoda/Insecta/Hymenoptera/Formicidae/Harpegnathos	32	68	25	16	0	0	0	0	0	0	0	0
Eukaryota/Arthropoda/Insecta/Hymenoptera/Formicidae/Leptomyrmex	0	0	0	14	0	0	0	10	0	10	0	0
Eukaryota/Arthropoda/Insecta/Hymenoptera/Formicidae/Leptothorax	0	0	0	45	21	22	23	19	23	29	22	19
Eukaryota/Arthropoda/Insecta/Hymenoptera/Formicidae/Linepithema	0	10	0	0	0	0	0	0	10	0	0	0
Eukaryota/Arthropoda/Insecta/Hymenoptera/Formicidae/Monomorium	20	31	25	0	0	0	0	0	10	0	0	0
Eukaryota/Arthropoda/Insecta/Hymenoptera/Formicidae/Mystrium	17	28	13	0	0	0	10	11	0	0	0	0
Eukaryota/Arthropoda/Insecta/Hymenoptera/Formicidae/Ooceraea	0	14	13	14	18	25	12	14	28	12	0	0
Eukaryota/Arthropoda/Insecta/Hymenoptera/Formicidae/Pogonomyrmex	0	0	0	0	0	0	0	0	12	0	0	0
Eukaryota/Arthropoda/Insecta/Hymenoptera/Formicidae/Pseudomyrmex	0	0	0	0	0	0	0	0	0	0	0	0
Eukaryota/Arthropoda/Insecta/Hymenoptera/Formicidae/Solenopsis	20	37	15	115	66	75	60	51	50	82	58	78
Eukaryota/Arthropoda/Insecta/Hymenoptera/Formicidae/Stenamma	0	0	0	0	0	0	0	0	0	0	0	0
Eukaryota/Arthropoda/Insecta/Hymenoptera/Formicidae/Temnothorax	15	0	0	0	15	0	0	12	0	11	11	18
Eukaryota/Arthropoda/Insecta/Hymenoptera/Formicidae/Trachymyrmex	0	0	0	14	0	0	0	0	0	0	0	0
Eukaryota/Arthropoda/Insecta/Hymenoptera/Formicidae/Vollenhovia	61	66	40	0	0	0	0	0	0	0	0	0
Eukaryota/Arthropoda/Insecta/Hymenoptera/Formicidae/Wasmannia	0	0	0	37	17	18	31	0	15	32	18	0
Eukaryota/Arthropoda/Insecta/Hymenoptera/Halictidae/Dufourea	0	0	0	0	22	14	0	12	0	0	0	0
Eukaryota/Arthropoda/Insecta/Hymenoptera/Ichneumonidae/Pseudoplatylabus	0	0	0	126	54	87	57	33	53	91	42	70
Eukaryota/Arthropoda/Insecta/Hymenoptera/Megachilidae/Megachile	0	0	0	0	0	0	0	0	11	0	0	0
Eukaryota/Arthropoda/Insecta/Hymenoptera/Mutillidae/Dasymutilla	0	0	0	67	59	55	23	35	35	57	45	21
Eukaryota/Arthropoda/Insecta/Hymenoptera/Orussidae/Orussus	0	0	0	12	0	0	0	0	10	0	0	0
Eukaryota/Arthropoda/Insecta/Hymenoptera/Platygastridae/Platygaster	0	0	0	37	21	31	28	24	34	24	25	17
Eukaryota/Arthropoda/Insecta/Hymenoptera/Pompilidae/Apareia	0	0	0	20	0	0	18	19	0	0	0	0
Eukaryota/Arthropoda/Insecta/Hymenoptera/Pteromalidae/Nasonia	0	0	0	0	11	0	0	0	0	14	0	0
Eukaryota/Arthropoda/Insecta/Hymenoptera/Sphecidae/Chalybion	0	0	0	0	0	0	0	0	0	0	0	0
Eukaryota/Arthropoda/Insecta/Hymenoptera/Tenthredinidae/Athalia	0	0	0	0	0	0	10	0	0	0	0	0
Eukaryota/Arthropoda/Insecta/Hymenoptera/Tenthredinidae/Hemitaxonus	0	0	0	10	0	0	0	0	0	0	0	0
Eukaryota/Arthropoda/Insecta/Hymenoptera/Tiphiidae/Brachycistis	0	0	0	24	14	25	16	0	32	21	14	18
Eukaryota/Arthropoda/Insecta/Hymenoptera/Trichogrammatidae/Trichogramma	0	0	0	0	0	0	15	0	13	24	0	10
Eukaryota/Arthropoda/Insecta/Hymenoptera/Vespidae/Polistes	24	30	18	36	57	39	33	27	26	31	39	35
Eukaryota/Arthropoda/Insecta/Lepidoptera/Bombycidae/Bombyx	0	18	0	33	16	14	20	13	15	22	12	10
Eukaryota/Arthropoda/Insecta/Lepidoptera/Cosmopterigidae/Hyposmocoma	25	28	24	0	0	0	0	0	0	11	0	0
Eukaryota/Arthropoda/Insecta/Lepidoptera/Dalceridae/Dalcerides	13	0	0	0	0	0	0	0	0	0	0	0
Eukaryota/Arthropoda/Insecta/Lepidoptera/Erebidae/Amsacta	0	0	0	104	78	69	62	40	50	81	67	79
Eukaryota/Arthropoda/Insecta/Lepidoptera/Eriocraniidae/Eriocrania	0	0	0	33	0	0	13	0	0	18	11	12
Eukaryota/Arthropoda/Insecta/Lepidoptera/Geometridae/Biston	0	0	0	0	0	0	0	0	11	0	0	0
Eukaryota/Arthropoda/Insecta/Lepidoptera/Hyblaeidae/Hyblaea	0	0	0	33	19	18	24	16	21	19	14	15
Eukaryota/Arthropoda/Insecta/Lepidoptera/Mnesarchaeidae/Mnesarchaea	0	0	0	21	12	11	0	0	16	11	0	11
Eukaryota/Arthropoda/Insecta/Lepidoptera/Noctuidae/Helicoverpa	15	13	22	0	0	0	0	0	0	0	0	0
Eukaryota/Arthropoda/Insecta/Lepidoptera/Noctuidae/Spodoptera	0	0	0	62	0	0	57	42	23	797	0	0
Eukaryota/Arthropoda/Insecta/Lepidoptera/Noctuidae/Trichoplusia	0	11	0	0	0	0	0	0	11	11	0	0
Eukaryota/Arthropoda/Insecta/Lepidoptera/Nymphalidae/Bicyclus	0	10	0	61	44	37	27	29	35	58	32	34
Eukaryota/Arthropoda/Insecta/Lepidoptera/Nymphalidae/Heliconius	0	0	0	0	0	0	0	0	0	0	0	0
Eukaryota/Arthropoda/Insecta/Lepidoptera/Nymphalidae/Vanessa	0	0	0	0	0	0	0	0	0	0	0	0
Eukaryota/Arthropoda/Insecta/Lepidoptera/Papilionidae/Papilio	28	22	15	0	0	0	12	0	0	0	0	0
Eukaryota/Arthropoda/Insecta/Lepidoptera/Pieridae/Pieris	33	22	27	0	0	0	0	0	0	0	0	0
Eukaryota/Arthropoda/Insecta/Lepidoptera/Plutellidae/Plutella	0	0	0	12	0	0	0	0	0	0	0	0
Eukaryota/Arthropoda/Insecta/Lepidoptera/Prodoxidae/Prodoxus	0	0	0	35	12	15	18	0	0	22	0	12
Eukaryota/Arthropoda/Insecta/Lepidoptera/Pyralidae/Amyelois	0	0	0	0	0	0	0	0	0	0	0	0
Eukaryota/Arthropoda/Insecta/Lepidoptera/Pyralidae/Galleria	20	38	11	0	0	0	0	0	0	0	0	0
Eukaryota/Arthropoda/Insecta/Lepidoptera/Saturniidae/Samia	0	0	0	16	0	0	0	0	0	15	0	0
Eukaryota/Arthropoda/Insecta/Lepidoptera/Sphingidae/Rhagastis	0	0	0	19	15	15	0	0	10	30	0	11
Eukaryota/Arthropoda/Insecta/Lepidoptera/Tineidae/Tineola	0	0	0	11	13	0	15	0	13	13	12	0
Eukaryota/Arthropoda/Insecta/Lepidoptera/Tortricidae/Hilarographa	11	24	0	0	0	0	0	0	0	0	0	0
Eukaryota/Arthropoda/Insecta/Mecoptera/Panorpidae/Panorpa	0	10	0	0	0	0	0	0	0	0	0	0
Eukaryota/Arthropoda/Insecta/Megaloptera/Corydalidae/Archichauliodes	0	0	0	15	0	0	0	0	0	0	0	0
Eukaryota/Arthropoda/Insecta/Neuroptera/Chrysopidae/Anomalochrysa	0	0	0	17	0	0	0	0	10	15	13	10
Eukaryota/Arthropoda/Insecta/Neuroptera/Chrysopidae/Cacarulla	10	0	0	0	0	0	0	0	0	0	0	0
Eukaryota/Arthropoda/Insecta/Neuroptera/Ithonidae/Platystoechotes	0	16	0	0	0	0	0	0	0	0	0	0
Eukaryota/Arthropoda/Insecta/Neuroptera/Myrmeleontidae/Myrmeleon	0	0	0	14	10	0	0	0	0	12	0	0
Eukaryota/Arthropoda/Insecta/Neuroptera/Nemopteridae/Austrocroce	0	0	0	33	89	60	88	37	63	64	72	181
Eukaryota/Arthropoda/Insecta/Neuroptera/Sisyridae/Climacia	0	0	0	30	0	11	0	0	0	61	0	65
Eukaryota/Arthropoda/Insecta/Odonata/Coenagrionidae/Enallagma	0	0	0	16	0	11	0	0	0	15	0	10
Eukaryota/Arthropoda/Insecta/Odonata/Coenagrionidae/Megalagrion	0	0	0	0	490	0	0	0	0	0	0	0
Eukaryota/Arthropoda/Insecta/Odonata/Euphaeidae/Anisopleura	0	0	0	0	0	0	0	0	0	0	0	10
Eukaryota/Arthropoda/Insecta/Odonata/Platycnemididae/Stenocnemis	0	18	10	100	75	66	69	43	56	96	48	85
Eukaryota/Arthropoda/Insecta/Odonata/Protoneuridae/Elattoneura	0	0	0	0	0	0	0	0	0	13	0	10
Eukaryota/Arthropoda/Insecta/Odonata/Protoneuridae/Psaironeura	76	127	49	154	154	79	141	74	108	41	34	50
Eukaryota/Arthropoda/Insecta/Orthoptera/Acrididae/Anablysis	0	0	0	11	0	0	0	0	0	0	0	11
Eukaryota/Arthropoda/Insecta/Orthoptera/Acrididae/Buforania	0	0	0	26	10	19	14	11	11	22	0	10
Eukaryota/Arthropoda/Insecta/Orthoptera/Acrididae/Marellia	0	0	0	37	30	28	0	0	0	0	0	0
Eukaryota/Arthropoda/Insecta/Orthoptera/Acrididae/Paulinia	0	0	0	0	0	0	0	0	10	0	10	0
Eukaryota/Arthropoda/Insecta/Orthoptera/Anostostomatidae/Hemiandrus	18	0	15	0	0	0	0	0	0	0	0	0
Eukaryota/Arthropoda/Insecta/Orthoptera/Gryllacrididae/Camptonotus	0	0	0	18	0	0	0	0	0	11	0	0
Eukaryota/Arthropoda/Insecta/Orthoptera/Gryllidae	14	20	15	0	0	0	0	0	0	0	0	0
Eukaryota/Arthropoda/Insecta/Orthoptera/Gryllidae/Anaxipha	0	0	0	22	24	15	23	21	16	33	10	0
Eukaryota/Arthropoda/Insecta/Orthoptera/Gryllidae/Caconemobius	0	0	0	0	0	12	0	0	0	0	0	0
Eukaryota/Arthropoda/Insecta/Orthoptera/Gryllidae/Cardiodactylus	0	0	0	21	0	11	11	10	0	19	21	11
Eukaryota/Arthropoda/Insecta/Orthoptera/Gryllidae/Dianemobius	0	0	0	0	0	0	0	0	0	12	0	0
Eukaryota/Arthropoda/Insecta/Orthoptera/Gryllidae/Gryllus	10	31	26	14	0	0	0	0	12	0	0	0
Eukaryota/Arthropoda/Insecta/Orthoptera/Gryllidae/Nemobius	0	0	0	0	0	0	11	0	0	0	0	0
Eukaryota/Arthropoda/Insecta/Orthoptera/Pamphagidae/Eumigus	0	0	0	0	0	0	0	0	0	16	0	0
Eukaryota/Arthropoda/Insecta/Orthoptera/Pneumoridae/Bullacris	0	0	0	17	10	0	0	0	0	21	0	20
Eukaryota/Arthropoda/Insecta/Orthoptera/Pneumoridae/Physemacris	0	0	0	27	26	11	0	0	26	18	14	10
Eukaryota/Arthropoda/Insecta/Orthoptera/Rhaphidophoridae/Ceuthophilus	11	20	0	35	23	15	31	25	18	39	17	39
Eukaryota/Arthropoda/Insecta/Orthoptera/Romaleidae/Pareusychius	0	0	0	0	0	0	10	11	0	0	0	0
Eukaryota/Arthropoda/Insecta/Orthoptera/Tetrigidae/Paratettix	0	0	0	0	0	0	10	0	0	15	0	0
Eukaryota/Arthropoda/Insecta/Orthoptera/Tettigoniidae/Cocconotus	0	0	0	10	0	0	0	0	0	0	0	0
Eukaryota/Arthropoda/Insecta/Orthoptera/Tettigoniidae/Deracantha	0	22	12	0	0	0	0	0	0	0	0	0
Eukaryota/Arthropoda/Insecta/Orthoptera/Tettigoniidae/Ephippiger	0	0	0	14	0	0	11	0	13	12	0	0
Eukaryota/Arthropoda/Insecta/Orthoptera/Tettigoniidae/Eugaster	16	30	11	14	11	17	12	11	15	16	0	20
Eukaryota/Arthropoda/Insecta/Orthoptera/Tridactylidae/Neotridactylus	0	13	0	75	34	32	23	22	32	34	15	19
Eukaryota/Arthropoda/Insecta/Orthoptera/Trigonopterygidae/Trigonopteryx	0	14	0	0	0	0	0	0	0	0	0	0
Eukaryota/Arthropoda/Insecta/Phasmatodea/Diapheromeridae/Clonaria	0	0	0	14	0	14	0	0	0	10	12	13
Eukaryota/Arthropoda/Insecta/Phasmatodea/Heteropterygidae/Hoploclonia	0	0	0	0	0	0	10	0	0	0	0	0
Eukaryota/Arthropoda/Insecta/Phasmatodea/Lonchodidae/Lopaphus	0	0	0	18	0	10	0	0	0	0	0	0
Eukaryota/Arthropoda/Insecta/Phasmatodea/Phasmatidae/Baculum	0	0	0	190	121	162	146	124	129	191	129	184
Eukaryota/Arthropoda/Insecta/Phasmatodea/Phasmatidae/Cuniculina	0	0	0	28	13	20	21	0	12	22	16	15
Eukaryota/Arthropoda/Insecta/Phthiraptera/Haematopinidae/Haematopinus	0	16	0	0	0	0	0	0	0	0	0	0
Eukaryota/Arthropoda/Insecta/Phthiraptera/Pediculidae/Pediculus	0	0	0	0	0	0	0	0	0	0	0	0
Eukaryota/Arthropoda/Insecta/Phthiraptera/Philopteridae/Degeeriella	102	177	0	0	0	0	0	0	0	0	0	0
Eukaryota/Arthropoda/Insecta/Phthiraptera/Polyplacidae/Fahrenholzia	0	0	0	13	0	0	19	0	0	0	0	0
Eukaryota/Arthropoda/Insecta/Plecoptera	13	69	44	0	0	0	0	0	0	0	0	0
Eukaryota/Arthropoda/Insecta/Plecoptera/Austroperlidae/Acruroperla	0	0	0	18	12	12	0	14	10	25	13	13
Eukaryota/Arthropoda/Insecta/Plecoptera/Nemouridae/Amphinemura	0	23	0	0	0	0	10	0	0	0	0	0
Eukaryota/Arthropoda/Insecta/Plecoptera/Nemouridae/Malenka	0	0	0	0	17	0	11	0	0	25	12	14
Eukaryota/Arthropoda/Insecta/Plecoptera/Nemouridae/Nanonemoura	0	0	0	0	0	0	16	0	18	0	13	0
Eukaryota/Arthropoda/Insecta/Plecoptera/Nemouridae/Ostrocerca	0	0	0	49	68	48	53	41	33	31	11	25
Eukaryota/Arthropoda/Insecta/Plecoptera/Peltoperlidae/Yoraperla	0	11	0	0	0	0	0	0	0	0	0	0
Eukaryota/Arthropoda/Insecta/Plecoptera/Perlidae/Agnetina	0	0	0	0	0	0	0	0	0	0	0	10
Eukaryota/Arthropoda/Insecta/Psocoptera/Amphipsocidae/Tagalopsocus	233	572	562	81	454	311	29	51	27	190	563	110
Eukaryota/Arthropoda/Insecta/Psocoptera/Compsocidae/Compsocus	0	17	0	0	0	0	0	0	0	0	0	0
Eukaryota/Arthropoda/Insecta/Psocoptera/Dasydemellidae/Ptenopsila	0	0	0	0	0	0	0	0	0	0	0	11
Eukaryota/Arthropoda/Insecta/Psocoptera/Liposcelididae/Embidopsocus	20	38	11	0	0	0	0	0	0	0	0	0
Eukaryota/Arthropoda/Insecta/Psocoptera/Prionoglarididae/Speleketor	0	0	0	76	75	31	42	47	69	53	73	37
Eukaryota/Arthropoda/Insecta/Psocoptera/Psocidae/Trichadenotecnum	11	22	10	65	49	33	59	32	51	70	50	64
Eukaryota/Arthropoda/Insecta/Siphonaptera/Ceratophyllidae/Malaraeus	0	0	0	101	63	67	38	50	72	40	74	56
Eukaryota/Arthropoda/Insecta/Siphonaptera/Ceratophyllidae/Traubella	0	0	0	110	82	92	53	52	59	57	47	65
Eukaryota/Arthropoda/Insecta/Siphonaptera/Pulicidae	0	0	0	17	11	24	12	0	0	24	14	14
Eukaryota/Arthropoda/Insecta/Siphonaptera/Pulicidae/Ctenocephalides	183	248	179	426	300	283	319	265	399	428	273	384
Eukaryota/Arthropoda/Insecta/Siphonaptera/Pulicidae/Xenopsylla	11	48	0	130	84	97	82	57	95	116	75	87
Eukaryota/Arthropoda/Insecta/Strepsiptera/Corioxenidae	0	11	0	0	0	0	0	0	0	0	0	0
Eukaryota/Arthropoda/Insecta/Strepsiptera/Elenchidae/Elenchus	10	18	0	49	20	32	25	13	30	29	22	34
Eukaryota/Arthropoda/Insecta/Strepsiptera/Halictophagidae/Halictophagus	28	27	14	13	0	0	0	0	0	0	0	0
Eukaryota/Arthropoda/Insecta/Strepsiptera/Mengenillidae/Mengenilla	10	15	0	13	15	0	20	12	17	19	16	16
Eukaryota/Arthropoda/Insecta/Strepsiptera/Xenidae/Xenos	0	21	0	160	125	123	80	49	81	117	68	77
Eukaryota/Arthropoda/Insecta/Thysanoptera/Aeolothripidae/Franklinothrips	0	0	0	0	0	0	0	0	0	0	13	0
Eukaryota/Arthropoda/Insecta/Thysanoptera/Heterothripidae/Heterothrips	0	0	0	26	0	18	11	12	0	0	0	12
Eukaryota/Arthropoda/Insecta/Thysanoptera/Thripidae	0	0	0	0	0	0	0	0	0	0	23	0
Eukaryota/Arthropoda/Insecta/Thysanoptera/Thripidae/Frankliniella	0	10	0	33	11	0	107	23	20	54	29	0
Eukaryota/Arthropoda/Insecta/Thysanoptera/Thripidae/Pseudodendrothrips	0	0	0	15	18	25	20	0	12	21	27	25
Eukaryota/Arthropoda/Insecta/Thysanoptera/Thripidae/Stenchaetothrips	757	1470	670	35440	25111	31024	18531	18838	21849	29096	21118	25837
Eukaryota/Arthropoda/Insecta/Thysanoptera/Thripidae/Taeniothrips	0	0	0	24	10	15	24	12	18	32	20	11
Eukaryota/Arthropoda/Insecta/Thysanoptera/Thripidae/Tenothrips	0	0	0	0	0	0	0	0	0	0	0	14
Eukaryota/Arthropoda/Insecta/Trichoptera/Apataniidae/Apatania	280	406	251	11	0	0	11	0	0	0	0	0
Eukaryota/Arthropoda/Insecta/Trichoptera/Hydropsychidae	0	0	0	0	0	0	13	16	0	0	0	0
Eukaryota/Arthropoda/Insecta/Trichoptera/Hydropsychidae/Hydropsyche	16	11	19	243	263	25	252	156	213	103	213	189
Eukaryota/Arthropoda/Insecta/Trichoptera/Psychomyiidae/Tinodes	0	0	0	0	0	0	0	0	0	17	0	0
Eukaryota/Arthropoda/Insecta/Zoraptera/Zorotypidae/Zorotypus	128	116	112	45	44	33	35	36	26	67	40	45
Eukaryota/Arthropoda/Insecta/Zygentoma/Lepismatidae/Lepisma	25	23	26	12	0	0	0	0	0	0	0	0
Eukaryota/Arthropoda/Malacostraca/Amphipoda	87	152	116	131	96	87	50	46	87	25	11	117
Eukaryota/Arthropoda/Malacostraca/Amphipoda/Acanthonotozomellidae/Acanthonotozomoides	0	0	0	34	16	21	21	20	23	23	19	30
Eukaryota/Arthropoda/Malacostraca/Amphipoda/Brachyscelidae/Brachyscelus	11	14	0	0	0	0	0	0	0	0	0	0
Eukaryota/Arthropoda/Malacostraca/Amphipoda/Calliopiidae/Cleippides	0	0	0	20	18	27	0	0	18	26	16	11
Eukaryota/Arthropoda/Malacostraca/Amphipoda/Caprellidae	0	0	10	0	0	0	13	0	18	0	0	0
Eukaryota/Arthropoda/Malacostraca/Amphipoda/Caprellidae/Caprella	0	0	0	60	40	30	35	0	17	36	22	46
Eukaryota/Arthropoda/Malacostraca/Amphipoda/Epimeriidae/Epimeria	27	31	32	0	0	0	0	0	0	0	0	0
Eukaryota/Arthropoda/Malacostraca/Amphipoda/Hyalellidae/Hyalella	16	26	23	0	0	0	0	0	0	13	0	20
Eukaryota/Arthropoda/Malacostraca/Amphipoda/Hyperiidae	0	10	0	0	0	0	0	0	0	0	0	0
Eukaryota/Arthropoda/Malacostraca/Amphipoda/Ingolfiellidae/Ingolfiella	0	0	0	59	59	46	111	90	159	44	34	151
Eukaryota/Arthropoda/Malacostraca/Amphipoda/Leucothoidae	22	35	28	0	0	0	0	0	0	0	0	0
Eukaryota/Arthropoda/Malacostraca/Amphipoda/Leucothoidae/Anamixis	0	0	0	0	0	0	16	0	10	0	0	0
Eukaryota/Arthropoda/Malacostraca/Amphipoda/Lysianassidae	0	0	0	0	0	0	0	0	0	0	0	0
Eukaryota/Arthropoda/Malacostraca/Amphipoda/Lysianassidae/Paralicella	0	0	0	15	17	11	0	10	10	10	0	0
Eukaryota/Arthropoda/Malacostraca/Amphipoda/Melitidae	0	0	0	26	28	19	35	15	29	65	18	23
Eukaryota/Arthropoda/Malacostraca/Amphipoda/Niphargidae/Niphargus	0	16	0	0	0	0	0	0	0	0	0	0
Eukaryota/Arthropoda/Malacostraca/Amphipoda/Oedicerotidae/Bathymedon	25	40	18	0	0	0	0	0	0	0	0	0
Eukaryota/Arthropoda/Malacostraca/Amphipoda/Oxycephalidae	0	0	0	10	11	20	25	0	22	0	0	10
Eukaryota/Arthropoda/Malacostraca/Amphipoda/Oxycephalidae/Rhabdosoma	35	56	34	236	292	204	391	210	295	97	102	131
Eukaryota/Arthropoda/Malacostraca/Amphipoda/Pontogeneiidae/Eusiroides	0	0	0	138	91	177	0	0	0	47	30	121
Eukaryota/Arthropoda/Malacostraca/Amphipoda/Salentinellidae/Salentinella	0	0	0	0	10	0	0	0	0	0	0	0
Eukaryota/Arthropoda/Malacostraca/Anaspidacea/Gonodactylidae	0	0	0	0	0	0	0	0	0	13	0	0
Eukaryota/Arthropoda/Malacostraca/Bathynellacea/Bathynellidae	47	46	41	0	0	0	0	0	0	0	0	0
Eukaryota/Arthropoda/Malacostraca/Bathynellacea/Bathynellidae/Gallobathynella	0	0	0	10	0	0	0	0	0	0	0	0
Eukaryota/Arthropoda/Malacostraca/Bathynellacea/Parabathynellidae	0	10	0	0	0	0	0	0	0	0	0	0
Eukaryota/Arthropoda/Malacostraca/Bathynellacea/Parabathynellidae/Hexabathynella	0	13	0	67	27	34	28	21	43	42	26	32
Eukaryota/Arthropoda/Malacostraca/Bathynellacea/Parabathynellidae/Iberobathynella	32	27	19	121	68	108	81	52	54	82	96	148
Eukaryota/Arthropoda/Malacostraca/Bathynellacea/Parabathynellidae/Paraiberobathynella	0	15	0	0	0	0	0	0	0	0	0	0
Eukaryota/Arthropoda/Malacostraca/Cumacea/Lampropidae/Lamprops	0	13	0	0	0	0	0	0	0	0	0	0
Eukaryota/Arthropoda/Malacostraca/Decapoda/Aeglidae/Aegla	20	16	12	0	0	0	0	0	0	0	0	0
Eukaryota/Arthropoda/Malacostraca/Decapoda/Alpheidae	0	0	0	10	11	0	0	0	11	21	35	24
Eukaryota/Arthropoda/Malacostraca/Decapoda/Alvinocarididae/Rimicaris	0	0	0	0	10	14	10	0	12	13	0	0
Eukaryota/Arthropoda/Malacostraca/Decapoda/Bathypalaemonellidae/Bathypalaemonetes	0	0	0	16	0	13	12	0	10	11	0	0
Eukaryota/Arthropoda/Malacostraca/Decapoda/Benthesicymidae/Benthesicymus	0	0	0	0	0	0	44	51	11	0	0	0
Eukaryota/Arthropoda/Malacostraca/Decapoda/Cambaridae/Troglocambarus	0	16	0	71	32	51	40	31	45	54	45	50
Eukaryota/Arthropoda/Malacostraca/Decapoda/Chirostylidae	0	0	0	11	0	0	0	0	0	0	0	0
Eukaryota/Arthropoda/Malacostraca/Decapoda/Crangonidae	0	0	0	45	11	20	16	11	21	32	11	28
Eukaryota/Arthropoda/Malacostraca/Decapoda/Disciadidae/Discias	147	217	222	0	0	0	0	0	0	0	0	0
Eukaryota/Arthropoda/Malacostraca/Decapoda/Enoplometopidae/Enoplometopus	0	12	0	11	0	0	0	0	0	0	0	0
Eukaryota/Arthropoda/Malacostraca/Decapoda/Epialtidae/Pugettia	17	36	15	0	0	0	0	0	0	0	0	0
Eukaryota/Arthropoda/Malacostraca/Decapoda/Galatheidae/Galathea	0	0	0	0	0	0	10	10	0	0	0	0
Eukaryota/Arthropoda/Malacostraca/Decapoda/Galatheidae/Munidopsis	0	0	0	0	0	0	0	0	0	10	0	0
Eukaryota/Arthropoda/Malacostraca/Decapoda/Goneplacidae/Eucrate	0	0	0	14	0	0	0	0	0	0	0	0
Eukaryota/Arthropoda/Malacostraca/Decapoda/Hippolytidae/Hippolyte	23	31	30	0	0	0	11	0	0	0	17	10
Eukaryota/Arthropoda/Malacostraca/Decapoda/Hippolytidae/Trachycaris	0	11	0	0	0	0	0	0	0	0	0	0
Eukaryota/Arthropoda/Malacostraca/Decapoda/Laomediidae	0	0	0	16	0	0	0	0	0	0	0	0
Eukaryota/Arthropoda/Malacostraca/Decapoda/Lithodidae/Oedignathus	0	0	0	36	15	26	12	14	26	47	14	25
Eukaryota/Arthropoda/Malacostraca/Decapoda/Munididae/Anoplonida	94	135	82	12	0	0	16	19	12	0	0	0
Eukaryota/Arthropoda/Malacostraca/Decapoda/Munididae/Cervimunida	0	0	0	36	20	21	26	22	28	74	28	26
Eukaryota/Arthropoda/Malacostraca/Decapoda/Munididae/Heteronida	0	0	0	10	0	11	11	0	10	22	14	19
Eukaryota/Arthropoda/Malacostraca/Decapoda/Munididae/Munida	24	52	26	0	0	0	0	0	0	0	0	0
Eukaryota/Arthropoda/Malacostraca/Decapoda/Munididae/Paramunida	0	19	13	0	0	0	0	0	0	0	0	0
Eukaryota/Arthropoda/Malacostraca/Decapoda/Munididae/Sadayoshia	0	10	0	0	0	0	0	0	0	0	0	0
Eukaryota/Arthropoda/Malacostraca/Decapoda/Nephropidae/Metanephrops	13	11	0	0	0	0	0	0	0	0	0	0
Eukaryota/Arthropoda/Malacostraca/Decapoda/Oplophoridae	0	0	0	10	0	0	0	0	0	0	0	0
Eukaryota/Arthropoda/Malacostraca/Decapoda/Oplophoridae/Oplophorus	0	0	0	0	0	0	0	0	0	0	13	0
Eukaryota/Arthropoda/Malacostraca/Decapoda/Paguridae/Pagurus	0	0	0	0	0	0	20	11	10	0	0	0
Eukaryota/Arthropoda/Malacostraca/Decapoda/Paguridae/Phimochirus	0	0	0	0	0	0	11	0	0	0	0	0
Eukaryota/Arthropoda/Malacostraca/Decapoda/Paguridae/Porcellanopagurus	0	0	0	15	0	11	0	0	0	15	11	16
Eukaryota/Arthropoda/Malacostraca/Decapoda/Palaemonidae/Brachycarpus	0	0	0	12	0	0	0	0	0	17	11	0
Eukaryota/Arthropoda/Malacostraca/Decapoda/Palaemonidae/Leptopalaemon	159	241	157	0	0	0	0	0	0	0	0	0
Eukaryota/Arthropoda/Malacostraca/Decapoda/Palaemonidae/Macrobrachium	20	24	13	66	106	59	171	177	135	64	20	26
Eukaryota/Arthropoda/Malacostraca/Decapoda/Palinuridae/Panulirus	0	0	0	0	0	0	12	0	0	0	0	0
Eukaryota/Arthropoda/Malacostraca/Decapoda/Palinuridae/Projasus	0	21	0	0	0	0	0	0	0	0	0	0
Eukaryota/Arthropoda/Malacostraca/Decapoda/Parastacidae/Astacoides	0	0	0	0	0	0	19	0	11	19	10	0
Eukaryota/Arthropoda/Malacostraca/Decapoda/Parastacidae/Engaeus	13	12	0	0	0	0	0	0	0	0	0	0
Eukaryota/Arthropoda/Malacostraca/Decapoda/Parastacidae/Euastacus	14	102	41	30	10	13	15	18	17	33	15	19
Eukaryota/Arthropoda/Malacostraca/Decapoda/Pasiphaeidae/Glyphus	54	80	51	18	23	21	16	32	23	0	0	0
Eukaryota/Arthropoda/Malacostraca/Decapoda/Pasiphaeidae/Leptochela	0	0	0	0	0	0	0	16	19	0	0	0
Eukaryota/Arthropoda/Malacostraca/Decapoda/Penaeidae/Penaeus	66	109	52	0	0	0	0	0	12	0	0	12
Eukaryota/Arthropoda/Malacostraca/Decapoda/Porcellanidae	14	10	0	0	0	11	0	0	0	0	0	0
Eukaryota/Arthropoda/Malacostraca/Decapoda/Porcellanidae/Petrolisthes	0	12	0	0	0	0	0	0	0	0	0	0
Eukaryota/Arthropoda/Malacostraca/Decapoda/Psalidopodidae/Psalidopus	96	134	122	14	34	14	120	172	41	24	14	29
Eukaryota/Arthropoda/Malacostraca/Decapoda/Rhynchocinetidae/Rhynchocinetes	0	883	0	0	0	0	0	0	0	0	12	0
Eukaryota/Arthropoda/Malacostraca/Decapoda/Scyllaridae/Ibacus	11	19	13	18	13	16	0	0	14	16	0	0
Eukaryota/Arthropoda/Malacostraca/Decapoda/Sergestidae	0	0	0	0	0	11	21	15	14	0	0	27
Eukaryota/Arthropoda/Malacostraca/Decapoda/Sicyoniidae/Sicyonia	0	0	0	0	0	0	0	0	0	45	0	0
Eukaryota/Arthropoda/Malacostraca/Decapoda/Spongicolidae/Spongiocaris	0	0	0	0	0	0	0	0	0	0	0	10
Eukaryota/Arthropoda/Malacostraca/Decapoda/Varunidae/Eriocheir	0	0	0	0	0	0	0	0	0	0	0	0
Eukaryota/Arthropoda/Malacostraca/Euphausiacea/Euphausiidae	0	0	0	16	15	0	0	0	0	0	0	0
Eukaryota/Arthropoda/Malacostraca/Euphausiacea/Euphausiidae/Stylocheiron	0	0	0	23	0	10	17	0	0	0	0	10
Eukaryota/Arthropoda/Malacostraca/Isopoda	12	28	12	20	15	21	0	0	0	0	0	18
Eukaryota/Arthropoda/Malacostraca/Isopoda/Aegidae/Alitropus	212	268	266	0	0	0	0	0	0	0	0	0
Eukaryota/Arthropoda/Malacostraca/Isopoda/Armadillidae/Spherillo	0	21	0	0	0	0	0	0	13	0	0	0
Eukaryota/Arthropoda/Malacostraca/Isopoda/Asellidae/Asellus	0	0	0	20	0	0	11	0	0	18	0	20
Eukaryota/Arthropoda/Malacostraca/Isopoda/Chaetiliidae/Glyptonotus	0	13	0	0	0	0	0	0	0	0	0	0
Eukaryota/Arthropoda/Malacostraca/Isopoda/Cirolanidae/Eurydice	0	21	0	39	28	28	23	15	39	38	26	15
Eukaryota/Arthropoda/Malacostraca/Isopoda/Cirolanidae/Natatolana	0	0	0	30	38	22	16	0	0	33	13	18
Eukaryota/Arthropoda/Malacostraca/Isopoda/Cymothoidae/Anilocra	0	20	0	0	0	0	0	0	0	0	0	0
Eukaryota/Arthropoda/Malacostraca/Isopoda/Dendrotionidae/Dendrotion	10	0	0	20	39	16	34	22	43	18	30	30
Eukaryota/Arthropoda/Malacostraca/Isopoda/Idoteidae/Pentidotea	12	78	14	0	0	0	0	0	0	0	0	0
Eukaryota/Arthropoda/Malacostraca/Isopoda/Janiridae/Jaera	0	0	0	0	13	0	0	0	0	0	0	0
Eukaryota/Arthropoda/Malacostraca/Isopoda/Limnoriidae/Limnoria	0	23	12	0	0	0	0	0	0	0	0	0
Eukaryota/Arthropoda/Malacostraca/Isopoda/Macrostylidae/Macrostylis	10	17	0	0	0	0	0	0	0	0	0	0
Eukaryota/Arthropoda/Malacostraca/Isopoda/Munnopsidae	0	0	0	0	0	0	11	0	0	14	10	10
Eukaryota/Arthropoda/Malacostraca/Isopoda/Scyphacidae/Haloniscus	0	0	0	32	19	22	10	0	34	37	26	23
Eukaryota/Arthropoda/Malacostraca/Isopoda/Sphaeromatidae	567	764	554	0	0	0	14	21	21	0	0	0
Eukaryota/Arthropoda/Malacostraca/Isopoda/Sphaeromatidae/Cilicaeopsis	0	0	0	15	0	0	0	0	0	0	0	0
Eukaryota/Arthropoda/Malacostraca/Isopoda/Sphaeromatidae/Dynamenopsis	0	0	0	12	0	0	0	0	0	0	0	0
Eukaryota/Arthropoda/Malacostraca/Isopoda/Sphaeromatidae/Heterodina	14	29	0	0	0	0	0	0	0	0	0	0
Eukaryota/Arthropoda/Malacostraca/Isopoda/Sphaeromatidae/Paracerceis	26	49	40	333	381	195	378	625	536	41	14	61
Eukaryota/Arthropoda/Malacostraca/Isopoda/Sphaeromatidae/Pistorius	0	0	0	0	11	0	0	0	0	11	11	20
Eukaryota/Arthropoda/Malacostraca/Isopoda/Trichoniscidae	0	0	0	28	27	23	0	13	31	23	19	12
Eukaryota/Arthropoda/Malacostraca/Isopoda/Trichoniscidae/Haplophthalmus	0	0	0	21	0	10	0	0	0	12	0	13
Eukaryota/Arthropoda/Malacostraca/Isopoda/Trichoniscidae/Metatrichoniscoides	248	381	162	16699	8149	8568	8317	6110	5265	10897	6702	6857
Eukaryota/Arthropoda/Malacostraca/Isopoda/Trichoniscidae/Trichoniscoides	0	0	0	20	0	10	0	0	10	11	10	10
Eukaryota/Arthropoda/Malacostraca/Isopoda/Tylidae/Helleria	0	0	0	0	0	0	11	0	11	0	0	14
Eukaryota/Arthropoda/Malacostraca/Isopoda/Tylidae/Tylos	0	0	0	28	11	23	12	0	21	19	10	17
Eukaryota/Arthropoda/Malacostraca/Leptostraca/Nebaliidae/Nebalia	12	0	0	0	0	0	0	0	0	0	0	0
Eukaryota/Arthropoda/Malacostraca/Lophogastrida/Lophogastridae/Neognathophausia	17	0	0	0	0	0	0	0	0	0	0	0
Eukaryota/Arthropoda/Malacostraca/Mysida/Mysidae	15	11	10	277	124	138	136	98	116	278	158	129
Eukaryota/Arthropoda/Malacostraca/Mysida/Mysidae/Eurobowmaniella	86	145	83	0	0	0	0	0	0	0	0	0
Eukaryota/Arthropoda/Malacostraca/Mysida/Mysidae/Leptomysis	0	0	0	0	0	0	0	0	16	0	0	0
Eukaryota/Arthropoda/Malacostraca/Mysida/Mysidae/Metamysidopsis	0	0	0	25	15	21	0	0	0	0	0	0
Eukaryota/Arthropoda/Malacostraca/Mysida/Mysidae/Mysidium	153	213	205	0	0	0	0	0	0	0	0	0
Eukaryota/Arthropoda/Malacostraca/Mysida/Mysidae/Mysis	0	0	0	0	0	0	0	10	0	0	0	0
Eukaryota/Arthropoda/Malacostraca/Mysida/Mysidae/Paramysis	10	19	10	12	12	22	0	0	12	16	0	16
Eukaryota/Arthropoda/Malacostraca/Mysida/Mysidae/Parerythrops	286	387	300	0	0	0	0	0	0	0	0	0
Eukaryota/Arthropoda/Malacostraca/Mysida/Mysidae/Pseudomma	0	0	0	0	0	0	23	23	19	18	10	17
Eukaryota/Arthropoda/Malacostraca/Tanaidacea/Apseudidae/Carpoapseudes	0	16	0	137	40	72	54	48	51	38	40	41
Eukaryota/Arthropoda/Malacostraca/Tanaidacea/Kalliapseudidae/Kalliapseudes	10	15	16	0	0	0	0	0	0	0	0	0
Eukaryota/Arthropoda/Malacostraca/Tanaidacea/Neotanaidae/Neotanais	53	98	90	0	0	0	0	0	0	0	0	14
Eukaryota/Arthropoda/Malacostraca/Tanaidacea/Parapseudidae	10	0	0	0	0	0	0	0	0	0	0	0
Eukaryota/Arthropoda/Merostomata/Xiphosura/Limulidae/Limulus	20	30	31	26	25	0	0	0	0	0	0	0
Eukaryota/Arthropoda/Merostomata/Xiphosura/Limulidae/Tachypleus	0	0	0	55	44	26	36	38	29	77	30	57
Eukaryota/Arthropoda/Ostracoda/Halocyprida/Halocyprididae/Conchoecia	0	0	0	0	0	0	0	11	0	0	0	0
Eukaryota/Arthropoda/Ostracoda/Halocyprida/Polycopidae/Parapolycope	31	43	25	0	0	0	0	0	0	0	0	0
Eukaryota/Arthropoda/Ostracoda/Halocyprida/Polycopidae/Polycopiella	0	38	0	0	0	0	22	18	24	15	18	25
Eukaryota/Arthropoda/Ostracoda/Myodocopida/Cylindroleberididae	48	40	13	0	0	0	0	10	0	0	0	0
Eukaryota/Arthropoda/Ostracoda/Myodocopida/Cylindroleberididae/Parasterope	0	0	0	12	0	0	0	0	0	0	0	0
Eukaryota/Arthropoda/Ostracoda/Myodocopida/Philomedidae/Euphilomedes	0	0	0	27	20	0	0	0	0	79	58	158
Eukaryota/Arthropoda/Ostracoda/Podocopida	11	36	0	0	0	0	0	0	0	0	0	0
Eukaryota/Arthropoda/Ostracoda/Podocopida/Candonidae	0	0	0	20	17	13	0	19	0	19	13	0
Eukaryota/Arthropoda/Ostracoda/Podocopida/Candonidae/Candona	81	10	50	112	12	45	96	12	57	102	15	47
Eukaryota/Arthropoda/Ostracoda/Podocopida/Candonidae/Paracypria	0	0	0	0	0	10	0	34	0	0	12	10
Eukaryota/Arthropoda/Ostracoda/Podocopida/Candonidae/Pseudocandona	0	0	0	0	0	0	10	0	0	0	0	0
Eukaryota/Arthropoda/Ostracoda/Podocopida/Candonidae/Trapezicandona	0	0	0	20	19	12	0	0	0	22	18	17
Eukaryota/Arthropoda/Ostracoda/Podocopida/Cushmanideidae/Pontocythere	22	36	0	0	0	0	0	0	0	0	0	0
Eukaryota/Arthropoda/Ostracoda/Podocopida/Cyclocyprididae/Cyclocypris	0	0	0	0	0	0	0	12	14	0	0	0
Eukaryota/Arthropoda/Ostracoda/Podocopida/Cyprididae/Stenocypris	0	0	0	0	0	0	0	0	0	11	0	0
Eukaryota/Arthropoda/Ostracoda/Podocopida/Cytherideidae/Romecytheridea	0	10	0	0	0	0	0	0	0	0	0	0
Eukaryota/Arthropoda/Ostracoda/Podocopida/Cytheruridae/Xylocythere	11	36	0	36	16	20	23	18	42	0	0	24
Eukaryota/Arthropoda/Ostracoda/Podocopida/Darwinulidae	17	17	0	0	0	0	0	0	0	0	0	0
Eukaryota/Arthropoda/Ostracoda/Podocopida/Eucytheridae	25	32	13	0	0	0	0	0	0	0	0	0
Eukaryota/Arthropoda/Ostracoda/Podocopida/Hemicytheridae/Caudites	2114	3746	87	0	0	0	0	0	0	0	0	0
Eukaryota/Arthropoda/Ostracoda/Podocopida/Hemicytheridae/Robustaurila	0	27	0	0	0	0	0	0	0	0	0	0
Eukaryota/Arthropoda/Ostracoda/Podocopida/Leptocytheridae	0	109	0	0	0	0	0	0	0	0	0	0
Eukaryota/Arthropoda/Ostracoda/Podocopida/Limnocytheridae/Limnocythere	11	0	0	0	0	0	0	0	0	0	0	0
Eukaryota/Arthropoda/Ostracoda/Podocopida/Limnocytheridae/Metacypris	13	48	0	0	0	0	0	0	0	0	0	0
Eukaryota/Arthropoda/Ostracoda/Podocopida/Loxoconchidae/Cytheromorpha	0	0	0	0	0	0	0	693	0	0	0	0
Eukaryota/Arthropoda/Ostracoda/Podocopida/Loxoconchidae/Loxocorniculum	0	0	0	0	0	0	0	340	0	0	0	0
Eukaryota/Arthropoda/Ostracoda/Podocopida/Macrocyprididae/Macrocypris	0	13	0	0	0	11	0	0	18	0	0	0
Eukaryota/Arthropoda/Ostracoda/Podocopida/Macrocyprididae/Nenesidea	0	0	0	0	0	0	0	0	0	13	23	69
Eukaryota/Arthropoda/Ostracoda/Podocopida/Pontocyprididae/Pontocypris	0	15	0	11	44	42	11	12	17	17	85	0
Eukaryota/Arthropoda/Ostracoda/Podocopida/Terrestricytheridae/Terrestricythere	0	0	0	0	19	11	12	0	0	15	0	10
Eukaryota/Arthropoda/Ostracoda/Podocopida/Thaerocytheridae/Tenedocythere	0	10	0	0	0	0	0	0	0	0	0	0
Eukaryota/Arthropoda/Ostracoda/Podocopida/Trachyleberididae/Actinocythereis	82	145	0	0	0	0	0	0	0	0	0	0
Eukaryota/Arthropoda/Ostracoda/Podocopida/Trachyleberididae/Bicornucythere	0	13	0	0	0	0	0	0	0	0	0	0
Eukaryota/Arthropoda/Pauropoda/Tetramerocerata/Eurypauropodidae/Eurypauropus	94	141	156	0	0	0	0	0	0	0	0	0
Eukaryota/Arthropoda/Pauropoda/Tetramerocerata/Pauropodidae/Allopauropus	0	0	0	41	28	18	14	17	20	34	24	24
Eukaryota/Arthropoda/Protura/Acerentomidae/Kenyentulus	0	0	0	44	27	29	28	0	18	29	32	29
Eukaryota/Arthropoda/Protura/Acerentomidae/Nosekiella	0	23	0	22	0	0	0	0	0	14	0	0
Eukaryota/Arthropoda/Protura/Diplura	0	0	0	59	38	53	29	25	31	39	32	50
Eukaryota/Arthropoda/Protura/Diplura/Octostigmatidae/Octostigma	0	0	0	22	10	0	11	0	0	13	0	0
Eukaryota/Arthropoda/Protura/Eosentomidae/Eosentomon	0	15	12	0	20	13	44	110	51	10	0	43
Eukaryota/Arthropoda/Protura/Eosentomidae/Zhongguohentomon	307	359	268	0	0	0	0	20	0	0	0	0
Eukaryota/Arthropoda/Pycnogonida/Pantopoda	0	0	0	15	0	19	0	0	16	0	36	15
Eukaryota/Arthropoda/Pycnogonida/Pantopoda/Ammotheidae/Ascorhynchus	0	14	0	172	175	159	67	103	136	103	136	157
Eukaryota/Arthropoda/Pycnogonida/Pantopoda/Ammotheidae/Eurycyde	0	0	0	14	0	11	14	0	11	15	0	13
Eukaryota/Arthropoda/Pycnogonida/Pantopoda/Nymphonidae/Nymphon	0	0	0	25	0	17	40	0	0	13	0	13
Eukaryota/Arthropoda/Pycnogonida/Pantopoda/Phoxichilidiidae/Anoplodactylus	42	110	64	26	12	31	25	15	21	17	15	19
Eukaryota/Arthropoda/Remipedia/Nectiopoda/Godzilliidae/Pleomothra	23	40	18	0	0	0	0	0	0	0	0	0
Eukaryota/Ascomycota	267	371	288	138	56	62	174	200	220	69	136	116
Eukaryota/Ascomycota/Archaeorhizomycetes/Archaeorhizomycetales/Archaeorhizomycetaceae/Ceratosporella	0	0	0	10	0	0	0	0	0	0	0	0
Eukaryota/Ascomycota/Archaeorhizomycetes/Archaeorhizomycetales/Archaeorhizomycetaceae/Chaetasbolisia	0	11	0	0	0	0	0	0	0	0	0	0
Eukaryota/Ascomycota/Archaeorhizomycetes/Archaeorhizomycetales/Archaeorhizomycetaceae/Tetracladium	0	0	0	0	0	0	12	11	0	0	0	0
Eukaryota/Ascomycota/Arthoniomycetes/Arthoniales/Opegraphaceae/Opegrapha	11	17	20	0	0	0	0	0	0	0	0	0
Eukaryota/Ascomycota/Arthoniomycetes/Arthoniales/Roccellaceae	351	424	410	0	0	0	0	0	0	0	0	0
Eukaryota/Ascomycota/Arthoniomycetes/Arthoniales/Roccellaceae/Lecanactis	0	24	0	0	0	0	0	0	0	0	0	0
Eukaryota/Ascomycota/Arthoniomycetes/Arthoniales/Roccellaceae/Simonyella	13	25	19	0	0	0	0	0	0	0	0	0
Eukaryota/Ascomycota/Arthoniomycetes/Arthoniales/Roccellographaceae/Roccellographa	0	0	0	112	53	78	74	44	75	0	0	0
Eukaryota/Ascomycota/Collemopsidiomycetes/Collemopsidiales/Xanthopyreniaceae/Collemopsidium	0	0	11	0	0	0	0	0	0	0	0	0
Eukaryota/Ascomycota/Coniocybomycetes/Coniocybales/Coniocybaceae/Chaenotheca	12	12	0	0	0	0	0	0	0	0	0	0
Eukaryota/Ascomycota/Dothideomycetes	0	15	13	23	11	0	0	14	0	0	0	13
Eukaryota/Ascomycota/Dothideomycetes/Botryosphaeriales/Botryosphaeriaceae/Diplodia	20	0	0	0	0	0	0	0	0	10	0	21
Eukaryota/Ascomycota/Dothideomycetes/Botryosphaeriales/Botryosphaeriaceae/Macrophomina	17	20	11	0	0	0	0	0	0	0	0	0
Eukaryota/Ascomycota/Dothideomycetes/Botryosphaeriales/Botryosphaeriaceae/Tiarosporella	0	0	0	875	436	334	1128	247	356	85	45	126
Eukaryota/Ascomycota/Dothideomycetes/Botryosphaeriales/Micropeltidaceae/Dictyothyriella	0	0	0	0	11	15	0	0	0	40	20	12
Eukaryota/Ascomycota/Dothideomycetes/Botryosphaeriales/Septorioideaceae/Coniosporium	0	0	0	18	0	12	26	0	12	0	14	21
Eukaryota/Ascomycota/Dothideomycetes/Capnodiales	10	10	16	1181	1806	514	832	416	1286	917	1224	1793
Eukaryota/Ascomycota/Dothideomycetes/Capnodiales/Cladosporiaceae/Cladosporium	17	25	19	44	27	15	19	15	16	11	17	30
Eukaryota/Ascomycota/Dothideomycetes/Capnodiales/Mycosphaerellaceae/Cercospora	32	51	38	36	24	22	36	28	21	34	52	37
Eukaryota/Ascomycota/Dothideomycetes/Capnodiales/Mycosphaerellaceae/Mycosphaerella	0	24	20	0	0	0	0	0	0	0	0	0
Eukaryota/Ascomycota/Dothideomycetes/Capnodiales/Mycosphaerellaceae/Pseudocercospora	0	0	0	10	0	0	0	0	0	0	0	0
Eukaryota/Ascomycota/Dothideomycetes/Capnodiales/Mycosphaerellaceae/Ramularia	16	24	16	15	13	10	15	0	20	17	0	19
Eukaryota/Ascomycota/Dothideomycetes/Capnodiales/Mycosphaerellaceae/Sphaerulina	0	10	0	0	0	0	0	0	0	0	0	0
Eukaryota/Ascomycota/Dothideomycetes/Capnodiales/Mycosphaerellaceae/Zymoseptoria	284	271	257	12	11	0	25	19	35	0	0	0
Eukaryota/Ascomycota/Dothideomycetes/Capnodiales/Schizothyriaceae/Schizothyrium	0	0	0	1038	1254	1083	779	350	642	450	953	1064
Eukaryota/Ascomycota/Dothideomycetes/Capnodiales/Teratosphaeriaceae/Baudoinia	21	31	33	0	0	0	0	0	0	0	0	10
Eukaryota/Ascomycota/Dothideomycetes/Capnodiales/Teratosphaeriaceae/Hortaea	64	142	61	0	0	0	0	0	0	0	0	0
Eukaryota/Ascomycota/Dothideomycetes/Capnodiales/Teratosphaeriaceae/Recurvomyces	0	0	0	0	0	0	0	0	0	18	0	0
Eukaryota/Ascomycota/Dothideomycetes/Capnodiales/Teratosphaeriaceae/Teratosphaeria	29	55	24	0	0	0	0	0	0	0	0	0
Eukaryota/Ascomycota/Dothideomycetes/Dothideales/Macrovalsaria	13	0	0	0	0	0	0	0	0	0	0	0
Eukaryota/Ascomycota/Dothideomycetes/Dothideales/Saccotheciaceae/Aureobasidium	0	0	0	0	0	0	0	0	0	0	0	0
Eukaryota/Ascomycota/Dothideomycetes/Dothideales/Stigmina	10	0	0	0	0	0	0	0	0	0	0	0
Eukaryota/Ascomycota/Dothideomycetes/Jahnulales/Aliquandostipitaceae	64	81	76	18	0	0	0	0	0	0	0	0
Eukaryota/Ascomycota/Dothideomycetes/Jahnulales/Aliquandostipitaceae/Aliquandostipite	0	0	0	31	40	75	44	47	55	23	32	30
Eukaryota/Ascomycota/Dothideomycetes/Kirschsteiniotheliales/Kirschsteiniotheliaceae/Kirschsteiniothelia	25	27	12	0	0	0	0	0	11	0	0	0
Eukaryota/Ascomycota/Dothideomycetes/Microthyriales/Microthyriaceae/Tumidispora	21	19	26	17	0	0	0	0	0	0	0	0
Eukaryota/Ascomycota/Dothideomycetes/Pleosporales	208	328	212	42	45	48	13	0	22	26	17	78
Eukaryota/Ascomycota/Dothideomycetes/Pleosporales/Aigialaceae/Aigialus	16	21	18	0	0	0	0	0	0	0	0	0
Eukaryota/Ascomycota/Dothideomycetes/Pleosporales/Amorosiaceae/Angustimassarina	0	0	0	0	0	0	437	422	391	0	0	0
Eukaryota/Ascomycota/Dothideomycetes/Pleosporales/Astrosphaeriellaceae/Astrosphaeriella	51	76	55	20	25	16	11	0	13	0	13	0
Eukaryota/Ascomycota/Dothideomycetes/Pleosporales/Didymellaceae/Boeremia	129	163	116	0	0	0	0	0	0	0	0	0
Eukaryota/Ascomycota/Dothideomycetes/Pleosporales/Didymellaceae/Phoma	14	17	14	56	64	50	85	54	61	157	160	233
Eukaryota/Ascomycota/Dothideomycetes/Pleosporales/Didymosphaeriaceae/Bimuria	0	0	0	30	25	0	40	41	54	0	0	10
Eukaryota/Ascomycota/Dothideomycetes/Pleosporales/Didymosphaeriaceae/Deniquelata	14	15	0	0	0	0	0	0	0	0	0	0
Eukaryota/Ascomycota/Dothideomycetes/Pleosporales/Didymosphaeriaceae/Montagnula	0	0	0	18	0	0	12	10	24	0	0	0
Eukaryota/Ascomycota/Dothideomycetes/Pleosporales/Didymosphaeriaceae/Neokalmusia	0	0	0	12	0	0	0	0	0	0	0	0
Eukaryota/Ascomycota/Dothideomycetes/Pleosporales/Didymosphaeriaceae/Paraphaeosphaeria	168	269	264	195	154	165	67	37	53	0	0	0
Eukaryota/Ascomycota/Dothideomycetes/Pleosporales/Halotthiaceae/Neolophiostoma	160	207	201	0	0	14	0	0	0	0	0	0
Eukaryota/Ascomycota/Dothideomycetes/Pleosporales/Lentitheciaceae/Lentithecium	12	28	20	0	0	0	0	0	0	0	0	0
Eukaryota/Ascomycota/Dothideomycetes/Pleosporales/Leptosphaeriaceae/Leptosphaeria	1090	1544	1096	780	760	618	516	386	495	443	333	459
Eukaryota/Ascomycota/Dothideomycetes/Pleosporales/Massarinaceae	0	0	0	0	0	0	0	0	0	11	0	0
Eukaryota/Ascomycota/Dothideomycetes/Pleosporales/Massarinaceae/Helminthosporium	25	23	21	13	12	0	13	21	0	29	17	16
Eukaryota/Ascomycota/Dothideomycetes/Pleosporales/Periconiaceae/Carinispora	0	10	0	11	0	0	0	0	0	0	0	0
Eukaryota/Ascomycota/Dothideomycetes/Pleosporales/Periconiaceae/Caryosporella	136	134	170	44	81	41	38	44	34	0	0	0
Eukaryota/Ascomycota/Dothideomycetes/Pleosporales/Phaeosphaeriaceae/Parastagonospora	51	44	51	54	48	43	40	36	44	21	0	24
Eukaryota/Ascomycota/Dothideomycetes/Pleosporales/Phaeosphaeriaceae/Phaeosphaeria	0	0	0	0	39	10	0	0	0	0	0	0
Eukaryota/Ascomycota/Dothideomycetes/Pleosporales/Pleosporaceae/Alternaria	248	477	262	400	227	344	415	351	351	364	402	379
Eukaryota/Ascomycota/Dothideomycetes/Pleosporales/Pleosporaceae/Bipolaris	27	46	31	75	72	66	51	35	67	83	82	66
Eukaryota/Ascomycota/Dothideomycetes/Pleosporales/Pleosporaceae/Exserohilum	37	66	44	21	10	0	15	25	21	0	0	10
Eukaryota/Ascomycota/Dothideomycetes/Pleosporales/Pleosporaceae/Pleospora	0	0	0	38	21	20	54	23	84	29	26	18
Eukaryota/Ascomycota/Dothideomycetes/Pleosporales/Pleosporaceae/Pyrenophora	0	0	0	0	0	19	0	0	0	0	0	0
Eukaryota/Ascomycota/Dothideomycetes/Pleosporales/Thyridariaceae/Cycasicola	0	0	0	0	0	0	0	0	13	0	0	0
Eukaryota/Ascomycota/Dothideomycetes/Superstratomycetales/Superstratomycetaceae/Superstratomyces	137	236	289	13	0	0	107	94	22	0	0	0
Eukaryota/Ascomycota/Dothideomycetes/Tubeufiales/Tubeufiaceae/Helicoma	15	29	18	0	0	0	0	0	0	0	0	0
Eukaryota/Ascomycota/Dothideomycetes/Tubeufiales/Tubeufiaceae/Thaxteriella	0	15	0	0	0	0	0	0	0	0	0	0
Eukaryota/Ascomycota/Dothideomycetes/Tubeufiales/Tubeufiaceae/Tubeufia	116	135	102	84	58	62	73	44	140	15	22	10
Eukaryota/Ascomycota/Dothideomycetes/Venturiales/Sympoventuriaceae/Ochroconis	69	55	58	0	0	10	0	0	0	0	0	0
Eukaryota/Ascomycota/Dothideomycetes/Venturiales/Sympoventuriaceae/Scolecobasidium	0	0	0	16	14	23	0	0	0	0	16	0
Eukaryota/Ascomycota/Dothideomycetes/Venturiales/Sympoventuriaceae/Verruconis	0	0	0	0	0	0	0	0	0	0	0	0
Eukaryota/Ascomycota/Eurotiomycetes	0	10	0	0	0	0	0	0	0	0	0	0
Eukaryota/Ascomycota/Eurotiomycetes/Chaetothyriales	0	0	0	0	0	15	0	0	0	0	0	0
Eukaryota/Ascomycota/Eurotiomycetes/Chaetothyriales/Cyphellophoraceae/Cyphellophora	0	0	0	0	0	0	0	0	0	11	0	0
Eukaryota/Ascomycota/Eurotiomycetes/Chaetothyriales/Herpotrichiellaceae/Capronia	16	27	25	87	65	109	40	25	54	20	16	56
Eukaryota/Ascomycota/Eurotiomycetes/Chaetothyriales/Herpotrichiellaceae/Cladophialophora	316	329	254	33	17	13	16	12	36	0	0	20
Eukaryota/Ascomycota/Eurotiomycetes/Chaetothyriales/Herpotrichiellaceae/Exophiala	173	180	159	56	42	48	53	33	56	46	67	33
Eukaryota/Ascomycota/Eurotiomycetes/Chaetothyriales/Herpotrichiellaceae/Fonsecaea	47	72	42	19	23	0	60	47	61	26	26	17
Eukaryota/Ascomycota/Eurotiomycetes/Chaetothyriales/Herpotrichiellaceae/Phialophora	0	0	0	0	0	0	0	0	0	0	0	0
Eukaryota/Ascomycota/Eurotiomycetes/Chaetothyriales/Herpotrichiellaceae/Rhinocladiella	85	125	69	347	287	260	534	677	1329	48	27	82
Eukaryota/Ascomycota/Eurotiomycetes/Chaetothyriales/Trichomeriaceae/Knufia	0	0	0	0	0	0	0	0	0	0	0	13
Eukaryota/Ascomycota/Eurotiomycetes/Eurotiales	33	27	16	0	0	0	0	0	0	0	0	0
Eukaryota/Ascomycota/Eurotiomycetes/Eurotiales/Aspergillaceae	0	0	0	0	0	0	0	14	0	0	0	0
Eukaryota/Ascomycota/Eurotiomycetes/Eurotiales/Aspergillaceae/Aspergillus	2549	3975	2549	382	378	336	398	254	321	407	332	375
Eukaryota/Ascomycota/Eurotiomycetes/Eurotiales/Aspergillaceae/Monascus	0	0	0	0	0	0	0	0	0	0	0	0
Eukaryota/Ascomycota/Eurotiomycetes/Eurotiales/Aspergillaceae/Penicilliopsis	0	0	0	0	0	0	0	0	0	0	0	0
Eukaryota/Ascomycota/Eurotiomycetes/Eurotiales/Aspergillaceae/Penicillium	278	344	231	127	99	134	104	80	90	111	80	94
Eukaryota/Ascomycota/Eurotiomycetes/Eurotiales/Thermoascaceae	194	178	84	0	0	0	0	0	0	0	0	0
Eukaryota/Ascomycota/Eurotiomycetes/Eurotiales/Trichocomaceae/Talaromyces	63	64	51	29	23	24	26	14	26	22	21	35
Eukaryota/Ascomycota/Eurotiomycetes/Onygenales/Ajellomycetaceae/Blastomyces	0	0	0	0	0	0	0	0	0	0	0	0
Eukaryota/Ascomycota/Eurotiomycetes/Onygenales/Ajellomycetaceae/Histoplasma	0	0	0	0	0	0	0	0	0	0	0	0
Eukaryota/Ascomycota/Eurotiomycetes/Onygenales/Arthrodermataceae/Microsporum	86	125	80	20	0	15	25	0	16	0	0	0
Eukaryota/Ascomycota/Eurotiomycetes/Onygenales/Arthrodermataceae/Trichophyton	0	0	0	0	0	0	0	0	0	0	0	0
Eukaryota/Ascomycota/Eurotiomycetes/Onygenales/Gymnoascaceae/Coccidioides	0	0	0	0	0	0	0	0	0	0	0	0
Eukaryota/Ascomycota/Eurotiomycetes/Onygenales/Gymnoascaceae/Leucothecium	71	83	117	0	0	0	0	0	0	0	0	13
Eukaryota/Ascomycota/Eurotiomycetes/Onygenales/Gymnoascaceae/Paracoccidioides	0	0	0	0	0	0	0	0	0	0	0	0
Eukaryota/Ascomycota/Eurotiomycetes/Pyrenulales/Pyrenulaceae	15	29	13	0	0	0	0	0	0	0	0	0
Eukaryota/Ascomycota/Eurotiomycetes/Verrucariales/Verrucariaceae	0	48	36	0	0	0	0	0	0	0	0	0
Eukaryota/Ascomycota/Eurotiomycetes/Verrucariales/Verrucariaceae/Clavascidium	0	18	0	10	13	12	12	0	12	0	0	0
Eukaryota/Ascomycota/Eurotiomycetes/Verrucariales/Verrucariaceae/Dermatocarpon	10	0	0	0	0	0	0	0	0	0	0	0
Eukaryota/Ascomycota/Eurotiomycetes/Verrucariales/Verrucariaceae/Endocarpon	0	0	0	0	0	0	0	0	0	0	0	0
Eukaryota/Ascomycota/Eurotiomycetes/Verrucariales/Verrucariaceae/Psoroglaena	14	17	11	18	12	13	22	16	38	12	0	0
Eukaryota/Ascomycota/Eurotiomycetes/Verrucariales/Verrucariaceae/Verrucaria	21	24	0	0	0	0	0	0	0	0	0	0
Eukaryota/Ascomycota/Eurotiomycetes/Verrucariales/Verrucariaceae/Verrucula	15	20	0	0	0	0	0	0	0	0	0	0
Eukaryota/Ascomycota/Eurotiomycetes/Verrucariales/Verrucariaceae/Verruculopsis	11	15	13	0	0	0	0	0	0	0	0	0
Eukaryota/Ascomycota/Laboulbeniomycetes/Herpomycetales/Herpomycetaceae/Herpomyces	35	59	33	0	0	0	0	0	0	0	0	0
Eukaryota/Ascomycota/Laboulbeniomycetes/Laboulbeniales/Laboulbeniaceae	171	275	187	79	83	38	145	137	114	91	92	68
Eukaryota/Ascomycota/Laboulbeniomycetes/Laboulbeniales/Laboulbeniaceae/Amorphomyces	22	50	26	0	0	0	0	0	0	0	0	0
Eukaryota/Ascomycota/Laboulbeniomycetes/Laboulbeniales/Laboulbeniaceae/Autoicomyces	0	13	0	0	0	0	0	0	0	0	0	0
Eukaryota/Ascomycota/Laboulbeniomycetes/Laboulbeniales/Laboulbeniaceae/Chitonomyces	519	0	0	0	0	0	0	0	0	0	0	0
Eukaryota/Ascomycota/Laboulbeniomycetes/Laboulbeniales/Laboulbeniaceae/Coreomyces	53	91	50	0	0	0	0	0	0	0	0	0
Eukaryota/Ascomycota/Laboulbeniomycetes/Laboulbeniales/Laboulbeniaceae/Diaphoromyces	47	40	44	0	0	0	0	0	0	0	0	0
Eukaryota/Ascomycota/Laboulbeniomycetes/Laboulbeniales/Laboulbeniaceae/Dimeromyces	99	116	72	50	31	15	38	28	20	22	12	19
Eukaryota/Ascomycota/Laboulbeniomycetes/Laboulbeniales/Laboulbeniaceae/Haplomyces	46	38	44	0	0	0	18	0	0	0	14	0
Eukaryota/Ascomycota/Laboulbeniomycetes/Laboulbeniales/Laboulbeniaceae/Kyphomyces	0	14	0	0	0	0	0	0	0	0	0	0
Eukaryota/Ascomycota/Laboulbeniomycetes/Laboulbeniales/Laboulbeniaceae/Peyritschiella	0	0	0	30	31	14	23	0	25	0	0	0
Eukaryota/Ascomycota/Laboulbeniomycetes/Laboulbeniales/Laboulbeniaceae/Rhachomyces	101	187	153	0	0	0	0	0	0	0	0	0
Eukaryota/Ascomycota/Laboulbeniomycetes/Laboulbeniales/Laboulbeniaceae/Rickia	195	312	190	45	52	87	0	0	0	0	0	0
Eukaryota/Ascomycota/Laboulbeniomycetes/Laboulbeniales/Laboulbeniaceae/Stigmatomyces	10	27	0	31	22	20	0	0	0	23	0	23
Eukaryota/Ascomycota/Laboulbeniomycetes/Laboulbeniales/Laboulbeniaceae/Teratomyces	0	0	0	0	0	0	0	0	0	0	13	15
Eukaryota/Ascomycota/Lecanoromycetes/Baeomycetales/Baeomycetaceae/Phyllobaeis	0	0	0	33	16	27	20	11	21	0	0	0
Eukaryota/Ascomycota/Lecanoromycetes/Caliciales	0	12	0	0	0	0	0	0	0	0	0	0
Eukaryota/Ascomycota/Lecanoromycetes/Caliciales/Caliciaceae/Buellia	37	42	23	0	18	0	0	0	0	0	0	0
Eukaryota/Ascomycota/Lecanoromycetes/Caliciales/Physciaceae/Anaptychia	0	11	0	0	0	0	0	0	0	0	0	0
Eukaryota/Ascomycota/Lecanoromycetes/Caliciales/Physciaceae/Physcia	32	54	21	0	0	0	0	0	0	0	0	0
Eukaryota/Ascomycota/Lecanoromycetes/Lecanorales/Cladoniaceae/Cladonia	13	23	13	0	0	0	0	0	12	0	0	0
Eukaryota/Ascomycota/Lecanoromycetes/Lecanorales/Lecanoraceae/Lecanora	256	384	200	18	12	24	51	30	31	23	18	16
Eukaryota/Ascomycota/Lecanoromycetes/Lecanorales/Lecanoraceae/Lecidella	17	25	18	0	0	0	0	0	0	0	0	0
Eukaryota/Ascomycota/Lecanoromycetes/Lecanorales/Parmeliaceae/Hypogymnia	0	0	0	23	0	0	35	0	15	13	0	13
Eukaryota/Ascomycota/Lecanoromycetes/Lecanorales/Pilocarpaceae/Byssoloma	10	0	0	0	0	0	0	0	0	0	0	0
Eukaryota/Ascomycota/Lecanoromycetes/Lecanorales/Psoraceae/Protoblastenia	16	15	13	0	0	0	0	0	0	0	0	0
Eukaryota/Ascomycota/Lecanoromycetes/Lecanorales/Ramalinaceae/Ramalina	0	0	0	55	53	73	110	32	64	27	0	0
Eukaryota/Ascomycota/Lecanoromycetes/Ostropales/Coenogoniaceae/Coenogonium	64	70	27	0	0	0	12	0	0	11	0	10
Eukaryota/Ascomycota/Lecanoromycetes/Ostropales/Graphidaceae/Graphina	0	0	0	0	0	0	0	0	0	0	0	15
Eukaryota/Ascomycota/Lecanoromycetes/Ostropales/Graphidaceae/Graphis	448	994	449	10	0	0	0	0	0	0	0	0
Eukaryota/Ascomycota/Lecanoromycetes/Ostropales/Gyalectaceae/Gyalecta	12	14	13	0	0	0	0	0	0	0	0	0
Eukaryota/Ascomycota/Lecanoromycetes/Ostropales/Stictidaceae/Cryptodiscus	11	19	12	26	0	11	0	0	11	0	0	0
Eukaryota/Ascomycota/Lecanoromycetes/Ostropales/Stictidaceae/Ostropa	0	0	0	11	0	0	0	0	0	15	13	0
Eukaryota/Ascomycota/Lecanoromycetes/Peltigerales/Coccocarpiaceae/Coccocarpia	155	378	240	0	0	0	0	0	0	0	0	0
Eukaryota/Ascomycota/Lecanoromycetes/Peltigerales/Nephromataceae/Nephroma	0	10	0	0	0	0	0	0	0	0	0	0
Eukaryota/Ascomycota/Lecanoromycetes/Peltigerales/Pannariaceae	0	0	0	0	0	0	0	0	0	12	0	0
Eukaryota/Ascomycota/Lecanoromycetes/Peltigerales/Pannariaceae/Pannaria	0	15	11	0	0	0	0	0	0	0	0	0
Eukaryota/Ascomycota/Lecanoromycetes/Pertusariales/Icmadophilaceae/Siphula	10	13	0	0	0	0	0	0	0	0	0	0
Eukaryota/Ascomycota/Lecanoromycetes/Pertusariales/Megasporaceae/Megaspora	55	113	46	47	52	29	49	68	70	0	0	0
Eukaryota/Ascomycota/Lecanoromycetes/Pertusariales/Pertusariaceae/Loxosporopsis	0	0	0	0	0	0	0	0	0	10	0	0
Eukaryota/Ascomycota/Lecanoromycetes/Pertusariales/Pertusariaceae/Pseudosagedia	11	14	0	0	0	0	0	0	0	0	0	0
Eukaryota/Ascomycota/Lecanoromycetes/Rhizocarpales/Rhizocarpaceae/Rhizocarpon	18	25	22	0	0	0	0	0	0	0	0	0
Eukaryota/Ascomycota/Lecanoromycetes/Teloschistales/Teloschistaceae/Rufoplaca	0	0	11	0	0	0	0	0	0	0	0	0
Eukaryota/Ascomycota/Lecanoromycetes/Teloschistales/Teloschistaceae/Xanthomendoza	0	0	0	22	0	0	0	0	0	0	18	43
Eukaryota/Ascomycota/Lecanoromycetes/Umbilicariales/Strangosporaceae/Strangospora	0	10	0	85	59	73	16	13	11	84	70	110
Eukaryota/Ascomycota/Leotiomycetes	0	0	0	32	0	0	21	0	21	0	0	0
Eukaryota/Ascomycota/Leotiomycetes/Cyttariales/Cyttariaceae/Cyttaria	0	0	0	0	0	0	0	0	0	23	0	0
Eukaryota/Ascomycota/Leotiomycetes/Erysiphales/Erysiphaceae/Blumeria	22	40	14	20	28	19	0	10	10	27	0	49
Eukaryota/Ascomycota/Leotiomycetes/Erysiphales/Erysiphaceae/Phyllactinia	113	173	94	0	0	0	0	0	0	0	0	0
Eukaryota/Ascomycota/Leotiomycetes/Helotiales/Cenangiaceae/Cenangiopsis	0	0	0	13	14	0	14	23	18	20	18	19
Eukaryota/Ascomycota/Leotiomycetes/Helotiales/Cenangiaceae/Encoelia	179	276	208	0	0	0	0	0	0	0	0	0
Eukaryota/Ascomycota/Leotiomycetes/Helotiales/Cenangiaceae/Heyderia	115	157	128	12	11	0	13	20	0	0	19	0
Eukaryota/Ascomycota/Leotiomycetes/Helotiales/Cenangiaceae/Sarcotrochila	0	13	0	0	0	0	0	0	0	0	0	0
Eukaryota/Ascomycota/Leotiomycetes/Helotiales/Cenangiaceae/Velutarina	0	0	0	0	12	18	0	0	0	0	14	60
Eukaryota/Ascomycota/Leotiomycetes/Helotiales/Cordieritidaceae/Cordierites	0	12	23	0	0	0	0	0	0	0	0	0
Eukaryota/Ascomycota/Leotiomycetes/Helotiales/Dermateaceae/Calycellinopsis	53	51	34	0	0	0	0	0	0	0	0	0
Eukaryota/Ascomycota/Leotiomycetes/Helotiales/Dermateaceae/Marssonina	0	0	0	0	0	0	0	0	0	0	0	0
Eukaryota/Ascomycota/Leotiomycetes/Helotiales/Dermateaceae/Mollisia	0	0	0	86	120	64	173	37	164	0	0	0
Eukaryota/Ascomycota/Leotiomycetes/Helotiales/Helotiaceae/Glarea	0	0	0	0	0	0	0	0	0	0	0	0
Eukaryota/Ascomycota/Leotiomycetes/Helotiales/Helotiaceae/Hymenoscyphus	0	0	0	26	13	19	13	13	16	23	14	25
Eukaryota/Ascomycota/Leotiomycetes/Helotiales/Helotiaceae/Mniaecia	29	43	45	0	0	0	0	0	11	0	17	0
Eukaryota/Ascomycota/Leotiomycetes/Helotiales/Helotiaceae/Tricladium	129	170	105	0	0	0	10	13	19	22	0	0
Eukaryota/Ascomycota/Leotiomycetes/Helotiales/Hyaloscyphaceae/Hyaloscypha	106	200	86	0	12	0	18	0	0	0	0	10
Eukaryota/Ascomycota/Leotiomycetes/Helotiales/Hyaloscyphaceae/Lachnopsis	20	31	19	0	0	0	0	0	0	0	0	0
Eukaryota/Ascomycota/Leotiomycetes/Helotiales/Phialocephala	14	18	23	0	0	0	0	0	0	0	0	0
Eukaryota/Ascomycota/Leotiomycetes/Helotiales/Satchmopsis	0	0	0	17	12	0	0	0	0	0	0	0
Eukaryota/Ascomycota/Leotiomycetes/Helotiales/Sclerotiniaceae/Botrytis	0	12	16	25	13	11	16	21	35	0	0	0
Eukaryota/Ascomycota/Leotiomycetes/Helotiales/Sclerotiniaceae/Sclerotinia	11	15	0	11	0	11	10	12	0	0	0	0
Eukaryota/Ascomycota/Leotiomycetes/Helotiales/Skyttea	0	0	0	196	282	226	157	58	113	62	49	110
Eukaryota/Ascomycota/Leotiomycetes/Helotiales/Vibrisseaceae/Vibrissea	0	0	0	0	0	0	10	0	14	0	0	0
Eukaryota/Ascomycota/Leotiomycetes/Phacidiales/Bulgariaceae/Bulgaria	0	15	0	22	12	18	15	0	0	0	11	13
Eukaryota/Ascomycota/Leotiomycetes/Phacidiales/Myxotrichaceae/Amorphotheca	0	0	0	10	0	0	0	0	0	0	0	0
Eukaryota/Ascomycota/Leotiomycetes/Phacidiales/Pseudeurotiaceae/Pseudogymnoascus	0	13	0	0	0	0	0	0	0	0	0	0
Eukaryota/Ascomycota/Leotiomycetes/Rhytismatales/Pseudeurotiaceae/Pleuroascus	131	195	76	0	0	0	0	0	0	0	0	0
Eukaryota/Ascomycota/Leotiomycetes/Rhytismatales/Rhytismataceae/Coccomyces	0	0	0	14	0	0	18	10	34	0	0	0
Eukaryota/Ascomycota/Leotiomycetes/Rhytismatales/Rhytismataceae/Rhytisma	76	96	91	0	23	12	19	32	52	0	0	0
Eukaryota/Ascomycota/Leotiomycetes/Thelebolales/Thelebolaceae/Thelebolus	0	17	0	0	0	0	0	0	0	0	0	0
Eukaryota/Ascomycota/Lichinomycetes/Lichinales	0	0	10	0	0	0	0	0	0	0	0	0
Eukaryota/Ascomycota/Lichinomycetes/Lichinales/Heppiaceae/Heppia	252	418	295	15	0	0	22	0	0	0	0	0
Eukaryota/Ascomycota/Lichinomycetes/Lichinales/Lichinaceae/Digitothyrea	0	0	0	39	38	19	20	0	18	0	0	16
Eukaryota/Ascomycota/Orbiliomycetes/Orbiliales/Orbiliaceae/Anguillospora	0	0	0	0	0	0	0	0	0	11	0	0
Eukaryota/Ascomycota/Orbiliomycetes/Orbiliales/Orbiliaceae/Arthrobotrys	11	10	0	0	0	0	0	0	0	0	0	0
Eukaryota/Ascomycota/Orbiliomycetes/Orbiliales/Orbiliaceae/Calyptrozyma	960	1501	1307	26	15	0	13	0	21	0	0	0
Eukaryota/Ascomycota/Orbiliomycetes/Orbiliales/Orbiliaceae/Dactylaria	70	99	62	41	40	19	32	0	33	10	11	20
Eukaryota/Ascomycota/Orbiliomycetes/Orbiliales/Orbiliaceae/Dactylellina	0	0	0	30	26	35	15	0	17	0	0	12
Eukaryota/Ascomycota/Orbiliomycetes/Orbiliales/Orbiliaceae/Dictyocatenulata	0	0	0	0	0	20	33	16	37	0	0	0
Eukaryota/Ascomycota/Orbiliomycetes/Orbiliales/Orbiliaceae/Orbilia	10	0	0	13	22	17	20	30	13	0	0	0
Eukaryota/Ascomycota/Pezizomycetes/Pezizales	13	22	17	0	0	0	0	0	0	0	0	0
Eukaryota/Ascomycota/Pezizomycetes/Pezizales/Ascobolaceae/Thecotheus	0	0	0	0	0	0	0	10	0	16	0	10
Eukaryota/Ascomycota/Pezizomycetes/Pezizales/Caloscyphaceae/Caloscypha	0	0	0	33	0	0	39	32	43	0	0	0
Eukaryota/Ascomycota/Pezizomycetes/Pezizales/Glaziellaceae/Glaziella	0	12	0	0	0	0	0	0	0	0	0	0
Eukaryota/Ascomycota/Pezizomycetes/Pezizales/Pezizaceae/Pachyella	127	177	169	38	58	96	73	34	26	44	44	104
Eukaryota/Ascomycota/Pezizomycetes/Pezizales/Pezizaceae/Peziza	0	12	0	0	0	0	0	0	0	11	0	17
Eukaryota/Ascomycota/Pezizomycetes/Pezizales/Pyronemataceae	0	0	0	0	14	0	15	0	18	0	0	0
Eukaryota/Ascomycota/Pezizomycetes/Pezizales/Pyronemataceae/Octospora	45	71	48	0	0	0	0	0	0	0	0	0
Eukaryota/Ascomycota/Pezizomycetes/Pezizales/Pyronemataceae/Otidea	273	417	321	0	0	0	0	0	0	0	0	0
Eukaryota/Ascomycota/Pezizomycetes/Pezizales/Sarcoscyphaceae	502	922	615	0	0	0	0	0	0	0	0	0
Eukaryota/Ascomycota/Pezizomycetes/Pezizales/Sarcoscyphaceae/Sarcoscypha	21	37	28	79	125	87	60	36	67	39	32	61
Eukaryota/Ascomycota/Pneumocystidomycetes/Pneumocystidales/Pneumocystidaceae/Pneumocystis	10	0	14	15	0	0	0	0	0	0	0	0
Eukaryota/Ascomycota/Saccharomycetes	44	78	28	0	0	0	0	0	0	0	0	0
Eukaryota/Ascomycota/Saccharomycetes/Saccharomycetales	466	640	423	1403	1794	2866	2227	2495	3473	510	533	571
Eukaryota/Ascomycota/Saccharomycetes/Saccharomycetales/Alloascoideaceae/Alloascoidea	0	0	0	12	15	11	0	0	0	22	11	21
Eukaryota/Ascomycota/Saccharomycetes/Saccharomycetales/Ascoideaceae/Ascoidea	0	13	10	0	0	0	0	0	0	0	0	0
Eukaryota/Ascomycota/Saccharomycetes/Saccharomycetales/Debaryomycetaceae/Babjeviella	0	0	0	0	0	0	0	0	0	0	0	0
Eukaryota/Ascomycota/Saccharomycetes/Saccharomycetales/Debaryomycetaceae/Candida	61	94	66	44	58	52	47	48	42	79	90	122
Eukaryota/Ascomycota/Saccharomycetes/Saccharomycetales/Debaryomycetaceae/Debaryomyces	0	0	0	0	0	0	0	0	0	0	0	0
Eukaryota/Ascomycota/Saccharomycetes/Saccharomycetales/Debaryomycetaceae/Hyphopichia	0	0	15	0	11	0	0	0	0	0	0	0
Eukaryota/Ascomycota/Saccharomycetes/Saccharomycetales/Debaryomycetaceae/Lodderomyces	16	15	0	0	0	0	0	0	0	0	0	0
Eukaryota/Ascomycota/Saccharomycetes/Saccharomycetales/Debaryomycetaceae/Meyerozyma	0	35	15	25	27	22	14	22	10	30	30	38
Eukaryota/Ascomycota/Saccharomycetes/Saccharomycetales/Debaryomycetaceae/Millerozyma	0	0	0	0	0	0	0	0	0	0	0	0
Eukaryota/Ascomycota/Saccharomycetes/Saccharomycetales/Debaryomycetaceae/Scheffersomyces	54	99	63	0	0	0	0	0	0	0	0	0
Eukaryota/Ascomycota/Saccharomycetes/Saccharomycetales/Debaryomycetaceae/Yamadazyma	0	19	16	39	15	0	46	36	41	0	0	0
Eukaryota/Ascomycota/Saccharomycetes/Saccharomycetales/Dipodascaceae/Dipodascus	97	137	82	0	0	0	0	0	0	0	0	0
Eukaryota/Ascomycota/Saccharomycetes/Saccharomycetales/Dipodascaceae/Geotrichum	0	0	11	0	0	0	0	0	0	0	0	0
Eukaryota/Ascomycota/Saccharomycetes/Saccharomycetales/Dipodascaceae/Magnusiomyces	0	0	0	32	17	25	26	0	26	0	0	18
Eukaryota/Ascomycota/Saccharomycetes/Saccharomycetales/Dipodascaceae/Sporopachydermia	24	17	0	0	0	0	0	0	0	0	0	0
Eukaryota/Ascomycota/Saccharomycetes/Saccharomycetales/Dipodascaceae/Yarrowia	60	75	60	188	297	236	161	51	183	71	74	163
Eukaryota/Ascomycota/Saccharomycetes/Saccharomycetales/Metschnikowiaceae/Clavispora	90	152	79	35	24	27	94	44	55	33	47	58
Eukaryota/Ascomycota/Saccharomycetes/Saccharomycetales/Metschnikowiaceae/Kodamaea	11	0	0	0	0	12	10	24	0	31	32	28
Eukaryota/Ascomycota/Saccharomycetes/Saccharomycetales/Metschnikowiaceae/Metschnikowia	18	26	18	81	86	107	43	53	32	80	37	46
Eukaryota/Ascomycota/Saccharomycetes/Saccharomycetales/Nadsonia	21	0	15	0	0	0	0	0	0	0	0	0
Eukaryota/Ascomycota/Saccharomycetes/Saccharomycetales/Phaffomycetaceae	0	0	0	17	26	0	0	0	0	0	0	0
Eukaryota/Ascomycota/Saccharomycetes/Saccharomycetales/Phaffomycetaceae/Barnettozyma	25	48	15	35	14	12	32	24	16	0	0	0
Eukaryota/Ascomycota/Saccharomycetes/Saccharomycetales/Phaffomycetaceae/Cyberlindnera	72	74	55	10	0	0	0	10	16	0	11	0
Eukaryota/Ascomycota/Saccharomycetes/Saccharomycetales/Phaffomycetaceae/Komagataella	0	0	0	0	0	0	0	0	10	0	0	0
Eukaryota/Ascomycota/Saccharomycetes/Saccharomycetales/Phaffomycetaceae/Starmera	30	67	66	30	27	30	46	37	37	52	79	99
Eukaryota/Ascomycota/Saccharomycetes/Saccharomycetales/Phaffomycetaceae/Wickerhamomyces	779	752	675	4640	3155	4701	3703	1834	4316	2178	2092	3771
Eukaryota/Ascomycota/Saccharomycetes/Saccharomycetales/Pichiaceae/Brettanomyces	89	101	78	0	0	20	0	14	0	14	12	0
Eukaryota/Ascomycota/Saccharomycetes/Saccharomycetales/Pichiaceae/Candida	871	1289	805	408	228	156	467	251	406	64	52	149
Eukaryota/Ascomycota/Saccharomycetes/Saccharomycetales/Pichiaceae/Diutina	25	19	16	33	27	21	17	11	0	0	0	11
Eukaryota/Ascomycota/Saccharomycetes/Saccharomycetales/Pichiaceae/Kuraishia	139	118	85	13	34	0	0	0	12	0	12	0
Eukaryota/Ascomycota/Saccharomycetes/Saccharomycetales/Pichiaceae/Macrorhabdus	18	13	0	12	0	11	20	16	25	18	21	19
Eukaryota/Ascomycota/Saccharomycetes/Saccharomycetales/Pichiaceae/Nakazawaea	20	24	0	16	0	0	0	0	0	0	10	0
Eukaryota/Ascomycota/Saccharomycetes/Saccharomycetales/Pichiaceae/Ogataea	18	17	15	32	28	30	27	0	21	25	21	23
Eukaryota/Ascomycota/Saccharomycetes/Saccharomycetales/Pichiaceae/Pichia	98	90	118	161	156	96	375	152	251	370	228	201
Eukaryota/Ascomycota/Saccharomycetes/Saccharomycetales/Pichiaceae/Saturnispora	11	10	12	27	17	0	12	0	16	0	0	11
Eukaryota/Ascomycota/Saccharomycetes/Saccharomycetales/Pichiaceae/Starmerella	41	78	58	22	23	11	0	0	0	13	0	0
Eukaryota/Ascomycota/Saccharomycetes/Saccharomycetales/Saccharomycetaceae	35	49	46	25	17	26	22	27	24	21	0	23
Eukaryota/Ascomycota/Saccharomycetes/Saccharomycetales/Saccharomycetaceae/Eremothecium	200	251	169	0	0	0	0	0	0	0	12	0
Eukaryota/Ascomycota/Saccharomycetes/Saccharomycetales/Saccharomycetaceae/Kazachstania	0	0	0	0	16	22	13	11	19	0	0	0
Eukaryota/Ascomycota/Saccharomycetes/Saccharomycetales/Saccharomycetaceae/Kluyveromyces	25	10	41	29	78	64	321	127	255	14	0	0
Eukaryota/Ascomycota/Saccharomycetes/Saccharomycetales/Saccharomycetaceae/Lachancea	0	0	0	0	0	0	0	0	0	0	0	0
Eukaryota/Ascomycota/Saccharomycetes/Saccharomycetales/Saccharomycetaceae/Nakaseomyces	0	12	0	11	0	0	15	0	11	30	37	14
Eukaryota/Ascomycota/Saccharomycetes/Saccharomycetales/Saccharomycetaceae/Naumovozyma	0	0	0	0	0	0	0	0	0	0	0	0
Eukaryota/Ascomycota/Saccharomycetes/Saccharomycetales/Saccharomycetaceae/Saccharomyces	223	422	230	123	138	75	76	80	72	59	57	91
Eukaryota/Ascomycota/Saccharomycetes/Saccharomycetales/Saccharomycetaceae/Tetrapisispora	23	29	13	0	15	0	0	10	17	0	20	0
Eukaryota/Ascomycota/Saccharomycetes/Saccharomycetales/Saccharomycetaceae/Torulaspora	0	0	0	0	0	0	0	0	0	0	0	0
Eukaryota/Ascomycota/Saccharomycetes/Saccharomycetales/Saccharomycetaceae/Zygosaccharomyces	11	0	0	13	0	16	0	0	0	0	0	0
Eukaryota/Ascomycota/Saccharomycetes/Saccharomycetales/Saccharomycodaceae/Saccharomycodes	0	10	10	0	0	0	0	0	0	0	0	0
Eukaryota/Ascomycota/Saccharomycetes/Saccharomycetales/Saccharomycopsidaceae/Saccharomycopsis	46	50	30	35	14	29	31	31	23	20	45	32
Eukaryota/Ascomycota/Saccharomycetes/Saccharomycetales/Trichomonascaceae/Groenewaldozyma	0	0	0	93	78	80	63	33	60	12	0	27
Eukaryota/Ascomycota/Saccharomycetes/Saccharomycetales/Trichomonascaceae/Sugiyamaella	17	36	13	12	12	11	11	11	0	0	0	0
Eukaryota/Ascomycota/Saccharomycetes/Saccharomycetales/Trichomonascaceae/Wickerhamiella	246	311	262	169	224	116	324	139	263	115	93	334
Eukaryota/Ascomycota/Saccharomycetes/Saccharomycetales/Trigonopsidaceae/Trigonopsis	29	14	26	0	0	0	0	0	0	0	0	0
Eukaryota/Ascomycota/Schizosaccharomycetes/Schizosaccharomycetales/Schizosaccharomycetaceae/Saitoella	0	0	0	0	0	0	0	0	0	0	0	11
Eukaryota/Ascomycota/Schizosaccharomycetes/Schizosaccharomycetales/Schizosaccharomycetaceae/Schizosaccharomyces	14	30	14	0	0	0	22	10	13	18	0	13
Eukaryota/Ascomycota/Sordariomycetes	610	740	532	271	301	250	243	229	267	184	164	163
Eukaryota/Ascomycota/Sordariomycetes/Conioscyphales/Conioscyphaceae/Conioscypha	0	0	0	0	11	0	38	19	17	0	0	0
Eukaryota/Ascomycota/Sordariomycetes/Diaporthales/Cryphonectriaceae/Chrysoporthe	0	0	0	11	0	0	0	0	0	0	0	0
Eukaryota/Ascomycota/Sordariomycetes/Diaporthales/Gnomoniaceae/Gnomonia	52	59	49	83	59	45	178	53	46	0	0	0
Eukaryota/Ascomycota/Sordariomycetes/Diaporthales/Valsaceae/Phomopsis	0	0	0	0	13	0	0	0	10	0	0	0
Eukaryota/Ascomycota/Sordariomycetes/Diaporthales/Valsaceae/Phruensis	12	14	0	0	0	0	0	0	0	0	0	0
Eukaryota/Ascomycota/Sordariomycetes/Falcocladiales/Falcocladiaceae/Falcocladium	0	0	0	22	19	0	0	0	0	43	60	167
Eukaryota/Ascomycota/Sordariomycetes/Glomerellales/Glomerellaceae/Colletotrichum	147	170	110	18	32	20	22	17	13	20	18	14
Eukaryota/Ascomycota/Sordariomycetes/Glomerellales/Plectosphaerellaceae	16	36	13	0	0	0	0	0	0	0	0	0
Eukaryota/Ascomycota/Sordariomycetes/Glomerellales/Plectosphaerellaceae/Acremonium	81	128	84	0	0	0	0	0	0	0	0	0
Eukaryota/Ascomycota/Sordariomycetes/Glomerellales/Plectosphaerellaceae/Verticillium	32	27	13	11	0	13	0	12	17	31	26	21
Eukaryota/Ascomycota/Sordariomycetes/Hypocreales	0	20	0	24	16	21	12	10	16	15	10	21
Eukaryota/Ascomycota/Sordariomycetes/Hypocreales/Bionectriaceae/Ochronectria	0	0	0	0	14	0	0	0	0	0	0	0
Eukaryota/Ascomycota/Sordariomycetes/Hypocreales/Clavicipitaceae/Bulbithecium	0	0	0	0	0	0	0	0	0	0	25	25
Eukaryota/Ascomycota/Sordariomycetes/Hypocreales/Clavicipitaceae/Epichloe	20	42	25	24	23	20	16	16	17	0	0	0
Eukaryota/Ascomycota/Sordariomycetes/Hypocreales/Clavicipitaceae/Metarhizium	0	36	15	30	36	18	19	0	38	16	21	19
Eukaryota/Ascomycota/Sordariomycetes/Hypocreales/Clavicipitaceae/Shimizuomyces	0	0	0	0	0	0	0	0	0	0	0	16
Eukaryota/Ascomycota/Sordariomycetes/Hypocreales/Clavicipitaceae/Ustilaginoidea	0	17	0	11	0	0	21	11	0	0	0	0
Eukaryota/Ascomycota/Sordariomycetes/Hypocreales/Clavicipitaceae/Verticillium	0	13	0	0	0	0	0	0	0	0	0	0
Eukaryota/Ascomycota/Sordariomycetes/Hypocreales/Cordycipitaceae/Beauveria	24	15	24	38	26	37	38	41	13	88	90	74
Eukaryota/Ascomycota/Sordariomycetes/Hypocreales/Cordycipitaceae/Cordyceps	33	49	18	185	194	204	174	92	185	194	179	271
Eukaryota/Ascomycota/Sordariomycetes/Hypocreales/Hypocreaceae/Trichoderma	190	225	172	136	184	90	123	94	143	40	33	56
Eukaryota/Ascomycota/Sordariomycetes/Hypocreales/Nectriaceae/Fusarium	413	611	367	114	145	75	104	69	94	50	71	70
Eukaryota/Ascomycota/Sordariomycetes/Hypocreales/Nectriaceae/Nectria	131	197	144	0	0	0	0	0	0	0	0	0
Eukaryota/Ascomycota/Sordariomycetes/Hypocreales/Nectriaceae/Thelonectria	16	26	17	17	0	0	19	0	25	0	0	0
Eukaryota/Ascomycota/Sordariomycetes/Hypocreales/Nectriaceae/Xenoacremonium	0	19	0	10	10	0	0	0	0	0	0	0
Eukaryota/Ascomycota/Sordariomycetes/Hypocreales/Ophiocordycipitaceae	34	46	42	38	63	36	26	20	0	30	15	50
Eukaryota/Ascomycota/Sordariomycetes/Hypocreales/Ophiocordycipitaceae/Ophiocordyceps	984	1230	1069	125	187	129	709	895	794	55	51	57
Eukaryota/Ascomycota/Sordariomycetes/Hypocreales/Ophiocordycipitaceae/Purpureocillium	0	0	0	0	0	0	0	13	0	0	0	0
Eukaryota/Ascomycota/Sordariomycetes/Hypocreales/Sarocladiaceae/Parasarocladium	13	19	18	0	0	0	0	0	0	0	0	0
Eukaryota/Ascomycota/Sordariomycetes/Koralionastetales/Koralionastetaceae/Koralionastes	26	37	20	0	0	0	0	0	0	0	0	0
Eukaryota/Ascomycota/Sordariomycetes/Lulworthiales/Lulworthiaceae/Kohlmeyeriella	1956	2681	1683	0	0	0	17	22	0	0	0	12
Eukaryota/Ascomycota/Sordariomycetes/Lulworthiales/Lulworthiaceae/Lulwoidea	199	269	225	0	0	0	0	0	0	0	0	0
Eukaryota/Ascomycota/Sordariomycetes/Lulworthiales/Lulworthiaceae/Lulworthia	12	10	10	33	18	11	18	0	13	14	0	17
Eukaryota/Ascomycota/Sordariomycetes/Lulworthiales/Spathulosporaceae/Spathulospora	45	57	41	14	0	0	0	0	0	0	13	0
Eukaryota/Ascomycota/Sordariomycetes/Magnaporthales/Magnaporthaceae/Gaeumannomyces	0	0	0	0	0	0	0	0	0	0	0	0
Eukaryota/Ascomycota/Sordariomycetes/Magnaporthales/Pyriculariaceae/Pyricularia	0	0	0	0	0	0	0	0	0	0	0	0
Eukaryota/Ascomycota/Sordariomycetes/Melanosporales/Ceratostomataceae	39	68	37	0	0	0	0	0	0	0	0	0
Eukaryota/Ascomycota/Sordariomycetes/Microascales	14	16	0	0	0	0	0	0	0	0	0	0
Eukaryota/Ascomycota/Sordariomycetes/Microascales/Halosphaeriaceae/Arenariomyces	498	729	426	0	0	0	0	0	0	0	0	0
Eukaryota/Ascomycota/Sordariomycetes/Microascales/Halosphaeriaceae/Ascosacculus	39	49	41	0	0	0	0	0	0	0	0	0
Eukaryota/Ascomycota/Sordariomycetes/Microascales/Halosphaeriaceae/Corollospora	16	26	22	0	18	20	21	19	0	0	20	0
Eukaryota/Ascomycota/Sordariomycetes/Microascales/Halosphaeriaceae/Halosarpheia	0	10	0	0	0	0	0	0	0	0	0	0
Eukaryota/Ascomycota/Sordariomycetes/Ophiostomatales/Ophiostomataceae	19	22	10	0	0	0	0	0	0	0	0	0
Eukaryota/Ascomycota/Sordariomycetes/Ophiostomatales/Ophiostomataceae/Grosmannia	0	0	0	0	0	0	0	11	0	0	0	0
Eukaryota/Ascomycota/Sordariomycetes/Ophiostomatales/Ophiostomataceae/Ophiostoma	0	0	0	38	32	0	28	0	12	34	22	14
Eukaryota/Ascomycota/Sordariomycetes/Ophiostomatales/Ophiostomataceae/Raffaelea	275	432	286	98	110	64	198	85	97	87	92	147
Eukaryota/Ascomycota/Sordariomycetes/Ophiostomatales/Ophiostomataceae/Sporothrix	0	0	0	0	0	0	0	0	0	0	0	0
Eukaryota/Ascomycota/Sordariomycetes/Phyllachorales/Phyllachoraceae/Apiosphaeria	54	41	42	468	492	234	616	233	539	50	30	64
Eukaryota/Ascomycota/Sordariomycetes/Phyllachorales/Phyllachoraceae/Camarotella	13	14	16	0	0	0	0	0	0	0	0	0
Eukaryota/Ascomycota/Sordariomycetes/Phyllachorales/Phyllachoraceae/Phyllachora	84	217	63	109	43	84	71	48	89	37	30	83
Eukaryota/Ascomycota/Sordariomycetes/Phyllachorales/Telimenaceae/Telimena	0	0	0	13	10	10	14	0	12	0	0	0
Eukaryota/Ascomycota/Sordariomycetes/Pleurotheciales/Pleurotheciaceae/Pleurotheciella	10	0	0	0	0	0	0	0	0	0	0	0
Eukaryota/Ascomycota/Sordariomycetes/Sordariales	58	58	55	122	112	61	66	27	53	28	46	69
Eukaryota/Ascomycota/Sordariomycetes/Sordariales/Chaetomiaceae/Chaetomium	0	0	0	0	0	0	13	0	0	0	0	0
Eukaryota/Ascomycota/Sordariomycetes/Sordariales/Chaetomiaceae/Thermothelomyces	0	0	0	0	0	0	0	0	0	11	0	0
Eukaryota/Ascomycota/Sordariomycetes/Sordariales/Chaetomiaceae/Thielavia	0	0	0	0	0	0	0	11	0	0	0	0
Eukaryota/Ascomycota/Sordariomycetes/Sordariales/Helminthosphaeriaceae/Vermiculariopsiella	12	10	26	0	0	0	0	0	0	0	0	0
Eukaryota/Ascomycota/Sordariomycetes/Sordariales/Lasiosphaeriaceae/Podospora	0	0	0	0	0	0	0	0	0	0	0	0
Eukaryota/Ascomycota/Sordariomycetes/Sordariales/Sordariaceae/Neurospora	811	1047	810	1146	913	827	819	500	749	948	884	1000
Eukaryota/Ascomycota/Sordariomycetes/Sordariales/Sordariaceae/Sordaria	0	0	0	0	0	0	0	0	0	0	0	0
Eukaryota/Ascomycota/Sordariomycetes/Torpedosporales/Juncigenaceae/Fulvocentrum	0	0	0	13	0	0	0	0	0	0	0	10
Eukaryota/Ascomycota/Sordariomycetes/Xylariales/Delonicicolaceae/Liberomyces	18	23	0	0	0	0	0	0	0	0	0	0
Eukaryota/Ascomycota/Sordariomycetes/Xylariales/Diatrypaceae/Peroneutypa	0	14	0	0	0	0	0	0	0	0	0	0
Eukaryota/Ascomycota/Sordariomycetes/Xylariales/Microdochiaceae/Microdochium	66	83	99	26	23	41	37	45	24	61	41	35
Eukaryota/Ascomycota/Sordariomycetes/Xylariales/Sporocadaceae/Bartalinia	25	21	14	0	10	0	0	0	0	0	0	10
Eukaryota/Ascomycota/Sordariomycetes/Xylariales/Sporocadaceae/Pestalotiopsis	0	0	0	0	0	0	0	0	0	36	0	0
Eukaryota/Ascomycota/Sordariomycetes/Xylariales/Xylariaceae/Kretzschmaria	0	0	0	23	24	0	0	0	12	15	24	43
Eukaryota/Ascomycota/Sordariomycetes/Xylariales/Xylariaceae/Xylaria	0	11	0	0	0	0	0	0	0	0	0	0
Eukaryota/Ascomycota/Taphrinomycetes/Taphrinales/Taphrinaceae/Taphrina	28	35	32	54	41	49	31	43	22	80	56	49
Eukaryota/Ascomycota/Xylonomycetes/Xylonales/Xylonaceae/Xylona	0	0	0	0	0	0	0	0	0	0	0	0
Eukaryota/Bacillariophyta	13379	13624	12680	5705	5489	5174	7105	7960	8585	6562	5130	4836
Eukaryota/Bacillariophyta/Actinophryidae/Actinosphaerium	31	54	56	16	20	63	118	46	43	0	11	0
Eukaryota/Bacillariophyta/Actinophryidae/Acytosteliales/Acytosteliaceae/Acytostelium	61	80	65	791	851	582	639	471	560	3032	4747	12043
Eukaryota/Bacillariophyta/Actinophryidae/Acytosteliales/Acytosteliaceae/Heterostelium	376	424	382	13	28	23	37	16	34	0	0	0
Eukaryota/Bacillariophyta/Actinophryidae/Acytosteliales/Cavenderiaceae/Cavenderia	12	17	17	17	0	14	13	14	16	0	0	0
Eukaryota/Bacillariophyta/Actinophryidae/Arcellinida	333	432	295	10	10	0	0	0	0	10	0	0
Eukaryota/Bacillariophyta/Actinophryidae/Arcellinida/Difflugiidae/Difflugia	360	383	332	45	38	34	58	44	76	20	19	67
Eukaryota/Bacillariophyta/Actinophryidae/Arcellinida/Heleoperidae/Heleopera	230	314	170	0	0	0	0	0	0	0	0	0
Eukaryota/Bacillariophyta/Actinophryidae/Arcellinida/Hyalospheniidae	83	94	109	153	99	47	75	16	17	0	0	0
Eukaryota/Bacillariophyta/Actinophryidae/Arcellinida/Hyalospheniidae/Hyalosphenia	0	16	0	0	0	0	0	0	0	0	0	0
Eukaryota/Bacillariophyta/Actinophryidae/Arcellinida/Hyalospheniidae/Longinebela	61	127	77	0	0	0	0	0	0	0	0	0
Eukaryota/Bacillariophyta/Actinophryidae/Arcellinida/Microchlamyiidae/Spumochlamys	36	49	27	0	0	12	0	13	11	0	0	0
Eukaryota/Bacillariophyta/Actinophryidae/Arcellinida/Phryganellidae/Phryganella	49	80	31	14	14	13	0	0	0	17	11	13
Eukaryota/Bacillariophyta/Actinophryidae/Arcellinida/Plagiopyxidae/Bullinularia	429	488	422	98	29	55	27	16	11	0	0	0
Eukaryota/Bacillariophyta/Actinophryidae/Dictyosteliales	75	104	76	0	0	0	0	0	0	0	0	0
Eukaryota/Bacillariophyta/Actinophryidae/Dictyosteliales/Dictyosteliaceae/Dictyostelium	148	190	143	54	53	56	55	29	61	110	30	79
Eukaryota/Bacillariophyta/Actinophryidae/Dictyosteliales/Raperosteliaceae/Coremiostelium	0	0	0	0	0	0	11	14	0	0	0	0
Eukaryota/Bacillariophyta/Actinophryidae/Echinosteliales/Clastodermataceae/Clastoderma	133	225	145	0	0	0	16	27	16	15	10	0
Eukaryota/Bacillariophyta/Actinophryidae/Echinosteliales/Echinosteliidae/Echinostelium	0	0	0	0	0	0	0	0	0	0	11	0
Eukaryota/Bacillariophyta/Actinophryidae/Entamoebidae	0	20	13	12	0	0	19	19	15	0	0	0
Eukaryota/Bacillariophyta/Actinophryidae/Entamoebidae/Endolimax	507	634	618	0	0	0	0	0	0	0	0	0
Eukaryota/Bacillariophyta/Actinophryidae/Entamoebidae/Entamoeba	150	188	198	547	202	268	647	1079	1205	37	52	240
Eukaryota/Bacillariophyta/Actinophryidae/Entamoebidae/Iodamoeba	14	40	32	216	158	138	319	290	282	105	146	182
Eukaryota/Bacillariophyta/Actinophryidae/Himatismenida/Cochliopodiidae/Cochliopodium	3127	4832	3190	220	164	124	123	209	259	190	180	601
Eukaryota/Bacillariophyta/Actinophryidae/Himatismenida/Cochliopodiidae/Ovalopodium	270	338	191	0	0	0	12	0	0	0	0	0
Eukaryota/Bacillariophyta/Actinophryidae/Himatismenida/Goceviidae/Gocevia	111	127	161	0	0	0	23	23	13	0	0	0
Eukaryota/Bacillariophyta/Actinophryidae/Leptomyxida/Flabellulidae	775	988	602	20	0	16	0	40	13	0	12	14
Eukaryota/Bacillariophyta/Actinophryidae/Leptomyxida/Flabellulidae/Flabellula	243	357	250	0	0	0	0	26	0	0	0	0
Eukaryota/Bacillariophyta/Actinophryidae/Leptomyxida/Flabellulidae/Paraflabellula	56	50	34	0	0	0	13	34	0	17	0	14
Eukaryota/Bacillariophyta/Actinophryidae/Leptomyxida/Flabellulidae/Rhizamoeba	379	599	408	47	26	71	35	44	0	26	11	54
Eukaryota/Bacillariophyta/Actinophryidae/Leptomyxida/Leptomyxidae/Anaeramoeba	3341	4142	3708	33953	38086	36840	31900	23797	30895	30118	23932	45701
Eukaryota/Bacillariophyta/Actinophryidae/Leptomyxida/Leptomyxidae/Arboramoeba	0	12	0	0	0	0	0	14	0	0	0	0
Eukaryota/Bacillariophyta/Actinophryidae/Leptomyxida/Leptomyxidae/Darbyshirella	0	0	0	40	11	21	88	48	38	38	135	122
Eukaryota/Bacillariophyta/Actinophryidae/Leptomyxida/Leptomyxidae/Ischnamoeba	0	14	0	0	0	0	0	0	0	0	0	0
Eukaryota/Bacillariophyta/Actinophryidae/Leptomyxida/Leptomyxidae/Multicilia	1640	2105	1470	267	212	205	210	141	258	211	78	76
Eukaryota/Bacillariophyta/Actinophryidae/Leptomyxida/Leptomyxidae/Paratrimastix	270	359	287	424	295	529	515	661	537	605	498	629
Eukaryota/Bacillariophyta/Actinophryidae/Leptomyxida/Leptomyxidae/Phalansterium	60	51	38	114	132	116	224	137	116	51	44	132
Eukaryota/Bacillariophyta/Actinophryidae/Leptomyxida/Leptomyxidae/Pyxidicula	31	52	34	22	0	0	20	11	0	15	22	18
Eukaryota/Bacillariophyta/Actinophryidae/Leptomyxida/Leptomyxidae/Telaepolella	13	0	0	0	0	0	0	0	0	0	0	0
Eukaryota/Bacillariophyta/Actinophryidae/Leptomyxida/Leptomyxidae/Trimastix	18	41	32	694	446	513	451	273	517	895	746	1135
Eukaryota/Bacillariophyta/Actinophryidae/Liceales/Cribrariaceae/Cribraria	399	608	481	51	69	72	112	81	115	33	16	31
Eukaryota/Bacillariophyta/Actinophryidae/Liceales/Enteridiidae/Lycogala	0	0	0	0	11	0	0	0	13	0	0	0
Eukaryota/Bacillariophyta/Actinophryidae/Liceales/Liceaceae/Licea	47	67	48	55	26	14	154	90	108	170	50	55
Eukaryota/Bacillariophyta/Actinophryidae/Liceales/Reticulariaceae/Alwisia	220	260	316	0	0	0	0	0	0	0	0	0
Eukaryota/Bacillariophyta/Actinophryidae/Longamoebia/Acanthamoebidae/Acanthamoeba	3004	3982	3088	631	675	512	597	455	626	412	336	477
Eukaryota/Bacillariophyta/Actinophryidae/Longamoebia/Acanthamoebidae/Dracoamoeba	3803	4157	3982	23	10	22	72	54	88	30	10	21
Eukaryota/Bacillariophyta/Actinophryidae/Longamoebia/Acanthamoebidae/Luapeleamoeba	15	34	30	0	0	0	0	0	0	0	0	0
Eukaryota/Bacillariophyta/Actinophryidae/Longamoebia/Acanthamoebidae/Vacuolamoeba	0	0	0	15	24	10	0	0	10	0	0	0
Eukaryota/Bacillariophyta/Actinophryidae/Longamoebia/Balamuthiidae	16	22	13	0	0	0	0	0	0	0	0	0
Eukaryota/Bacillariophyta/Actinophryidae/Longamoebia/Thecamoebida/Dermamoeba	17	17	13	0	0	0	0	0	0	0	0	0
Eukaryota/Bacillariophyta/Actinophryidae/Longamoebia/Thecamoebida/Mayorella	70	80	79	36	28	25	44	26	40	10	50	88
Eukaryota/Bacillariophyta/Actinophryidae/Longamoebia/Thecamoebida/Paradermamoeba	117	151	82	10	0	0	0	0	15	0	0	0
Eukaryota/Bacillariophyta/Actinophryidae/Longamoebia/Thecamoebida/Sappinia	313	372	133	0	0	0	0	0	0	0	0	0
Eukaryota/Bacillariophyta/Actinophryidae/Longamoebia/Thecamoebida/Stenamoeba	49	89	33	0	0	0	0	0	0	17	10	26
Eukaryota/Bacillariophyta/Actinophryidae/Longamoebia/Thecamoebida/Thecamoeba	81	239	123	127	116	71	229	342	113	73	59	107
Eukaryota/Bacillariophyta/Actinophryidae/Mastigamoebidae	45	67	68	403	660	506	185	433	186	206	166	270
Eukaryota/Bacillariophyta/Actinophryidae/Mastigamoebidae/Mastigamoeba	595	1150	569	4895	4622	3972	5622	5367	4483	24954	7274	13512
Eukaryota/Bacillariophyta/Actinophryidae/Mastigamoebidae/Mastigella	857	1361	1307	1222	1371	864	1090	1288	1124	448	313	397
Eukaryota/Bacillariophyta/Actinophryidae/Oikomonadaceae/Rhizomastix	330	503	397	1939	1731	1470	2275	1490	1755	6096	9581	20445
Eukaryota/Bacillariophyta/Actinophryidae/Pelomyxidae/Pelomyxa	44	84	37	17	0	13	14	0	0	0	0	11
Eukaryota/Bacillariophyta/Actinophryidae/Physariida	208	259	249	10	0	0	0	0	0	11	13	0
Eukaryota/Bacillariophyta/Actinophryidae/Physariida/Didymiaceae/Didymium	16	0	0	10	12	15	0	0	0	0	0	0
Eukaryota/Bacillariophyta/Actinophryidae/Physariida/Physaraceae	0	0	0	31	21	16	10	0	0	0	15	0
Eukaryota/Bacillariophyta/Actinophryidae/Physariida/Physaraceae/Badhamia	0	0	0	21	22	12	0	0	14	0	0	0
Eukaryota/Bacillariophyta/Actinophryidae/Physariida/Physaraceae/Fuligo	0	0	12	10	0	0	0	0	0	18	0	10
Eukaryota/Bacillariophyta/Actinophryidae/Physariida/Physaraceae/Physarum	55	44	50	259	247	155	152	151	163	84	50	112
Eukaryota/Bacillariophyta/Actinophryidae/Protosteliales	82	103	77	175	186	811	178	75	191	102	100	289
Eukaryota/Bacillariophyta/Actinophryidae/Protosteliales/Amoebidae	63	114	77	12	0	0	0	0	0	0	0	0
Eukaryota/Bacillariophyta/Actinophryidae/Protosteliales/Cavosteliaceae/Cavostelium	156	236	132	11	0	0	0	0	11	0	0	0
Eukaryota/Bacillariophyta/Actinophryidae/Protosteliales/Cavosteliaceae/Ceratiomyxella	0	0	0	0	0	0	0	0	0	0	0	10
Eukaryota/Bacillariophyta/Actinophryidae/Protosteliales/Cavosteliaceae/Protosporangium	129	197	163	12	10	33	20	0	20	0	0	0
Eukaryota/Bacillariophyta/Actinophryidae/Protosteliales/Ceratiomyxaceae/Ceratiomyxa	27	34	15	0	0	12	0	0	0	0	0	0
Eukaryota/Bacillariophyta/Actinophryidae/Protosteliales/Paramoebidae	2815	4312	2792	304	402	261	243	215	236	141	104	108
Eukaryota/Bacillariophyta/Actinophryidae/Protosteliales/Paramoebidae/Cunea	2913	3814	3226	113	88	62	88	87	76	79	49	72
Eukaryota/Bacillariophyta/Actinophryidae/Protosteliales/Paramoebidae/Korotnevella	13728	19925	13368	1129	623	1053	1029	890	636	1234	677	464
Eukaryota/Bacillariophyta/Actinophryidae/Protosteliales/Paramoebidae/Neoparamoeba	159	298	131	0	0	0	0	0	0	0	0	10
Eukaryota/Bacillariophyta/Actinophryidae/Protosteliales/Paramoebidae/Paramoeba	34036	50238	35041	1724	1319	1491	2026	3046	1848	1634	1591	982
Eukaryota/Bacillariophyta/Actinophryidae/Protosteliales/Pellitidae/Pellita	1606	2297	1544	26	41	19	0	15	27	0	0	0
Eukaryota/Bacillariophyta/Actinophryidae/Protosteliales/Protosteliaceae	70	132	110	23	18	12	0	0	0	0	0	13
Eukaryota/Bacillariophyta/Actinophryidae/Protosteliales/Protosteliaceae/Clastostelium	56	62	58	0	0	0	0	0	10	10	0	19
Eukaryota/Bacillariophyta/Actinophryidae/Protosteliales/Protosteliaceae/Protostelium	202	295	253	19	39	34	69	56	81	24	19	27
Eukaryota/Bacillariophyta/Actinophryidae/Protosteliales/Protosteliaceae/Schizoplasmodiopsis	422	632	400	0	0	0	14	0	0	0	0	20
Eukaryota/Bacillariophyta/Actinophryidae/Protosteliales/Protosteliaceae/Schizoplasmodium	0	10	0	0	0	0	0	0	0	29	36	110
Eukaryota/Bacillariophyta/Actinophryidae/Protosteliales/Protosteliaceae/Schoutedamoeba	3173	4277	3339	38	36	12	72	111	106	0	0	21
Eukaryota/Bacillariophyta/Actinophryidae/Protosteliales/Protosteliaceae/Tychosporium	0	13	0	0	0	0	0	0	0	0	0	0
Eukaryota/Bacillariophyta/Actinophryidae/Protosteliales/Vannellidae	699	975	869	144	131	116	135	155	193	34	34	22
Eukaryota/Bacillariophyta/Actinophryidae/Protosteliales/Vannellidae/Clydonella	666	962	683	418	649	380	781	564	955	33	51	47
Eukaryota/Bacillariophyta/Actinophryidae/Protosteliales/Vannellidae/Pessonella	3784	5291	4150	19	33	24	63	61	63	0	0	0
Eukaryota/Bacillariophyta/Actinophryidae/Protosteliales/Vannellidae/Platyamoeba	126	145	107	12	0	0	0	0	0	0	0	0
Eukaryota/Bacillariophyta/Actinophryidae/Protosteliales/Vannellidae/Ripella	110	130	104	119	75	63	28	29	22	35	28	35
Eukaryota/Bacillariophyta/Actinophryidae/Protosteliales/Vannellidae/Vannella	1254	1604	1167	707	746	556	668	583	654	2291	3507	6099
Eukaryota/Bacillariophyta/Actinophryidae/Protosteliales/Vexilliferidae	8691	11566	11732	58	43	42	71	144	115	26	40	24
Eukaryota/Bacillariophyta/Actinophryidae/Protosteliales/Vexilliferidae/Endostelium	389	464	381	81	81	86	16	22	25	121	107	176
Eukaryota/Bacillariophyta/Actinophryidae/Protosteliales/Vexilliferidae/Pseudoparamoeba	4606	6638	5213	102	75	109	88	113	180	70	67	131
Eukaryota/Bacillariophyta/Actinophryidae/Protosteliales/Vexilliferidae/Squamamoeba	14	18	13	25	11	10	77	133	125	0	0	0
Eukaryota/Bacillariophyta/Actinophryidae/Protosteliales/Vexilliferidae/Vexillifera	13248	18363	15264	349	317	246	475	628	626	124	125	108
Eukaryota/Bacillariophyta/Actinophryidae/Slopalinida	25	41	25	0	0	0	0	0	0	0	0	0
Eukaryota/Bacillariophyta/Actinophryidae/Stemonitida/Stemonitidae/Lamproderma	12	23	19	17	20	0	0	0	0	0	0	0
Eukaryota/Bacillariophyta/Actinophryidae/Stygamoebida/Amoebidae/Chaos	208	313	239	237	275	155	115	65	101	74	108	99
Eukaryota/Bacillariophyta/Actinophryidae/Stygamoebida/Amoebidae/Copromyxa	439	679	294	20	0	0	0	0	13	0	0	0
Eukaryota/Bacillariophyta/Actinophryidae/Stygamoebida/Echinamoebidae/Echinamoeba	14	13	0	0	0	0	0	0	0	0	0	0
Eukaryota/Bacillariophyta/Actinophryidae/Stygamoebida/Echinamoebidae/Ptolemeba	177	296	227	11	0	0	20	12	14	13	19	0
Eukaryota/Bacillariophyta/Actinophryidae/Stygamoebida/Hartmannellidae	470	598	514	0	19	13	19	15	15	13	0	11
Eukaryota/Bacillariophyta/Actinophryidae/Stygamoebida/Hartmannellidae/Glaeseria	2954	5004	3049	39	41	40	18	45	19	47	36	91
Eukaryota/Bacillariophyta/Actinophryidae/Stygamoebida/Hartmannellidae/Hartmannella	346	514	308	21	39	16	35	0	20	30	14	29
Eukaryota/Bacillariophyta/Actinophryidae/Stygamoebida/Hartmannellidae/Nolandella	240	238	155	81	46	54	100	130	78	55	56	53
Eukaryota/Bacillariophyta/Actinophryidae/Stygamoebida/Hartmannellidae/Saccamoeba	228	412	163	16	17	26	0	0	0	0	0	0
Eukaryota/Bacillariophyta/Actinophryidae/Stygamoebida/Hartmannellidae/Vermamoeba	160	202	188	51	62	41	100	56	73	70	34	32
Eukaryota/Bacillariophyta/Actinophryidae/Stygamoebida/Stygamoeba	47	54	48	0	0	0	0	0	0	0	0	0
Eukaryota/Bacillariophyta/Actinophryidae/Stygamoebida/Vermistella	1234	1807	1252	87	92	109	168	122	134	52	42	77
Eukaryota/Bacillariophyta/Actinophryidae/Trichiida/Trichiidae	37	33	32	0	0	0	0	0	0	0	0	0
Eukaryota/Bacillariophyta/Actinophryidae/Trichiida/Trichiidae/Perichaena	0	196	24	584	159	170	236	383	142	101	84	149
Eukaryota/Bacillariophyta/Actinophryidae/Trichiida/Trichiidae/Trichia	281	403	287	10	0	15	0	12	0	0	0	0
Eukaryota/Bacillariophyta/Aurearenophyceae/Aurearena	129	237	135	19	27	30	16	24	24	13	0	13
Eukaryota/Bacillariophyta/Aurearenophyceae/Chrysoparadoxa	0	10	0	0	0	0	0	0	0	0	0	0
Eukaryota/Bacillariophyta/Bacillariophyceae	1157	1501	1300	23	26	24	47	54	39	12	14	10
Eukaryota/Bacillariophyta/Bacillariophyceae/Bacillariales/Bacillariaceae	155	199	183	25	19	21	11	13	13	15	17	13
Eukaryota/Bacillariophyta/Bacillariophyceae/Bacillariales/Bacillariaceae/Bacillaria	22	22	13	0	0	0	0	0	0	0	0	0
Eukaryota/Bacillariophyta/Bacillariophyceae/Bacillariales/Bacillariaceae/Cylindrotheca	1202	1661	1341	706	551	580	374	408	216	726	495	486
Eukaryota/Bacillariophyta/Bacillariophyceae/Bacillariales/Bacillariaceae/Fragilariopsis	979	1038	1112	22	37	16	22	32	16	19	27	24
Eukaryota/Bacillariophyta/Bacillariophyceae/Bacillariales/Bacillariaceae/Hantzschia	41	26	27	36	31	26	27	20	16	11	15	19
Eukaryota/Bacillariophyta/Bacillariophyceae/Bacillariales/Bacillariaceae/Nitzschia	5906	7429	5778	527	459	453	414	427	443	469	329	320
Eukaryota/Bacillariophyta/Bacillariophyceae/Bacillariales/Bacillariaceae/Pseudo-nitzschia	122	159	78	16	37	18	15	19	16	19	15	13
Eukaryota/Bacillariophyta/Bacillariophyceae/Bacillariales/Bacillariaceae/Tryblionella	3605	3934	3569	23	29	28	71	183	87	16	0	0
Eukaryota/Bacillariophyta/Bacillariophyceae/Bacillariales/Entomoneidaceae/Entomoneis	3799	5459	4644	603	691	654	746	750	374	536	447	483
Eukaryota/Bacillariophyta/Bacillariophyceae/Cocconeidales/Achnanthidiaceae/Achnanthidium	21	70	19	64	101	93	14	167	198	17	0	80
Eukaryota/Bacillariophyta/Bacillariophyceae/Cocconeidales/Achnanthidiaceae/Eucocconeis	13	14	14	0	0	0	0	0	0	18	0	0
Eukaryota/Bacillariophyta/Bacillariophyceae/Cocconeidales/Achnanthidiaceae/Lemnicola	23	28	24	0	0	0	0	0	0	0	0	0
Eukaryota/Bacillariophyta/Bacillariophyceae/Cocconeidales/Cocconeidaceae	0	12	0	0	0	0	0	0	0	0	0	0
Eukaryota/Bacillariophyta/Bacillariophyceae/Cocconeidales/Cocconeidaceae/Cocconeis	85	108	71	15	16	10	17	23	10	20	12	10
Eukaryota/Bacillariophyta/Bacillariophyceae/Cymbellales	14	12	11	0	0	0	0	0	0	0	0	0
Eukaryota/Bacillariophyta/Bacillariophyceae/Cymbellales/Anomoeoneidaceae/Anomoeoneis	918	1144	1060	10	20	10	14	38	17	26	31	17
Eukaryota/Bacillariophyta/Bacillariophyceae/Cymbellales/Cymbellaceae/Brebissonia	0	10	0	0	11	0	0	0	0	0	0	0
Eukaryota/Bacillariophyta/Bacillariophyceae/Cymbellales/Cymbellaceae/Cymbella	53	38	37	24	27	23	18	19	18	35	15	26
Eukaryota/Bacillariophyta/Bacillariophyceae/Cymbellales/Cymbellaceae/Cymbopleura	0	10	0	24	0	0	0	0	0	0	0	0
Eukaryota/Bacillariophyta/Bacillariophyceae/Cymbellales/Cymbellaceae/Encyonema	44	102	63	10	0	0	0	10	0	10	0	12
Eukaryota/Bacillariophyta/Bacillariophyceae/Cymbellales/Cymbellaceae/Encyonopsis	0	13	0	0	0	0	0	0	0	0	0	0
Eukaryota/Bacillariophyta/Bacillariophyceae/Cymbellales/Cymbellaceae/Placoneis	0	10	15	0	0	11	0	0	0	0	0	0
Eukaryota/Bacillariophyta/Bacillariophyceae/Cymbellales/Gomphonemataceae	20	33	18	0	0	0	0	0	0	0	0	0
Eukaryota/Bacillariophyta/Bacillariophyceae/Cymbellales/Gomphonemataceae/Didymosphenia	16	0	12	0	0	0	10	0	0	12	0	0
Eukaryota/Bacillariophyta/Bacillariophyceae/Cymbellales/Gomphonemataceae/Gomphoneis	19	46	35	12	20	16	10	0	0	0	0	0
Eukaryota/Bacillariophyta/Bacillariophyceae/Cymbellales/Gomphonemataceae/Gomphonema	120	100	97	43	40	32	133	105	203	86	99	108
Eukaryota/Bacillariophyta/Bacillariophyceae/Cymbellales/Rhoicospheniaceae/Rhoicosphenia	22	51	33	0	0	0	0	0	0	0	0	0
Eukaryota/Bacillariophyta/Bacillariophyceae/Cymbellales/Rhoicospheniaceae/Tursiocola	10	23	10	0	0	0	0	0	0	0	0	0
Eukaryota/Bacillariophyta/Bacillariophyceae/Eunotiales/Eunotiaceae/Eunophora	0	15	0	0	0	0	0	0	0	0	0	0
Eukaryota/Bacillariophyta/Bacillariophyceae/Eunotiales/Eunotiaceae/Eunotia	48	77	47	40	44	34	37	44	20	59	60	55
Eukaryota/Bacillariophyta/Bacillariophyceae/Lyrellales/Lyrellaceae/Lyrella	65	27	27	13	13	0	57	0	0	26	26	57
Eukaryota/Bacillariophyta/Bacillariophyceae/Mastogloiales/Achnanthaceae/Achnanthes	521	663	511	121	140	110	43	58	54	0	12	0
Eukaryota/Bacillariophyta/Bacillariophyceae/Mastogloiales/Achnanthaceae/Planothidium	1549	1645	1641	38	72	33	63	71	70	45	21	39
Eukaryota/Bacillariophyta/Bacillariophyceae/Mastogloiales/Mastogloiaceae/Aneumastus	0	14	0	0	0	0	0	0	0	0	0	0
Eukaryota/Bacillariophyta/Bacillariophyceae/Mastogloiales/Mastogloiaceae/Mastogloia	321	464	331	16	0	22	30	24	34	33	16	19
Eukaryota/Bacillariophyta/Bacillariophyceae/Naviculales	410	481	409	49	48	40	53	62	57	18	16	32
Eukaryota/Bacillariophyta/Bacillariophyceae/Naviculales/Amphipleuraceae/Amphipleura	0	0	0	29	15	0	10	0	0	0	0	0
Eukaryota/Bacillariophyta/Bacillariophyceae/Naviculales/Amphipleuraceae/Amphiprora	44	42	42	0	0	0	0	0	0	0	0	0
Eukaryota/Bacillariophyta/Bacillariophyceae/Naviculales/Amphipleuraceae/Frustulia	87	113	94	10	15	11	15	12	29	20	18	50
Eukaryota/Bacillariophyta/Bacillariophyceae/Naviculales/Amphipleuraceae/Halamphora	183	266	168	344	263	213	464	492	438	216	147	158
Eukaryota/Bacillariophyta/Bacillariophyceae/Naviculales/Berkeleyaceae/Climaconeis	102	105	62	10	0	0	0	0	0	0	0	0
Eukaryota/Bacillariophyta/Bacillariophyceae/Naviculales/Berkeleyaceae/Parlibellus	11	0	0	0	0	0	0	0	0	0	0	0
Eukaryota/Bacillariophyta/Bacillariophyceae/Naviculales/Diadesmidaceae/Diadesmis	37	62	60	44	26	40	31	34	36	49	55	51
Eukaryota/Bacillariophyta/Bacillariophyceae/Naviculales/Diadesmidaceae/Luticola	134	101	122	27	24	20	40	22	24	19	26	0
Eukaryota/Bacillariophyta/Bacillariophyceae/Naviculales/Diploneidaceae/Diploneis	112	145	84	64	65	58	58	53	40	13	22	20
Eukaryota/Bacillariophyta/Bacillariophyceae/Naviculales/Naviculaceae	61	65	42	0	0	0	0	0	0	0	0	0
Eukaryota/Bacillariophyta/Bacillariophyceae/Naviculales/Naviculaceae/Caloneis	1339	1346	1112	170	212	190	160	54	181	133	86	258
Eukaryota/Bacillariophyta/Bacillariophyceae/Naviculales/Naviculaceae/Craspedostauros	36	18	26	0	10	10	53	39	65	17	17	37
Eukaryota/Bacillariophyta/Bacillariophyceae/Naviculales/Naviculaceae/Cymatoneis	4702	5658	4932	14	15	0	55	96	35	0	0	0
Eukaryota/Bacillariophyta/Bacillariophyceae/Naviculales/Naviculaceae/Fistulifera	28	43	44	0	0	0	0	0	0	10	0	0
Eukaryota/Bacillariophyta/Bacillariophyceae/Naviculales/Naviculaceae/Haslea	30	25	31	0	15	0	11	13	10	14	0	0
Eukaryota/Bacillariophyta/Bacillariophyceae/Naviculales/Naviculaceae/Mayamaea	32	43	35	23	21	0	13	0	13	0	0	0
Eukaryota/Bacillariophyta/Bacillariophyceae/Naviculales/Naviculaceae/Navicula	720	1042	784	189	165	155	185	228	144	262	200	160
Eukaryota/Bacillariophyta/Bacillariophyceae/Naviculales/Naviculaceae/Pinnunavis	0	10	0	0	0	0	0	0	0	0	0	0
Eukaryota/Bacillariophyta/Bacillariophyceae/Naviculales/Naviculaceae/Pseudogomphonema	17	0	16	0	0	13	10	0	0	14	19	0
Eukaryota/Bacillariophyta/Bacillariophyceae/Naviculales/Naviculaceae/Seminavis	14	16	0	0	0	0	0	0	0	0	0	0
Eukaryota/Bacillariophyta/Bacillariophyceae/Naviculales/Naviculaceae/Trachyneis	13	11	0	0	0	0	0	0	0	0	0	0
Eukaryota/Bacillariophyta/Bacillariophyceae/Naviculales/Phaeodactylaceae/Phaeodactylum	71	61	55	22	32	13	23	23	19	17	19	0
Eukaryota/Bacillariophyta/Bacillariophyceae/Naviculales/Pinnulariaceae/Pinnularia	301	429	313	196	219	218	114	326	233	196	160	147
Eukaryota/Bacillariophyta/Bacillariophyceae/Naviculales/Plagiotropidaceae/Plagiotropis	22	33	0	22	12	12	37	27	12	32	18	14
Eukaryota/Bacillariophyta/Bacillariophyceae/Naviculales/Plagiotropidaceae/Staurotropis	36	39	35	0	0	0	0	0	0	0	0	0
Eukaryota/Bacillariophyta/Bacillariophyceae/Naviculales/Pleurosigmataceae/Donkinia	0	0	0	0	0	21	14	0	19	0	0	0
Eukaryota/Bacillariophyta/Bacillariophyceae/Naviculales/Pleurosigmataceae/Pleurosigma	123	160	103	19	27	36	35	16	15	32	21	27
Eukaryota/Bacillariophyta/Bacillariophyceae/Naviculales/Scoliotropidaceae/Biremis	31	41	36	40	32	27	29	30	14	80	55	38
Eukaryota/Bacillariophyta/Bacillariophyceae/Naviculales/Sellaphoraceae/Fallacia	64	93	59	0	0	0	0	0	0	0	0	0
Eukaryota/Bacillariophyta/Bacillariophyceae/Naviculales/Sellaphoraceae/Sellaphora	437	537	530	114	150	118	112	107	81	125	136	136
Eukaryota/Bacillariophyta/Bacillariophyceae/Naviculales/Stauroneidaceae/Stauroneis	57	65	68	29	22	17	11	22	12	57	58	37
Eukaryota/Bacillariophyta/Bacillariophyceae/Rhopalodiales/Rhopalodiaceae	49	43	51	0	0	0	0	0	0	0	0	0
Eukaryota/Bacillariophyta/Bacillariophyceae/Rhopalodiales/Rhopalodiaceae/Epithemia	11	10	0	0	0	0	0	0	0	0	0	0
Eukaryota/Bacillariophyta/Bacillariophyceae/Surirellales	12	0	0	0	0	0	0	0	0	0	0	0
Eukaryota/Bacillariophyta/Bacillariophyceae/Surirellales/Auriculaceae/Auricula	274	340	327	116	107	48	67	52	57	58	31	29
Eukaryota/Bacillariophyta/Bacillariophyceae/Surirellales/Surirellaceae	0	13	0	0	0	0	0	0	0	0	0	0
Eukaryota/Bacillariophyta/Bacillariophyceae/Surirellales/Surirellaceae/Campylodiscus	181	246	218	104	99	78	100	102	72	110	80	84
Eukaryota/Bacillariophyta/Bacillariophyceae/Surirellales/Surirellaceae/Cymatopleura	66	77	27	0	0	0	0	0	0	0	0	0
Eukaryota/Bacillariophyta/Bacillariophyceae/Surirellales/Surirellaceae/Hydrosilicon	35	52	30	36	40	31	32	20	16	25	22	28
Eukaryota/Bacillariophyta/Bacillariophyceae/Surirellales/Surirellaceae/Petrodictyon	354	374	353	54	24	38	77	68	45	68	91	43
Eukaryota/Bacillariophyta/Bacillariophyceae/Surirellales/Surirellaceae/Stenopterobia	0	0	10	0	0	0	0	0	0	0	0	0
Eukaryota/Bacillariophyta/Bacillariophyceae/Surirellales/Surirellaceae/Surirella	494	466	357	102	94	117	118	81	135	127	150	114
Eukaryota/Bacillariophyta/Bacillariophyceae/Thalassiophysales/Catenulaceae/Amphora	4120	5299	4158	225	203	217	297	312	298	178	131	146
Eukaryota/Bacillariophyta/Bacillariophyceae/Thalassiophysales/Catenulaceae/Undatella	35	24	34	13	11	0	0	14	10	15	21	0
Eukaryota/Bacillariophyta/Bolidophyceae/Slopalinida/Opalinidae/Opalina	36	47	35	33	25	13	15	14	19	0	0	0
Eukaryota/Bacillariophyta/Bolidophyceae/Slopalinida/Proteromonadidae/Karotomorpha	13	30	12	14	0	13	26	19	0	54	30	16
Eukaryota/Bacillariophyta/Bolidophyceae/Slopalinida/Proteromonadidae/Proteromonas	48	81	55	12	0	0	11	0	0	0	0	0
Eukaryota/Bacillariophyta/Chrysomerophyceae/Arcellinida/Trigonopyxidae/Trigonopyxis	0	0	14	0	0	0	0	0	0	0	0	0
Eukaryota/Bacillariophyta/Chrysomerophyceae/Chrysomeridales/Chrysomeridaceae/Chrysowaernella	0	0	0	0	0	0	0	0	0	0	0	10
Eukaryota/Bacillariophyta/Chrysomerophyceae/Euglyphida/Cyphoderiidae/Corythionella	46	43	28	0	0	0	0	0	0	0	0	0
Eukaryota/Bacillariophyta/Chrysomerophyceae/Euglyphida/Paulinellidae/Micropyxidiella	291	409	251	0	0	0	0	0	0	0	0	0
Eukaryota/Bacillariophyta/Chrysomerophyceae/Euglyphida/Sphenoderiidae/Trachelocorythion	23	17	19	0	0	0	0	0	0	0	0	0
Eukaryota/Bacillariophyta/Chrysomerophyceae/Plasmodiophorida/Plasmodiophoridae/Woronina	171	124	106	14	0	0	16	14	0	0	0	0
Eukaryota/Bacillariophyta/Chrysomerophyceae/Thaumatomonadida/Thaumatomastigidae	46	30	24	0	0	0	0	0	0	0	0	0
Eukaryota/Bacillariophyta/Chrysomerophyceae/Thaumatomonadida/Thaumatomastigidae/Peregrinia	24	47	17	0	0	0	0	0	0	0	0	0
Eukaryota/Bacillariophyta/Chrysomerophyceae/Thaumatomonadida/Thaumatomastigidae/Reckertia	0	16	0	0	0	0	0	0	0	0	0	0
Eukaryota/Bacillariophyta/Chrysophyceae	412	559	385	307	355	409	401	198	575	114	139	153
Eukaryota/Bacillariophyta/Chrysophyceae/Chromulinales	11	18	11	0	0	0	0	0	0	0	0	0
Eukaryota/Bacillariophyta/Chrysophyceae/Chromulinales/Chromulinaceae	0	0	10	35	23	10	11	0	0	0	0	0
Eukaryota/Bacillariophyta/Chrysophyceae/Chromulinales/Chromulinaceae/Chromulina	144	145	119	274	289	219	183	86	207	18	28	49
Eukaryota/Bacillariophyta/Chrysophyceae/Chromulinales/Chromulinaceae/Chrysoxys	22	12	22	11	0	0	26	17	12	10	13	11
Eukaryota/Bacillariophyta/Chrysophyceae/Chromulinales/Chromulinaceae/Cyclonexis	0	0	0	10	0	0	0	0	10	0	0	0
Eukaryota/Bacillariophyta/Chrysophyceae/Chromulinales/Chromulinaceae/Ochromonas	2246	2563	2432	3410	3566	2788	4459	1553	2559	552	347	1165
Eukaryota/Bacillariophyta/Chrysophyceae/Chromulinales/Chromulinaceae/Spumella	27	57	25	40	38	23	21	16	42	11	0	17
Eukaryota/Bacillariophyta/Chrysophyceae/Chromulinales/Chromulinaceae/Uroglena	62	108	62	85	90	91	48	34	52	10	0	21
Eukaryota/Bacillariophyta/Chrysophyceae/Chromulinales/Chrysoamoebidaceae/Chrysamoeba	0	17	18	17	27	16	13	21	13	0	0	0
Eukaryota/Bacillariophyta/Chrysophyceae/Chromulinales/Chrysocapsaceae/Chrysocapsa	0	0	0	16	31	19	14	28	22	13	22	17
Eukaryota/Bacillariophyta/Chrysophyceae/Chromulinales/Chrysocapsaceae/Chrysochaete	28	32	24	64	58	70	55	51	36	73	48	57
Eukaryota/Bacillariophyta/Chrysophyceae/Chromulinales/Chrysolepidomonadaceae/Chrysolepidomonas	228	444	140	0	11	0	0	0	11	0	0	0
Eukaryota/Bacillariophyta/Chrysophyceae/Chromulinales/Dinobryaceae/Dinobryon	177	207	155	147	164	127	143	89	213	83	61	99
Eukaryota/Bacillariophyta/Chrysophyceae/Chromulinales/Dinobryaceae/Epipyxis	0	13	0	0	0	11	0	0	0	0	0	0
Eukaryota/Bacillariophyta/Chrysophyceae/Chromulinales/Dinobryaceae/Poteriospumella	27	34	14	0	0	0	0	0	0	0	0	0
Eukaryota/Bacillariophyta/Chrysophyceae/Chromulinales/Paraphysomonadaceae/Paraphysomonas	229	292	177	62	60	52	97	94	98	35	21	65
Eukaryota/Bacillariophyta/Chrysophyceae/Chrysosphaerales/Chrysosphaeraceae/Chrysosphaera	0	20	16	15	11	11	13	16	12	0	0	0
Eukaryota/Bacillariophyta/Chrysophyceae/Hibberdiales/Stylococcaceae/Chrysopodocystis	11	11	0	0	0	0	0	0	0	0	0	0
Eukaryota/Bacillariophyta/Chrysophyceae/Hibberdiales/Stylococcaceae/Lagynion	135	232	93	0	0	0	18	0	0	0	0	0
Eukaryota/Bacillariophyta/Chrysophyceae/Hydrurales/Hydruraceae/Chrysonebula	20	19	21	12	10	12	16	14	15	0	0	0
Eukaryota/Bacillariophyta/Chrysophyceae/Phaeothamnales/Phaeosaccionaceae/Antarctosaccion	29	41	26	0	0	0	0	0	0	0	0	0
Eukaryota/Bacillariophyta/Chrysophyceae/Phaeothamnales/Phaeosaccionaceae/Blastocystis	4764	7515	4778	2014	2005	1695	1653	1204	1367	1325	1284	1656
Eukaryota/Bacillariophyta/Coscinodiscophyceae	642	668	696	1405	1346	1018	2152	1995	3127	1005	1454	797
Eukaryota/Bacillariophyta/Coscinodiscophyceae/Chaetocerotales/Acanthocerataceae/Acanthoceras	14	0	0	0	0	0	0	0	0	0	0	0
Eukaryota/Bacillariophyta/Coscinodiscophyceae/Chaetocerotales/Attheyaceae/Attheya	2746	3314	3137	1003	1312	852	576	676	733	172	130	145
Eukaryota/Bacillariophyta/Coscinodiscophyceae/Chaetocerotales/Chaetocerotaceae	11	0	0	0	0	0	0	0	0	0	0	0
Eukaryota/Bacillariophyta/Coscinodiscophyceae/Chaetocerotales/Chaetocerotaceae/Bacteriastrum	45	64	37	15	25	22	19	14	18	12	11	13
Eukaryota/Bacillariophyta/Coscinodiscophyceae/Chaetocerotales/Chaetocerotaceae/Chaetoceros	2398	2832	1882	5832	5852	4910	4991	4404	3803	3939	4150	4584
Eukaryota/Bacillariophyta/Coscinodiscophyceae/Corethrales/Corethraceae/Corethron	0	12	0	0	0	0	0	0	0	0	0	0
Eukaryota/Bacillariophyta/Coscinodiscophyceae/Coscinodiscales/Aulacodiscaceae/Aulacodiscus	73	70	40	0	0	10	20	19	16	17	10	0
Eukaryota/Bacillariophyta/Coscinodiscophyceae/Coscinodiscales/Coscinodiscaceae	1441	1107	1345	968	808	664	928	848	1242	878	105	635
Eukaryota/Bacillariophyta/Coscinodiscophyceae/Coscinodiscales/Coscinodiscaceae/Coscinodiscus	2509	2020	2332	1333	1242	1031	1634	1559	2380	1490	225	1142
Eukaryota/Bacillariophyta/Coscinodiscophyceae/Coscinodiscales/Coscinodiscaceae/Lindavia	10	0	0	13	0	0	15	14	0	19	14	14
Eukaryota/Bacillariophyta/Coscinodiscophyceae/Coscinodiscales/Coscinodiscaceae/Palmerina	337	279	402	206	194	218	246	176	275	199	56	178
Eukaryota/Bacillariophyta/Coscinodiscophyceae/Coscinodiscales/Coscinodiscaceae/Planktoniella	67	57	65	0	0	0	0	0	0	0	0	0
Eukaryota/Bacillariophyta/Coscinodiscophyceae/Coscinodiscales/Coscinodiscaceae/Stellarima	93	108	108	0	0	0	0	0	0	0	0	0
Eukaryota/Bacillariophyta/Coscinodiscophyceae/Coscinodiscales/Heliopeltaceae/Actinoptychus	47	66	42	103	88	114	52	50	61	103	79	113
Eukaryota/Bacillariophyta/Coscinodiscophyceae/Coscinodiscales/Hemidiscaceae/Actinocyclus	453	440	487	359	361	293	451	712	481	290	174	255
Eukaryota/Bacillariophyta/Coscinodiscophyceae/Leptocylindrales/Leptocylindraceae/Tenuicylindrus	0	15	0	0	0	0	13	0	0	93	56	74
Eukaryota/Bacillariophyta/Coscinodiscophyceae/Melosirales	13	13	12	11	12	14	0	17	0	31	23	15
Eukaryota/Bacillariophyta/Coscinodiscophyceae/Melosirales/Endictyaceae/Endictya	0	0	11	0	0	0	0	0	0	0	0	0
Eukaryota/Bacillariophyta/Coscinodiscophyceae/Melosirales/Hyalodiscaceae	143	190	120	31	21	20	34	18	27	11	0	18
Eukaryota/Bacillariophyta/Coscinodiscophyceae/Melosirales/Hyalodiscaceae/Hyalodiscus	49	34	47	35	33	33	46	37	22	60	73	52
Eukaryota/Bacillariophyta/Coscinodiscophyceae/Melosirales/Melosiraceae/Melosira	324	380	281	559	610	362	1073	353	746	54	75	71
Eukaryota/Bacillariophyta/Coscinodiscophyceae/Melosirales/Stephanopyxidaceae/Stephanopyxis	10	14	11	16	0	19	15	15	0	34	28	26
Eukaryota/Bacillariophyta/Coscinodiscophyceae/Paraliales/Aulacoseiraceae/Aulacoseira	126	249	187	62	45	35	58	66	13	126	87	67
Eukaryota/Bacillariophyta/Coscinodiscophyceae/Paraliales/Paraliaceae/Paralia	198	213	167	343	386	349	236	133	283	136	72	114
Eukaryota/Bacillariophyta/Coscinodiscophyceae/Paraliales/Radialiplicataceae/Ellerbeckia	0	0	13	0	0	0	0	0	0	0	0	0
Eukaryota/Bacillariophyta/Coscinodiscophyceae/Rhizosoleniales/Rhizosoleniaceae	12	16	14	13	12	20	10	12	12	31	24	12
Eukaryota/Bacillariophyta/Coscinodiscophyceae/Rhizosoleniales/Rhizosoleniaceae/Guinardia	12	19	13	13	0	0	19	10	0	32	16	16
Eukaryota/Bacillariophyta/Coscinodiscophyceae/Rhizosoleniales/Rhizosoleniaceae/Proboscia	0	13	11	0	0	11	11	14	0	0	0	12
Eukaryota/Bacillariophyta/Coscinodiscophyceae/Rhizosoleniales/Rhizosoleniaceae/Pseudosolenia	36	44	30	0	0	0	0	0	0	0	0	16
Eukaryota/Bacillariophyta/Coscinodiscophyceae/Rhizosoleniales/Rhizosoleniaceae/Rhizosolenia	96	110	101	77	64	43	49	69	41	63	49	44
Eukaryota/Bacillariophyta/Coscinodiscophyceae/Rhizosoleniales/Rhizosoleniaceae/Urosolenia	19	13	17	0	0	0	0	0	0	0	0	0
Eukaryota/Bacillariophyta/Coscinodiscophyceae/Stictocyclales/Stictocyclaceae/Stictocyclus	0	0	0	0	0	16	0	0	0	12	0	13
Eukaryota/Bacillariophyta/Coscinodiscophyceae/Thalassiosirales	992	1093	940	790	752	978	589	1068	211	1556	1051	752
Eukaryota/Bacillariophyta/Coscinodiscophyceae/Thalassiosirales/Lauderiaceae/Lauderia	19	27	12	17	11	28	0	17	0	28	28	10
Eukaryota/Bacillariophyta/Coscinodiscophyceae/Thalassiosirales/Skeletonemataceae/Skeletonema	3289	4522	3143	1526	1560	1358	1470	2195	1004	2636	2266	1512
Eukaryota/Bacillariophyta/Coscinodiscophyceae/Thalassiosirales/Stephanodiscaceae	0	18	0	0	10	12	11	18	0	25	20	22
Eukaryota/Bacillariophyta/Coscinodiscophyceae/Thalassiosirales/Stephanodiscaceae/Cyclostephanos	0	0	0	0	0	0	12	15	0	16	19	12
Eukaryota/Bacillariophyta/Coscinodiscophyceae/Thalassiosirales/Stephanodiscaceae/Cyclotella	570	568	568	336	270	358	315	410	133	575	435	394
Eukaryota/Bacillariophyta/Coscinodiscophyceae/Thalassiosirales/Stephanodiscaceae/Discostella	15	15	12	21	24	13	21	21	0	53	57	51
Eukaryota/Bacillariophyta/Coscinodiscophyceae/Thalassiosirales/Stephanodiscaceae/Stephanodiscus	63	96	55	71	72	80	80	66	32	196	173	136
Eukaryota/Bacillariophyta/Coscinodiscophyceae/Thalassiosirales/Thalassiosiraceae	340	375	331	156	122	129	176	310	101	287	222	164
Eukaryota/Bacillariophyta/Coscinodiscophyceae/Thalassiosirales/Thalassiosiraceae/Conticribra	58	69	48	26	21	17	26	34	27	45	41	37
Eukaryota/Bacillariophyta/Coscinodiscophyceae/Thalassiosirales/Thalassiosiraceae/Minidiscus	12	18	10	27	12	13	13	27	0	37	35	19
Eukaryota/Bacillariophyta/Coscinodiscophyceae/Thalassiosirales/Thalassiosiraceae/Roundia	0	0	0	0	0	0	0	0	0	12	0	0
Eukaryota/Bacillariophyta/Coscinodiscophyceae/Thalassiosirales/Thalassiosiraceae/Shionodiscus	0	0	11	0	0	0	0	0	0	0	0	0
Eukaryota/Bacillariophyta/Coscinodiscophyceae/Thalassiosirales/Thalassiosiraceae/Thalassiosira	6546	9071	6172	3946	3321	2750	9555	15565	3153	9565	11479	7347
Eukaryota/Bacillariophyta/Dictyochophyceae	72	157	56	0	0	23	25	0	0	12	0	0
Eukaryota/Bacillariophyta/Dictyochophyceae/Bicosoecida	0	0	0	56	81	85	102	42	77	161	152	304
Eukaryota/Bacillariophyta/Dictyochophyceae/Bicosoecida/Bicosoecidae/Caecitellus	32	40	25	0	18	0	10	0	18	12	0	0
Eukaryota/Bacillariophyta/Dictyochophyceae/Bicosoecida/Bicosoecidae/Symbiomonas	42	47	29	37	35	20	20	0	14	11	0	14
Eukaryota/Bacillariophyta/Dictyochophyceae/Bicosoecida/Cafeteriaceae/Adriamonas	23	21	10	0	0	0	0	0	0	0	0	0
Eukaryota/Bacillariophyta/Dictyochophyceae/Bicosoecida/Cafeteriaceae/Cafeteria	24	34	36	0	0	0	0	0	0	0	0	0
Eukaryota/Bacillariophyta/Dictyochophyceae/Bicosoecida/Halocafeteria	174	180	157	174	105	123	14	16	19	0	52	357
Eukaryota/Bacillariophyta/Dictyochophyceae/Dictyochales/Dictyocha	0	0	0	0	0	0	0	0	0	16	0	0
Eukaryota/Bacillariophyta/Dictyochophyceae/Pedinellales	108	95	85	782	662	1079	909	394	366	338	463	721
Eukaryota/Bacillariophyta/Dictyochophyceae/Pedinellales/Ciliophrys	733	896	629	190	129	151	159	184	198	117	127	212
Eukaryota/Bacillariophyta/Dictyochophyceae/Pedinellales/Helicopedinella	0	0	0	0	0	0	11	0	0	0	0	0
Eukaryota/Bacillariophyta/Dictyochophyceae/Pedinellales/Pseudopedinella	0	0	0	11	0	0	0	0	0	0	0	0
Eukaryota/Bacillariophyta/Dictyochophyceae/Pedinellales/Pteridomonas	235	405	131	12	14	13	37	32	29	41	30	84
Eukaryota/Bacillariophyta/Dictyochophyceae/Rhizochromulinales/Rhizochromulina	237	346	276	31	26	36	38	38	24	45	57	45
Eukaryota/Bacillariophyta/Eustigmatophyceae	732	752	606	140	132	127	106	148	142	53	36	64
Eukaryota/Bacillariophyta/Eustigmatophyceae/Eustigmatales/Eustigmataceae/Pseudellipsoidion	32	23	25	0	10	13	13	13	10	0	0	0
Eukaryota/Bacillariophyta/Eustigmatophyceae/Eustigmatales/Eustigmataceae/Vischeria	97	59	60	106	64	61	87	47	52	53	49	44
Eukaryota/Bacillariophyta/Eustigmatophyceae/Eustigmatales/Loboceae/Chlorobotrys	0	0	0	0	0	0	0	11	0	0	0	0
Eukaryota/Bacillariophyta/Eustigmatophyceae/Eustigmatales/Monodopsidaceae	211	132	137	142	122	122	167	308	239	54	37	57
Eukaryota/Bacillariophyta/Eustigmatophyceae/Eustigmatales/Monodopsidaceae/Microchloropsis	12	0	14	13	15	0	0	10	14	10	0	0
Eukaryota/Bacillariophyta/Eustigmatophyceae/Eustigmatales/Monodopsidaceae/Monodopsis	231	115	110	174	83	157	121	101	70	79	74	83
Eukaryota/Bacillariophyta/Eustigmatophyceae/Eustigmatales/Monodopsidaceae/Nannochloropsis	674	589	515	774	603	647	771	723	625	416	321	361
Eukaryota/Bacillariophyta/Eustigmatophyceae/Goniochloridales/Pseudostaurastrum	24	28	28	69	69	49	73	78	89	73	45	98
Eukaryota/Bacillariophyta/Fragilariophyceae	29	37	27	0	0	12	0	0	10	0	0	0
Eukaryota/Bacillariophyta/Fragilariophyceae/Cyclophorales/Cyclophoraceae/Astrosyne	15	14	17	10	0	11	14	0	0	36	19	10
Eukaryota/Bacillariophyta/Fragilariophyceae/Cyclophorales/Cyclophoraceae/Cyclophora	31	30	31	46	38	32	28	19	44	22	13	0
Eukaryota/Bacillariophyta/Fragilariophyceae/Fragilariales	392	429	353	83	68	73	102	85	130	35	0	52
Eukaryota/Bacillariophyta/Fragilariophyceae/Fragilariales/Fragilariaceae	72	47	36	0	0	0	12	0	0	0	0	0
Eukaryota/Bacillariophyta/Fragilariophyceae/Fragilariales/Fragilariaceae/Ardissonea	0	12	0	0	0	0	0	0	0	0	0	0
Eukaryota/Bacillariophyta/Fragilariophyceae/Fragilariales/Fragilariaceae/Asterionella	138	165	183	0	0	0	0	23	0	0	0	10
Eukaryota/Bacillariophyta/Fragilariophyceae/Fragilariales/Fragilariaceae/Asterionellopsis	0	0	11	0	0	0	0	0	0	0	0	0
Eukaryota/Bacillariophyta/Fragilariophyceae/Fragilariales/Fragilariaceae/Diatoma	97	128	104	94	125	142	74	99	42	192	150	147
Eukaryota/Bacillariophyta/Fragilariophyceae/Fragilariales/Fragilariaceae/Fragilaria	211	233	196	53	43	75	30	62	29	94	81	70
Eukaryota/Bacillariophyta/Fragilariophyceae/Fragilariales/Fragilariaceae/Fragilariforma	12	12	18	12	0	0	0	0	0	0	0	0
Eukaryota/Bacillariophyta/Fragilariophyceae/Fragilariales/Fragilariaceae/Gedaniella	7313	7708	5905	774	565	739	1010	473	1047	97	95	215
Eukaryota/Bacillariophyta/Fragilariophyceae/Fragilariales/Fragilariaceae/Meridion	14	30	18	28	22	16	16	30	16	28	30	17
Eukaryota/Bacillariophyta/Fragilariophyceae/Fragilariales/Fragilariaceae/Perideraion	13	14	0	14	0	20	17	13	14	30	18	0
Eukaryota/Bacillariophyta/Fragilariophyceae/Fragilariales/Fragilariaceae/Podocystis	213	193	182	30	35	36	72	42	58	53	31	32
Eukaryota/Bacillariophyta/Fragilariophyceae/Fragilariales/Fragilariaceae/Serratifera	126	167	114	48	22	56	54	59	44	53	65	43
Eukaryota/Bacillariophyta/Fragilariophyceae/Fragilariales/Fragilariaceae/Synedra	29	21	16	14	14	13	20	30	0	46	26	17
Eukaryota/Bacillariophyta/Fragilariophyceae/Fragilariales/Staurosiraceae/Nanofrustulum	188	243	204	61	33	40	42	32	30	68	45	45
Eukaryota/Bacillariophyta/Fragilariophyceae/Fragilariales/Staurosiraceae/Opephora	50	46	19	13	0	0	0	18	0	0	0	0
Eukaryota/Bacillariophyta/Fragilariophyceae/Fragilariales/Staurosiraceae/Plagiostriata	94	108	83	0	0	0	0	0	25	0	0	0
Eukaryota/Bacillariophyta/Fragilariophyceae/Fragilariales/Staurosiraceae/Pseudostaurosira	18	13	12	0	0	0	20	0	0	0	0	0
Eukaryota/Bacillariophyta/Fragilariophyceae/Fragilariales/Staurosiraceae/Pseudostaurosiropsis	24	15	15	0	0	0	0	0	0	13	0	0
Eukaryota/Bacillariophyta/Fragilariophyceae/Fragilariales/Staurosiraceae/Stauroforma	703	748	676	76	72	81	178	117	248	19	17	41
Eukaryota/Bacillariophyta/Fragilariophyceae/Fragilariales/Staurosiraceae/Staurosira	18	14	15	232	132	209	112	161	98	206	141	245
Eukaryota/Bacillariophyta/Fragilariophyceae/Fragilariales/Staurosiraceae/Staurosirella	101	93	83	21	0	0	19	0	0	0	0	0
Eukaryota/Bacillariophyta/Fragilariophyceae/Licmophorales/Licmophoraceae/Licmophora	177	212	182	32	31	36	47	64	45	44	46	47
Eukaryota/Bacillariophyta/Fragilariophyceae/Licmophorales/Ulnariaceae	0	0	0	0	0	10	12	15	0	28	19	0
Eukaryota/Bacillariophyta/Fragilariophyceae/Licmophorales/Ulnariaceae/Catacombas	0	13	0	0	0	0	0	0	0	0	0	0
Eukaryota/Bacillariophyta/Fragilariophyceae/Licmophorales/Ulnariaceae/Ulnaria	228	312	241	0	10	0	0	0	0	0	0	0
Eukaryota/Bacillariophyta/Fragilariophyceae/Protoraphidales/Protoraphidaceae/Protoraphis	11	17	0	0	0	0	0	0	0	0	0	0
Eukaryota/Bacillariophyta/Fragilariophyceae/Rhabdonematales/Grammatophoraceae	0	0	0	0	0	13	0	0	0	0	0	0
Eukaryota/Bacillariophyta/Fragilariophyceae/Rhabdonematales/Grammatophoraceae/Grammatophora	20	20	20	0	0	0	0	0	0	0	0	0
Eukaryota/Bacillariophyta/Fragilariophyceae/Rhabdonematales/Rhabdonemataceae/Rhabdonema	56	62	20	26	20	24	23	13	20	0	12	23
Eukaryota/Bacillariophyta/Fragilariophyceae/Rhaponeidales/Rhaphoneidaceae/Delphineis	0	15	12	0	0	0	0	10	0	24	21	10
Eukaryota/Bacillariophyta/Fragilariophyceae/Rhaponeidales/Rhaphoneidaceae/Rhaphoneis	0	0	0	0	0	0	13	0	23	0	0	22
Eukaryota/Bacillariophyta/Fragilariophyceae/Striatellales/Striatellaceae/Florella	11	0	0	0	0	0	0	0	0	0	0	0
Eukaryota/Bacillariophyta/Fragilariophyceae/Striatellales/Striatellaceae/Hyalosira	23	29	18	0	0	0	0	0	0	0	0	0
Eukaryota/Bacillariophyta/Fragilariophyceae/Striatellales/Striatellaceae/Pseudostriatella	0	0	0	0	0	0	0	11	0	16	11	0
Eukaryota/Bacillariophyta/Fragilariophyceae/Striatellales/Striatellaceae/Striatella	24	37	33	13	0	0	0	17	15	13	0	0
Eukaryota/Bacillariophyta/Hyphochytriomycetes/Acytosteliales	198	304	198	0	0	0	0	0	0	0	0	0
Eukaryota/Bacillariophyta/Hyphochytriomycetes/Arcellinida/Hyalospheniidae/Quadrulella	28	53	16	0	0	0	0	0	0	0	0	0
Eukaryota/Bacillariophyta/Hyphochytriomycetes/Arcellinida/Lesquereusiidae/Lesquereusia	1637	2621	2174	0	0	0	0	0	0	0	0	0
Eukaryota/Bacillariophyta/Hyphochytriomycetes/Dictyosteliales/Raperosteliaceae/Raperostelium	19	25	12	0	0	0	0	0	0	0	0	0
Eukaryota/Bacillariophyta/Hyphochytriomycetes/Glissomonadida/Sandonidae/Bodomorpha	182	188	132	0	0	0	0	16	0	0	0	0
Eukaryota/Bacillariophyta/Hyphochytriomycetes/Longamoebia/Balamuthiidae/Balamuthia	0	0	0	0	0	0	0	0	11	0	0	0
Eukaryota/Bacillariophyta/Hyphochytriomycetes/Protosteliales/Amoebidae/Amoeba	284	475	266	0	0	0	0	0	0	0	0	0
Eukaryota/Bacillariophyta/Hyphochytriomycetes/Rhizidiomycetaceae/Rhizidiomyces	23	0	23	14	0	0	0	0	91	0	0	0
Eukaryota/Bacillariophyta/Hyphochytriomycetes/Trichiida/Trichiidae/Arcyria	0	15	0	0	0	0	0	0	0	0	0	0
Eukaryota/Bacillariophyta/Hyphochytriomycetes/Vannellidae/Lingulamoeba	31	32	34	25	22	21	34	55	50	0	0	0
Eukaryota/Bacillariophyta/Hyphochytriomycetes/Vannellidae/Paravannella	37	43	30	0	0	0	0	0	0	0	0	0
Eukaryota/Bacillariophyta/Labyrinthulomycetes	1246	1586	1214	720	542	511	1188	980	669	1451	898	1841
Eukaryota/Bacillariophyta/Labyrinthulomycetes/Amphifilaceae/Diplophrys	315	365	253	15	0	0	0	0	0	0	0	0
Eukaryota/Bacillariophyta/Labyrinthulomycetes/Amphitraemidae/Archerella	0	0	11	27	44	27	26	18	21	0	0	0
Eukaryota/Bacillariophyta/Labyrinthulomycetes/Amphitraemidae/Stellarchytrium	243	266	232	0	0	0	24	0	29	0	0	0
Eukaryota/Bacillariophyta/Labyrinthulomycetes/Labyrinthulaceae/Labyrinthula	579	960	633	330	426	306	396	244	425	269	294	529
Eukaryota/Bacillariophyta/Labyrinthulomycetes/Labyrinthulaceae/Sorodiplophrys	317	418	330	33	25	26	57	40	34	0	0	0
Eukaryota/Bacillariophyta/Labyrinthulomycetes/Thraustochytriaceae	1829	2779	2005	1072	980	946	1178	594	838	690	533	780
Eukaryota/Bacillariophyta/Labyrinthulomycetes/Thraustochytriaceae/Aplanochytrium	79	134	84	122	79	118	111	66	119	64	44	60
Eukaryota/Bacillariophyta/Labyrinthulomycetes/Thraustochytriaceae/Aurantiochytrium	319	660	330	196	127	121	101	100	76	186	228	157
Eukaryota/Bacillariophyta/Labyrinthulomycetes/Thraustochytriaceae/Labyrinthulochytrium	463	541	428	1222	933	1062	888	614	830	253	246	340
Eukaryota/Bacillariophyta/Labyrinthulomycetes/Thraustochytriaceae/Oblongichytrium	449	656	474	85	75	90	70	38	57	105	57	162
Eukaryota/Bacillariophyta/Labyrinthulomycetes/Thraustochytriaceae/Schizochytrium	174	280	248	102	152	91	69	84	57	40	36	61
Eukaryota/Bacillariophyta/Labyrinthulomycetes/Thraustochytriaceae/Thraustochytrium	1816	2604	1922	355	314	309	582	402	246	372	363	317
Eukaryota/Bacillariophyta/Labyrinthulomycetes/Thraustochytriaceae/Ulkenia	11	17	12	0	0	0	0	0	0	0	0	0
Eukaryota/Bacillariophyta/Mediophyceae	0	14	0	0	0	0	0	0	0	18	0	17
Eukaryota/Bacillariophyta/Mediophyceae/Anaulales/Anaulaceae/Eunotogramma	37	59	58	47	60	83	38	72	21	170	121	103
Eukaryota/Bacillariophyta/Mediophyceae/Biddulphiales/Biddulphiaceae/Biddulphia	122	150	123	102	99	74	70	107	124	72	43	112
Eukaryota/Bacillariophyta/Mediophyceae/Biddulphiales/Biddulphiaceae/Biddulphiopsis	30	27	41	0	0	0	0	0	0	0	0	0
Eukaryota/Bacillariophyta/Mediophyceae/Biddulphiales/Biddulphiaceae/Hydrosera	34	47	30	10	12	14	11	0	0	11	0	0
Eukaryota/Bacillariophyta/Mediophyceae/Biddulphiales/Biddulphiaceae/Terpsinoe	12	0	0	90	62	79	41	23	31	49	70	112
[truncated: 3,225 more rows]
