# Supplementary material for: Uncovering diversity and metabolic spectrum of animals in dead zone sediments
Source: Commun Biol. 2020 Mar 6;3:106. doi: 10.1038/s42003-020-0822-7 (PMC7060179; doi:10.1038/s42003-020-0822-7)
Supplement: Supplementary file 7 — Supplementary Data 4 [file 42003_2020_822_MOESM7_ESM.xlsx]

## Sheet: Sup. Data 4 Euk. taxonomy
Eukaryotic taxa extracted from MEGAN (NCBI NR linked taxonomy)	CPM A1	CPM A2	CPM A3	CPM D1	CPM D2	CPM D3	CPM E1	CPM E2	CPM E3	CPM F1	CPM F2	CPM F3	counts A1	counts A2	counts A3	counts D1	counts D2	counts D3	counts E1	counts E2	counts E3	counts F1	counts F2	counts F3
root;cellular organisms;Eukaryota;	344862	327696	348169	237789	267312	261334	245005	264351	249178	253330	245783	270334	19105	22457	17132	21883	23875	19483	21621	20042	17737	26035	18869	24333
root;cellular organisms;Eukaryota;Alveolata;	6642.72	6741.57	5446.49	24221.2	29491.1	25807.5	28420.2	25284.9	26678.1	26106.6	28044.4	27530	368	462	268	2229	2634	1924	2508	1917	1899	2683	2153	2478
root;cellular organisms;Eukaryota;Alveolata;Apicomplexa;	54.1526	262.659	81.2909	271.659	671.78	549.952	509.932	369.315	393.358	311.372	351.695	444.39	3	18	4	25	60	41	45	28	28	32	27	40
root;cellular organisms;Eukaryota;Alveolata;Apicomplexa;Aconoidasida;	18.0509	0	60.9682	10.8664	22.3927	67.0673	67.991	65.9491	126.436	48.6519	13.0258	22.2195	1	0	3	1	2	5	6	5	9	5	1	2
root;cellular organisms;Eukaryota;Alveolata;Apicomplexa;Aconoidasida;Haemosporida;	18.0509	0	0	0	0	0	11.3318	13.1898	0	0	0	0	1	0	0	0	0	0	1	1	0	0	0	0
root;cellular organisms;Eukaryota;Alveolata;Apicomplexa;Aconoidasida;Haemosporida;Plasmodiidae;	0	0	0	0	0	0	0	0	0	0	0	0	0	0	0	0	0	0	0	0	0	0	0	0
root;cellular organisms;Eukaryota;Alveolata;Apicomplexa;Aconoidasida;Haemosporida;Plasmodiidae;Plasmodium;	198.56	189.698	182.905	282.526	369.479	174.375	328.623	276.986	238.824	175.147	169.335	322.183	11	13	9	26	33	13	29	21	17	18	13	29
root;cellular organisms;Eukaryota;Alveolata;Apicomplexa;Aconoidasida;Haemosporida;Plasmodiidae;Plasmodium;Plasmodium (Haemamoeba);	0	0	0	0	0	0	0	0	56.194	0	0	11.1098	0	0	0	0	0	0	0	0	4	0	0	1
root;cellular organisms;Eukaryota;Alveolata;Apicomplexa;Aconoidasida;Haemosporida;Plasmodiidae;Plasmodium;Plasmodium (Haemamoeba);Plasmodium gallinaceum;	0	29.1843	0	0	0	0	0	0	70.2425	0	0	0	0	2	0	0	0	0	0	0	5	0	0	0
root;cellular organisms;Eukaryota;Alveolata;Apicomplexa;Aconoidasida;Haemosporida;Plasmodiidae;Plasmodium;Plasmodium (Haemamoeba);Plasmodium relictum;	0	0	0	0	0	0	0	13.1898	0	9.73037	26.0515	0	0	0	0	0	0	0	0	1	0	1	2	0
root;cellular organisms;Eukaryota;Alveolata;Apicomplexa;Aconoidasida;Haemosporida;Plasmodiidae;Plasmodium;Plasmodium (Laverania);	0	29.1843	0	10.8664	0	40.2404	0	13.1898	28.097	38.9215	0	0	0	2	0	1	0	3	0	1	2	4	0	0
root;cellular organisms;Eukaryota;Alveolata;Apicomplexa;Aconoidasida;Haemosporida;Plasmodiidae;Plasmodium;Plasmodium (Laverania);Plasmodium sp. gorilla clade G3;	0	14.5921	0	0	0	0	0	0	0	0	0	11.1098	0	1	0	0	0	0	0	0	0	0	0	1
root;cellular organisms;Eukaryota;Alveolata;Apicomplexa;Aconoidasida;Haemosporida;Plasmodiidae;Plasmodium;Plasmodium (Plasmodium);	0	0	0	0	0	0	0	26.3797	0	0	0	0	0	0	0	0	0	0	0	2	0	0	0	0
root;cellular organisms;Eukaryota;Alveolata;Apicomplexa;Aconoidasida;Haemosporida;Plasmodiidae;Plasmodium;Plasmodium (Plasmodium);Plasmodium cynomolgi;	0	0	0	0	0	0	0	0	0	0	0	0	0	0	0	0	0	0	0	0	0	0	0	0
root;cellular organisms;Eukaryota;Alveolata;Apicomplexa;Aconoidasida;Haemosporida;Plasmodiidae;Plasmodium;Plasmodium (Plasmodium);Plasmodium cynomolgi;Plasmodium cynomolgi strain B;	0	0	0	0	0	40.2404	0	0	0	0	0	0	0	0	0	0	0	3	0	0	0	0	0	0
root;cellular organisms;Eukaryota;Alveolata;Apicomplexa;Aconoidasida;Haemosporida;Plasmodiidae;Plasmodium;Plasmodium (Plasmodium);Plasmodium gonderi;	0	0	0	0	0	0	22.6637	0	56.194	0	0	0	0	0	0	0	0	0	2	0	4	0	0	0
root;cellular organisms;Eukaryota;Alveolata;Apicomplexa;Aconoidasida;Haemosporida;Plasmodiidae;Plasmodium;Plasmodium (Plasmodium);Plasmodium inui;	0	0	0	0	0	0	0	0	0	0	0	0	0	0	0	0	0	0	0	0	0	0	0	0
root;cellular organisms;Eukaryota;Alveolata;Apicomplexa;Aconoidasida;Haemosporida;Plasmodiidae;Plasmodium;Plasmodium (Plasmodium);Plasmodium inui;Plasmodium inui San Antonio 1;	0	0	0	0	0	0	0	0	0	9.73037	0	0	0	0	0	0	0	0	0	0	0	1	0	0
root;cellular organisms;Eukaryota;Alveolata;Apicomplexa;Aconoidasida;Haemosporida;Plasmodiidae;Plasmodium;Plasmodium (Plasmodium);Plasmodium knowlesi;	0	0	0	0	0	0	0	0	0	0	0	0	0	0	0	0	0	0	0	0	0	0	0	0
root;cellular organisms;Eukaryota;Alveolata;Apicomplexa;Aconoidasida;Haemosporida;Plasmodiidae;Plasmodium;Plasmodium (Plasmodium);Plasmodium knowlesi;Plasmodium knowlesi strain H;	18.0509	0	20.3227	0	0	0	0	0	0	0	0	0	1	0	1	0	0	0	0	0	0	0	0	0
root;cellular organisms;Eukaryota;Alveolata;Apicomplexa;Aconoidasida;Haemosporida;Plasmodiidae;Plasmodium;Plasmodium (Plasmodium);Plasmodium malariae;	0	0	81.2909	54.3319	0	0	0	0	56.194	0	0	0	0	0	4	5	0	0	0	0	4	0	0	0
root;cellular organisms;Eukaryota;Alveolata;Apicomplexa;Aconoidasida;Haemosporida;Plasmodiidae;Plasmodium;Plasmodium (Plasmodium);Plasmodium ovale;	0	0	0	0	0	0	0	0	0	0	0	11.1098	0	0	0	0	0	0	0	0	0	0	0	1
root;cellular organisms;Eukaryota;Alveolata;Apicomplexa;Aconoidasida;Haemosporida;Plasmodiidae;Plasmodium;Plasmodium (Plasmodium);Plasmodium ovale;Plasmodium ovale wallikeri;	0	0	20.3227	0	0	0	0	13.1898	14.0485	77.843	26.0515	22.2195	0	0	1	0	0	0	0	1	1	8	2	2
root;cellular organisms;Eukaryota;Alveolata;Apicomplexa;Aconoidasida;Haemosporida;Plasmodiidae;Plasmodium;Plasmodium (Plasmodium);Plasmodium vivax;	0	0	0	0	0	0	11.3318	0	0	0	0	0	0	0	0	0	0	0	1	0	0	0	0	0
root;cellular organisms;Eukaryota;Alveolata;Apicomplexa;Aconoidasida;Haemosporida;Plasmodiidae;Plasmodium;Plasmodium (Vinckeia);	0	0	0	65.1983	11.1963	13.4135	0	0	0	9.73037	13.0258	0	0	0	0	6	1	1	0	0	0	1	1	0
root;cellular organisms;Eukaryota;Alveolata;Apicomplexa;Aconoidasida;Haemosporida;Plasmodiidae;Plasmodium;Plasmodium (Vinckeia);Plasmodium berghei;	0	0	0	0	0	0	0	0	28.097	9.73037	39.0773	0	0	0	0	0	0	0	0	0	2	1	3	0
root;cellular organisms;Eukaryota;Alveolata;Apicomplexa;Aconoidasida;Haemosporida;Plasmodiidae;Plasmodium;Plasmodium (Vinckeia);Plasmodium vinckei;	0	0	0	0	0	0	33.9955	0	0	0	0	0	0	0	0	0	0	0	3	0	0	0	0	0
root;cellular organisms;Eukaryota;Alveolata;Apicomplexa;Aconoidasida;Haemosporida;Plasmodiidae;Plasmodium;Plasmodium (Vinckeia);Plasmodium yoelii;	0	0	0	0	22.3927	0	0	0	0	0	0	0	0	0	0	0	2	0	0	0	0	0	0	0
root;cellular organisms;Eukaryota;Alveolata;Apicomplexa;Aconoidasida;Haemosporida;Plasmodiidae;Plasmodium;Plasmodium coatneyi;	0	0	0	0	0	40.2404	0	0	0	0	0	0	0	0	0	0	0	3	0	0	0	0	0	0
root;cellular organisms;Eukaryota;Alveolata;Apicomplexa;Aconoidasida;Piroplasmida;	0	0	20.3227	54.3319	11.1963	40.2404	79.3228	13.1898	42.1455	0	13.0258	66.6585	0	0	1	5	1	3	7	1	3	0	1	6
root;cellular organisms;Eukaryota;Alveolata;Apicomplexa;Aconoidasida;Piroplasmida;Babesiidae;	0	0	0	0	0	0	0	0	0	0	0	0	0	0	0	0	0	0	0	0	0	0	0	0
root;cellular organisms;Eukaryota;Alveolata;Apicomplexa;Aconoidasida;Piroplasmida;Babesiidae;Babesia;	0	58.3686	40.6454	65.1983	78.3743	40.2404	11.3318	0	0	77.843	0	44.439	0	4	2	6	7	3	1	0	0	8	0	4
root;cellular organisms;Eukaryota;Alveolata;Apicomplexa;Aconoidasida;Piroplasmida;Babesiidae;Babesia;Babesia bovis;	18.0509	0	0	0	44.7853	13.4135	0	26.3797	42.1455	68.1126	13.0258	66.6585	1	0	0	0	4	1	0	2	3	7	1	6
root;cellular organisms;Eukaryota;Alveolata;Apicomplexa;Aconoidasida;Piroplasmida;Babesiidae;Babesia;Babesia caballi;	0	0	20.3227	0	0	0	0	0	0	0	0	0	0	0	1	0	0	0	0	0	0	0	0	0
root;cellular organisms;Eukaryota;Alveolata;Apicomplexa;Aconoidasida;Piroplasmida;Babesiidae;Babesia;Babesia microti;	0	0	0	0	0	0	0	0	0	0	0	0	0	0	0	0	0	0	0	0	0	0	0	0
root;cellular organisms;Eukaryota;Alveolata;Apicomplexa;Aconoidasida;Piroplasmida;Babesiidae;Babesia;Babesia microti;Babesia microti strain RI;	0	0	0	21.7328	11.1963	13.4135	67.991	26.3797	0	0	0	0	0	0	0	2	1	1	6	2	0	0	0	0
root;cellular organisms;Eukaryota;Alveolata;Apicomplexa;Aconoidasida;Piroplasmida;Babesiidae;Babesia;Babesia ovata;	18.0509	0	0	43.4655	0	0	0	0	0	0	0	0	1	0	0	4	0	0	0	0	0	0	0	0
root;cellular organisms;Eukaryota;Alveolata;Apicomplexa;Aconoidasida;Piroplasmida;Babesiidae;Babesia;unclassified Babesia;	0	0	0	0	0	0	0	0	0	0	0	0	0	0	0	0	0	0	0	0	0	0	0	0
root;cellular organisms;Eukaryota;Alveolata;Apicomplexa;Aconoidasida;Piroplasmida;Babesiidae;Babesia;unclassified Babesia;Babesia sp. Xinjiang;	0	0	0	0	22.3927	0	11.3318	26.3797	14.0485	9.73037	0	0	0	0	0	0	2	0	1	2	1	1	0	0
root;cellular organisms;Eukaryota;Alveolata;Apicomplexa;Aconoidasida;Piroplasmida;Theileriidae;	0	0	0	0	0	0	0	0	0	0	0	0	0	0	0	0	0	0	0	0	0	0	0	0
root;cellular organisms;Eukaryota;Alveolata;Apicomplexa;Aconoidasida;Piroplasmida;Theileriidae;Theileria;	18.0509	14.5921	0	32.5991	78.3743	40.2404	11.3318	52.7593	42.1455	38.9215	26.0515	0	1	1	0	3	7	3	1	4	3	4	2	0
root;cellular organisms;Eukaryota;Alveolata;Apicomplexa;Aconoidasida;Piroplasmida;Theileriidae;Theileria;Theileria annulata;	0	0	0	0	22.3927	0	0	0	0	0	0	0	0	0	0	0	2	0	0	0	0	0	0	0
root;cellular organisms;Eukaryota;Alveolata;Apicomplexa;Aconoidasida;Piroplasmida;Theileriidae;Theileria;Theileria equi;	0	0	0	0	0	0	0	0	0	0	0	0	0	0	0	0	0	0	0	0	0	0	0	0
root;cellular organisms;Eukaryota;Alveolata;Apicomplexa;Aconoidasida;Piroplasmida;Theileriidae;Theileria;Theileria equi;Theileria equi strain WA;	0	0	0	0	33.589	13.4135	22.6637	0	28.097	0	78.1545	0	0	0	0	0	3	1	2	0	2	0	6	0
root;cellular organisms;Eukaryota;Alveolata;Apicomplexa;Aconoidasida;Piroplasmida;Theileriidae;Theileria;Theileria orientalis;	0	14.5921	0	54.3319	0	13.4135	11.3318	0	14.0485	0	0	0	0	1	0	5	0	1	1	0	1	0	0	0
root;cellular organisms;Eukaryota;Alveolata;Apicomplexa;Aconoidasida;Piroplasmida;Theileriidae;Theileria;Theileria orientalis;Theileria orientalis strain Shintoku;	0	0	0	10.8664	0	0	0	13.1898	14.0485	0	0	0	0	0	0	1	0	0	0	1	1	0	0	0
root;cellular organisms;Eukaryota;Alveolata;Apicomplexa;Aconoidasida;Piroplasmida;Theileriidae;Theileria;Theileria parva;	18.0509	29.1843	0	0	11.1963	67.0673	0	39.5695	0	0	0	0	1	2	0	0	1	5	0	3	0	0	0	0
root;cellular organisms;Eukaryota;Alveolata;Apicomplexa;Conoidasida;	0	14.5921	0	0	55.9816	0	45.3273	39.5695	28.097	0	0	0	0	1	0	0	5	0	4	3	2	0	0	0
root;cellular organisms;Eukaryota;Alveolata;Apicomplexa;Conoidasida;Coccidia;	0	0	0	0	0	0	0	0	0	0	0	0	0	0	0	0	0	0	0	0	0	0	0	0
root;cellular organisms;Eukaryota;Alveolata;Apicomplexa;Conoidasida;Coccidia;Eucoccidiorida;	0	0	0	0	0	0	0	0	0	0	0	0	0	0	0	0	0	0	0	0	0	0	0	0
root;cellular organisms;Eukaryota;Alveolata;Apicomplexa;Conoidasida;Coccidia;Eucoccidiorida;Eimeriorina;	126.356	321.027	182.905	119.53	324.694	228.029	407.946	395.695	379.309	321.102	286.567	244.415	7	22	9	11	29	17	36	30	27	33	22	22
root;cellular organisms;Eukaryota;Alveolata;Apicomplexa;Conoidasida;Coccidia;Eucoccidiorida;Eimeriorina;Cryptosporidiidae;	0	0	0	0	0	0	0	0	0	0	0	0	0	0	0	0	0	0	0	0	0	0	0	0
root;cellular organisms;Eukaryota;Alveolata;Apicomplexa;Conoidasida;Coccidia;Eucoccidiorida;Eimeriorina;Cryptosporidiidae;Cryptosporidium;	108.305	43.7764	40.6454	130.397	100.767	174.375	373.95	158.278	140.485	243.259	182.361	166.646	6	3	2	12	9	13	33	12	10	25	14	15
root;cellular organisms;Eukaryota;Alveolata;Apicomplexa;Conoidasida;Coccidia;Eucoccidiorida;Eimeriorina;Cryptosporidiidae;Cryptosporidium;Cryptosporidium andersoni;	0	0	0	10.8664	0	0	0	0	28.097	19.4607	0	0	0	0	0	1	0	0	0	0	2	2	0	0
root;cellular organisms;Eukaryota;Alveolata;Apicomplexa;Conoidasida;Coccidia;Eucoccidiorida;Eimeriorina;Cryptosporidiidae;Cryptosporidium;Cryptosporidium meleagridis;	0	0	0	0	22.3927	0	0	0	0	0	0	0	0	0	0	0	2	0	0	0	0	0	0	0
root;cellular organisms;Eukaryota;Alveolata;Apicomplexa;Conoidasida;Coccidia;Eucoccidiorida;Eimeriorina;Cryptosporidiidae;Cryptosporidium;Cryptosporidium muris;	0	0	0	0	0	0	0	0	0	0	0	0	0	0	0	0	0	0	0	0	0	0	0	0
root;cellular organisms;Eukaryota;Alveolata;Apicomplexa;Conoidasida;Coccidia;Eucoccidiorida;Eimeriorina;Cryptosporidiidae;Cryptosporidium;Cryptosporidium muris;Cryptosporidium muris RN66;	54.1526	0	20.3227	0	22.3927	40.2404	0	0	0	9.73037	52.103	22.2195	3	0	1	0	2	3	0	0	0	1	4	2
root;cellular organisms;Eukaryota;Alveolata;Apicomplexa;Conoidasida;Coccidia;Eucoccidiorida;Eimeriorina;Cryptosporidiidae;Cryptosporidium;Cryptosporidium parvum;	0	0	0	0	0	0	0	0	0	0	0	0	0	0	0	0	0	0	0	0	0	0	0	0
root;cellular organisms;Eukaryota;Alveolata;Apicomplexa;Conoidasida;Coccidia;Eucoccidiorida;Eimeriorina;Cryptosporidiidae;Cryptosporidium;Cryptosporidium parvum;Cryptosporidium parvum Iowa II;	0	14.5921	0	0	0	0	0	0	0	0	0	0	0	1	0	0	0	0	0	0	0	0	0	0
root;cellular organisms;Eukaryota;Alveolata;Apicomplexa;Conoidasida;Coccidia;Eucoccidiorida;Eimeriorina;Cryptosporidiidae;Cryptosporidium;Cryptosporidium ubiquitum;	0	14.5921	0	0	0	26.8269	0	0	0	0	0	11.1098	0	1	0	0	0	2	0	0	0	0	0	1
root;cellular organisms;Eukaryota;Alveolata;Apicomplexa;Conoidasida;Coccidia;Eucoccidiorida;Eimeriorina;Eimeriidae;	18.0509	0	0	152.129	33.589	13.4135	113.318	65.9491	28.097	19.4607	65.1288	77.7683	1	0	0	14	3	1	10	5	2	2	5	7
root;cellular organisms;Eukaryota;Alveolata;Apicomplexa;Conoidasida;Coccidia;Eucoccidiorida;Eimeriorina;Eimeriidae;Cyclospora;	0	0	0	0	0	0	0	0	0	0	0	0	0	0	0	0	0	0	0	0	0	0	0	0
root;cellular organisms;Eukaryota;Alveolata;Apicomplexa;Conoidasida;Coccidia;Eucoccidiorida;Eimeriorina;Eimeriidae;Cyclospora;Cyclospora cayetanensis;	0	0	40.6454	43.4655	67.178	26.8269	79.3228	39.5695	112.388	9.73037	39.0773	77.7683	0	0	2	4	6	2	7	3	8	1	3	7
root;cellular organisms;Eukaryota;Alveolata;Apicomplexa;Conoidasida;Coccidia;Eucoccidiorida;Eimeriorina;Eimeriidae;Eimeria;	18.0509	72.9607	20.3227	10.8664	22.3927	80.4807	22.6637	13.1898	14.0485	48.6519	39.0773	66.6585	1	5	1	1	2	6	2	1	1	5	3	6
root;cellular organisms;Eukaryota;Alveolata;Apicomplexa;Conoidasida;Coccidia;Eucoccidiorida;Eimeriorina;Eimeriidae;Eimeria;Eimeria acervulina;	0	0	0	21.7328	11.1963	26.8269	0	39.5695	0	0	39.0773	44.439	0	0	0	2	1	2	0	3	0	0	3	4
root;cellular organisms;Eukaryota;Alveolata;Apicomplexa;Conoidasida;Coccidia;Eucoccidiorida;Eimeriorina;Eimeriidae;Eimeria;Eimeria bovis;	0	0	0	0	0	0	0	0	28.097	0	0	0	0	0	0	0	0	0	0	0	2	0	0	0
root;cellular organisms;Eukaryota;Alveolata;Apicomplexa;Conoidasida;Coccidia;Eucoccidiorida;Eimeriorina;Eimeriidae;Eimeria;Eimeria brunetti;	0	0	40.6454	0	0	0	33.9955	0	0	0	0	11.1098	0	0	2	0	0	0	3	0	0	0	0	1
root;cellular organisms;Eukaryota;Alveolata;Apicomplexa;Conoidasida;Coccidia;Eucoccidiorida;Eimeriorina;Eimeriidae;Eimeria;Eimeria maxima;	0	0	0	54.3319	11.1963	0	33.9955	0	0	0	0	0	0	0	0	5	1	0	3	0	0	0	0	0
root;cellular organisms;Eukaryota;Alveolata;Apicomplexa;Conoidasida;Coccidia;Eucoccidiorida;Eimeriorina;Eimeriidae;Eimeria;Eimeria mitis;	0	0	0	0	33.589	0	0	0	0	0	0	0	0	0	0	0	3	0	0	0	0	0	0	0
root;cellular organisms;Eukaryota;Alveolata;Apicomplexa;Conoidasida;Coccidia;Eucoccidiorida;Eimeriorina;Eimeriidae;Eimeria;Eimeria necatrix;	0	0	0	0	0	13.4135	0	0	0	0	0	0	0	0	0	0	0	1	0	0	0	0	0	0
root;cellular organisms;Eukaryota;Alveolata;Apicomplexa;Conoidasida;Coccidia;Eucoccidiorida;Eimeriorina;Eimeriidae;Eimeria;Eimeria praecox;	0	0	0	0	0	26.8269	33.9955	0	0	0	0	0	0	0	0	0	0	2	3	0	0	0	0	0
root;cellular organisms;Eukaryota;Alveolata;Apicomplexa;Conoidasida;Coccidia;Eucoccidiorida;Eimeriorina;Eimeriidae;Eimeria;Eimeria tenella;	36.1017	0	0	0	0	0	22.6637	26.3797	14.0485	0	0	0	2	0	0	0	0	0	2	2	1	0	0	0
root;cellular organisms;Eukaryota;Alveolata;Apicomplexa;Conoidasida;Coccidia;Eucoccidiorida;Eimeriorina;Sarcocystidae;	126.356	43.7764	121.936	141.263	302.301	375.577	589.255	369.315	196.679	535.17	234.464	299.963	7	3	6	13	27	28	52	28	14	55	18	27
root;cellular organisms;Eukaryota;Alveolata;Apicomplexa;Conoidasida;Coccidia;Eucoccidiorida;Eimeriorina;Sarcocystidae;Besnoitia;	0	0	0	0	0	0	0	0	0	0	0	0	0	0	0	0	0	0	0	0	0	0	0	0
root;cellular organisms;Eukaryota;Alveolata;Apicomplexa;Conoidasida;Coccidia;Eucoccidiorida;Eimeriorina;Sarcocystidae;Besnoitia;Besnoitia besnoiti;	36.1017	14.5921	40.6454	32.5991	55.9816	80.4807	101.986	52.7593	70.2425	0	13.0258	44.439	2	1	2	3	5	6	9	4	5	0	1	4
root;cellular organisms;Eukaryota;Alveolata;Apicomplexa;Conoidasida;Coccidia;Eucoccidiorida;Eimeriorina;Sarcocystidae;Cystoisospora;	0	0	0	0	0	0	0	0	0	0	0	0	0	0	0	0	0	0	0	0	0	0	0	0
root;cellular organisms;Eukaryota;Alveolata;Apicomplexa;Conoidasida;Coccidia;Eucoccidiorida;Eimeriorina;Sarcocystidae;Cystoisospora;Cystoisospora suis;	36.1017	29.1843	20.3227	54.3319	78.3743	53.6538	124.65	65.9491	42.1455	48.6519	91.1803	99.9878	2	2	1	5	7	4	11	5	3	5	7	9
root;cellular organisms;Eukaryota;Alveolata;Apicomplexa;Conoidasida;Coccidia;Eucoccidiorida;Eimeriorina;Sarcocystidae;Hammondia;	0	0	0	0	0	0	0	0	0	0	0	0	0	0	0	0	0	0	0	0	0	0	0	0
root;cellular organisms;Eukaryota;Alveolata;Apicomplexa;Conoidasida;Coccidia;Eucoccidiorida;Eimeriorina;Sarcocystidae;Hammondia;Hammondia hammondi;	0	14.5921	0	0	33.589	0	0	13.1898	0	0	26.0515	0	0	1	0	0	3	0	0	1	0	0	2	0
root;cellular organisms;Eukaryota;Alveolata;Apicomplexa;Conoidasida;Coccidia;Eucoccidiorida;Eimeriorina;Sarcocystidae;Neospora;	0	0	0	0	0	0	0	0	0	0	0	0	0	0	0	0	0	0	0	0	0	0	0	0
root;cellular organisms;Eukaryota;Alveolata;Apicomplexa;Conoidasida;Coccidia;Eucoccidiorida;Eimeriorina;Sarcocystidae;Neospora;Neospora caninum;	0	0	0	0	0	0	0	0	0	0	0	0	0	0	0	0	0	0	0	0	0	0	0	0
root;cellular organisms;Eukaryota;Alveolata;Apicomplexa;Conoidasida;Coccidia;Eucoccidiorida;Eimeriorina;Sarcocystidae;Neospora;Neospora caninum;Neospora caninum Liverpool;	72.2035	14.5921	0	10.8664	0	13.4135	11.3318	52.7593	42.1455	19.4607	39.0773	0	4	1	0	1	0	1	1	4	3	2	3	0
root;cellular organisms;Eukaryota;Alveolata;Apicomplexa;Conoidasida;Coccidia;Eucoccidiorida;Eimeriorina;Sarcocystidae;Toxoplasma;	0	0	0	0	0	0	0	0	0	0	0	0	0	0	0	0	0	0	0	0	0	0	0	0
root;cellular organisms;Eukaryota;Alveolata;Apicomplexa;Conoidasida;Coccidia;Eucoccidiorida;Eimeriorina;Sarcocystidae;Toxoplasma;Toxoplasma gondii;	18.0509	14.5921	0	0	0	0	0	0	0	9.73037	13.0258	0	1	1	0	0	0	0	0	0	0	1	1	0
root;cellular organisms;Eukaryota;Alveolata;Apicomplexa;Conoidasida;Coccidia;Eucoccidiorida;Eimeriorina;Sarcocystidae;Toxoplasma;Toxoplasma gondii;Toxoplasma gondii TgCATBr9;	0	0	0	0	0	0	0	39.5695	0	0	0	0	0	0	0	0	0	0	0	3	0	0	0	0
root;cellular organisms;Eukaryota;Alveolata;Apicomplexa;Conoidasida;Gregarinasina;	0	0	0	0	0	0	0	0	0	0	0	0	0	0	0	0	0	0	0	0	0	0	0	0
root;cellular organisms;Eukaryota;Alveolata;Apicomplexa;Conoidasida;Gregarinasina;Eugregarinorida;	0	0	0	0	0	0	0	0	0	0	0	0	0	0	0	0	0	0	0	0	0	0	0	0
root;cellular organisms;Eukaryota;Alveolata;Apicomplexa;Conoidasida;Gregarinasina;Eugregarinorida;Gregarinidae;	0	0	0	0	0	0	0	0	0	0	0	0	0	0	0	0	0	0	0	0	0	0	0	0
root;cellular organisms;Eukaryota;Alveolata;Apicomplexa;Conoidasida;Gregarinasina;Eugregarinorida;Gregarinidae;Gregarina;	0	0	0	0	11.1963	0	0	0	0	0	0	11.1098	0	0	0	0	1	0	0	0	0	0	0	1
root;cellular organisms;Eukaryota;Alveolata;Apicomplexa;Conoidasida;Gregarinasina;Eugregarinorida;Gregarinidae;Gregarina;Gregarina niphandrodes;	54.1526	0	20.3227	0	33.589	93.8942	0	13.1898	14.0485	9.73037	39.0773	11.1098	3	0	1	0	3	7	0	1	1	1	3	1
root;cellular organisms;Eukaryota;Alveolata;Chromerida;	0	0	0	0	0	26.8269	0	0	14.0485	0	78.1545	0	0	0	0	0	0	2	0	0	1	0	6	0
root;cellular organisms;Eukaryota;Alveolata;Chromerida;Chromera;	0	0	0	0	0	0	0	0	0	0	0	0	0	0	0	0	0	0	0	0	0	0	0	0
root;cellular organisms;Eukaryota;Alveolata;Chromerida;Chromera;Chromera velia;	0	0	0	0	11.1963	0	0	0	0	0	0	0	0	0	0	0	1	0	0	0	0	0	0	0
root;cellular organisms;Eukaryota;Alveolata;Chromerida;Vitrella;	0	0	0	0	0	0	0	0	0	0	0	0	0	0	0	0	0	0	0	0	0	0	0	0
root;cellular organisms;Eukaryota;Alveolata;Chromerida;Vitrella;Vitrella brassicaformis;	0	0	0	0	0	0	0	0	0	0	0	0	0	0	0	0	0	0	0	0	0	0	0	0
root;cellular organisms;Eukaryota;Alveolata;Chromerida;Vitrella;Vitrella brassicaformis;Vitrella brassicaformis CCMP3155;	1823.14	977.674	1260.01	6943.61	9841.57	7940.77	9609.39	7531.39	7544.04	6996.14	9026.85	8421.19	101	67	62	639	879	592	848	571	537	719	693	758
root;cellular organisms;Eukaryota;Alveolata;Ciliophora;	4801.53	5355.32	4491.32	4422.62	5105.53	3742.35	4566.73	4128.42	4593.86	1663.89	1862.68	1910.88	266	367	221	407	456	279	403	313	327	171	143	172
root;cellular organisms;Eukaryota;Alveolata;Ciliophora;Intramacronucleata;	2978.39	2860.06	2906.15	4085.76	3549.24	2602.21	2232.37	2967.71	2641.12	1011.96	1328.63	1599.8	165	196	143	376	317	194	197	225	188	104	102	144
root;cellular organisms;Eukaryota;Alveolata;Ciliophora;Intramacronucleata;Armophorea;	0	0	0	0	0	0	0	0	0	0	0	0	0	0	0	0	0	0	0	0	0	0	0	0
root;cellular organisms;Eukaryota;Alveolata;Ciliophora;Intramacronucleata;Armophorea;Metopida;	0	0	0	0	0	0	0	0	0	0	0	0	0	0	0	0	0	0	0	0	0	0	0	0
root;cellular organisms;Eukaryota;Alveolata;Ciliophora;Intramacronucleata;Armophorea;Metopida;Metopidae;	0	0	0	0	0	0	0	0	0	0	0	0	0	0	0	0	0	0	0	0	0	0	0	0
root;cellular organisms;Eukaryota;Alveolata;Ciliophora;Intramacronucleata;Armophorea;Metopida;Metopidae;Metopus;	0	0	0	0	0	0	0	0	0	0	0	0	0	0	0	0	0	0	0	0	0	0	0	0
root;cellular organisms;Eukaryota;Alveolata;Ciliophora;Intramacronucleata;Armophorea;Metopida;Metopidae;Metopus;Metopus es;	0	0	0	21.7328	22.3927	0	0	0	28.097	0	0	0	0	0	0	2	2	0	0	0	2	0	0	0
root;cellular organisms;Eukaryota;Alveolata;Ciliophora;Intramacronucleata;Armophorea;Metopida;Metopidae;Metopus;Metopus fuscus;	0	0	0	0	11.1963	26.8269	0	0	0	0	0	0	0	0	0	0	1	2	0	0	0	0	0	0
root;cellular organisms;Eukaryota;Alveolata;Ciliophora;Intramacronucleata;Armophorea;Metopida;Metopidae;Nyctotherus;	0	0	0	0	0	0	0	0	0	0	0	0	0	0	0	0	0	0	0	0	0	0	0	0
root;cellular organisms;Eukaryota;Alveolata;Ciliophora;Intramacronucleata;Armophorea;Metopida;Metopidae;Nyctotherus;Nyctotherus ovalis;	0	29.1843	0	315.125	761.35	764.567	294.628	184.658	393.358	107.034	208.412	355.512	0	2	0	29	68	57	26	14	28	11	16	32
root;cellular organisms;Eukaryota;Alveolata;Ciliophora;Intramacronucleata;Colpodea;	0	0	0	0	0	0	0	0	0	0	0	0	0	0	0	0	0	0	0	0	0	0	0	0
root;cellular organisms;Eukaryota;Alveolata;Ciliophora;Intramacronucleata;Colpodea;Sorogenida;	0	0	0	0	0	0	0	0	0	0	0	0	0	0	0	0	0	0	0	0	0	0	0	0
root;cellular organisms;Eukaryota;Alveolata;Ciliophora;Intramacronucleata;Colpodea;Sorogenida;Sorogenidae;	0	0	0	0	0	0	0	0	0	0	0	0	0	0	0	0	0	0	0	0	0	0	0	0
root;cellular organisms;Eukaryota;Alveolata;Ciliophora;Intramacronucleata;Colpodea;Sorogenida;Sorogenidae;Sorogena;	0	0	0	0	0	0	0	0	0	0	0	0	0	0	0	0	0	0	0	0	0	0	0	0
root;cellular organisms;Eukaryota;Alveolata;Ciliophora;Intramacronucleata;Colpodea;Sorogenida;Sorogenidae;Sorogena;Sorogena stoianovitchae;	18.0509	0	0	0	67.178	40.2404	11.3318	0	0	19.4607	91.1803	0	1	0	0	0	6	3	1	0	0	2	7	0
root;cellular organisms;Eukaryota;Alveolata;Ciliophora;Intramacronucleata;Litostomatea;	36.1017	204.29	0	0	0	0	0	26.3797	0	0	13.0258	0	2	14	0	0	0	0	0	2	0	0	1	0
root;cellular organisms;Eukaryota;Alveolata;Ciliophora;Intramacronucleata;Litostomatea;Haptoria;	0	14.5921	0	0	0	0	0	0	14.0485	0	0	0	0	1	0	0	0	0	0	0	1	0	0	0
root;cellular organisms;Eukaryota;Alveolata;Ciliophora;Intramacronucleata;Litostomatea;Haptoria;Cyclotrichida;	0	0	0	0	0	0	0	0	0	0	0	0	0	0	0	0	0	0	0	0	0	0	0	0
root;cellular organisms;Eukaryota;Alveolata;Ciliophora;Intramacronucleata;Litostomatea;Haptoria;Cyclotrichida;Mesodiniidae;	0	0	0	0	0	0	0	0	0	0	0	0	0	0	0	0	0	0	0	0	0	0	0	0
root;cellular organisms;Eukaryota;Alveolata;Ciliophora;Intramacronucleata;Litostomatea;Haptoria;Cyclotrichida;Mesodiniidae;Myrionecta;	0	0	0	0	0	0	0	0	0	0	0	0	0	0	0	0	0	0	0	0	0	0	0	0
root;cellular organisms;Eukaryota;Alveolata;Ciliophora;Intramacronucleata;Litostomatea;Haptoria;Cyclotrichida;Mesodiniidae;Myrionecta;Myrionecta rubra;	18.0509	0	0	0	0	0	0	0	0	0	0	0	1	0	0	0	0	0	0	0	0	0	0	0
root;cellular organisms;Eukaryota;Alveolata;Ciliophora;Intramacronucleata;Litostomatea;Haptoria;Haptorida;	18.0509	58.3686	20.3227	0	78.3743	13.4135	0	0	28.097	0	0	0	1	4	1	0	7	1	0	0	2	0	0	0
root;cellular organisms;Eukaryota;Alveolata;Ciliophora;Intramacronucleata;Litostomatea;Haptoria;Haptorida;Didiniidae;	0	0	0	0	0	0	0	0	0	0	0	0	0	0	0	0	0	0	0	0	0	0	0	0
root;cellular organisms;Eukaryota;Alveolata;Ciliophora;Intramacronucleata;Litostomatea;Haptoria;Haptorida;Didiniidae;Didinium;	0	0	0	0	0	0	0	0	0	0	0	0	0	0	0	0	0	0	0	0	0	0	0	0
root;cellular organisms;Eukaryota;Alveolata;Ciliophora;Intramacronucleata;Litostomatea;Haptoria;Haptorida;Didiniidae;Didinium;Didinium nasutum;	0	0	0	0	0	40.2404	0	13.1898	0	0	52.103	22.2195	0	0	0	0	0	3	0	1	0	0	4	2
root;cellular organisms;Eukaryota;Alveolata;Ciliophora;Intramacronucleata;Litostomatea;Haptoria;Haptorida;Dileptida;	0	0	0	0	0	0	0	0	0	0	0	0	0	0	0	0	0	0	0	0	0	0	0	0
root;cellular organisms;Eukaryota;Alveolata;Ciliophora;Intramacronucleata;Litostomatea;Haptoria;Haptorida;Dileptida;Dileptidae;	0	0	0	0	0	0	0	0	0	0	0	0	0	0	0	0	0	0	0	0	0	0	0	0
root;cellular organisms;Eukaryota;Alveolata;Ciliophora;Intramacronucleata;Litostomatea;Haptoria;Haptorida;Dileptida;Dileptidae;Dileptus;	0	0	0	0	0	0	0	0	0	0	0	0	0	0	0	0	0	0	0	0	0	0	0	0
root;cellular organisms;Eukaryota;Alveolata;Ciliophora;Intramacronucleata;Litostomatea;Haptoria;Haptorida;Dileptida;Dileptidae;Dileptus;Dileptus margaritifer;	54.1526	14.5921	60.9682	0	11.1963	0	0	0	0	0	0	0	3	1	3	0	1	0	0	0	0	0	0	0
root;cellular organisms;Eukaryota;Alveolata;Ciliophora;Intramacronucleata;Litostomatea;Haptoria;Haptorida;Spathidiidae;	0	0	0	0	0	0	0	0	0	0	0	0	0	0	0	0	0	0	0	0	0	0	0	0
root;cellular organisms;Eukaryota;Alveolata;Ciliophora;Intramacronucleata;Litostomatea;Haptoria;Haptorida;Spathidiidae;Spathidium;	0	0	0	0	0	0	0	0	0	0	0	0	0	0	0	0	0	0	0	0	0	0	0	0
root;cellular organisms;Eukaryota;Alveolata;Ciliophora;Intramacronucleata;Litostomatea;Haptoria;Haptorida;Spathidiidae;Spathidium;Spathidium sp.;	54.1526	14.5921	121.936	0	0	0	0	0	14.0485	19.4607	0	11.1098	3	1	6	0	0	0	0	0	1	2	0	1
root;cellular organisms;Eukaryota;Alveolata;Ciliophora;Intramacronucleata;Litostomatea;Trichostomatia;	0	0	0	0	0	0	0	0	0	0	0	0	0	0	0	0	0	0	0	0	0	0	0	0
root;cellular organisms;Eukaryota;Alveolata;Ciliophora;Intramacronucleata;Litostomatea;Trichostomatia;Entodiniomorphida;	0	0	0	0	0	0	0	0	0	0	0	0	0	0	0	0	0	0	0	0	0	0	0	0
root;cellular organisms;Eukaryota;Alveolata;Ciliophora;Intramacronucleata;Litostomatea;Trichostomatia;Entodiniomorphida;Ophryoscolecidae;	0	0	0	0	0	0	0	0	0	0	0	0	0	0	0	0	0	0	0	0	0	0	0	0
root;cellular organisms;Eukaryota;Alveolata;Ciliophora;Intramacronucleata;Litostomatea;Trichostomatia;Entodiniomorphida;Ophryoscolecidae;Entodinium;	0	0	0	0	0	0	0	0	0	0	0	0	0	0	0	0	0	0	0	0	0	0	0	0
root;cellular organisms;Eukaryota;Alveolata;Ciliophora;Intramacronucleata;Litostomatea;Trichostomatia;Entodiniomorphida;Ophryoscolecidae;Entodinium;Entodinium caudatum;	270.763	248.067	142.259	184.728	44.7853	93.8942	67.991	118.708	280.97	0	0	0	15	17	7	17	4	7	6	9	20	0	0	0
root;cellular organisms;Eukaryota;Alveolata;Ciliophora;Intramacronucleata;Litostomatea;Trichostomatia;Entodiniomorphida;Ophryoscolecidae;Eudiplodinium;	0	0	0	0	0	0	0	0	0	0	0	0	0	0	0	0	0	0	0	0	0	0	0	0
root;cellular organisms;Eukaryota;Alveolata;Ciliophora;Intramacronucleata;Litostomatea;Trichostomatia;Entodiniomorphida;Ophryoscolecidae;Eudiplodinium;Eudiplodinium maggii;	0	0	0	43.4655	0	0	0	0	0	0	0	0	0	0	0	4	0	0	0	0	0	0	0	0
root;cellular organisms;Eukaryota;Alveolata;Ciliophora;Intramacronucleata;Nassophorea;	0	0	0	0	0	0	0	0	0	0	0	0	0	0	0	0	0	0	0	0	0	0	0	0
root;cellular organisms;Eukaryota;Alveolata;Ciliophora;Intramacronucleata;Nassophorea;Microthoracida;	0	0	0	0	0	0	0	0	0	0	0	0	0	0	0	0	0	0	0	0	0	0	0	0
root;cellular organisms;Eukaryota;Alveolata;Ciliophora;Intramacronucleata;Nassophorea;Microthoracida;Microthoracidae;	0	0	0	0	0	0	0	0	0	0	0	0	0	0	0	0	0	0	0	0	0	0	0	0
root;cellular organisms;Eukaryota;Alveolata;Ciliophora;Intramacronucleata;Nassophorea;Microthoracida;Microthoracidae;Drepanomonas;	0	0	0	0	0	0	0	0	0	0	0	0	0	0	0	0	0	0	0	0	0	0	0	0
root;cellular organisms;Eukaryota;Alveolata;Ciliophora;Intramacronucleata;Nassophorea;Microthoracida;Microthoracidae;Drepanomonas;Drepanomonas revoluta;	0	0	0	0	0	0	0	0	0	9.73037	0	0	0	0	0	0	0	0	0	0	0	1	0	0
root;cellular organisms;Eukaryota;Alveolata;Ciliophora;Intramacronucleata;Oligohymenophorea;	13393.7	15744.9	13372.4	8812.63	7266.42	8705.33	8714.18	8138.12	7333.31	3230.48	3048.03	4477.23	742	1079	658	811	649	649	769	617	522	332	234	403
root;cellular organisms;Eukaryota;Alveolata;Ciliophora;Intramacronucleata;Oligohymenophorea;Hymenostomatida;	2509.07	2684.96	2316.79	1477.83	1466.72	1488.89	1688.44	1648.73	1306.51	651.935	638.262	766.573	139	184	114	136	131	111	149	125	93	67	49	69
root;cellular organisms;Eukaryota;Alveolata;Ciliophora;Intramacronucleata;Oligohymenophorea;Hymenostomatida;Ophryoglenina;	0	0	0	0	0	0	0	0	0	0	0	0	0	0	0	0	0	0	0	0	0	0	0	0
root;cellular organisms;Eukaryota;Alveolata;Ciliophora;Intramacronucleata;Oligohymenophorea;Hymenostomatida;Ophryoglenina;Ichthyophthirius;	0	0	0	0	0	0	0	0	0	0	0	0	0	0	0	0	0	0	0	0	0	0	0	0
root;cellular organisms;Eukaryota;Alveolata;Ciliophora;Intramacronucleata;Oligohymenophorea;Hymenostomatida;Ophryoglenina;Ichthyophthirius;Ichthyophthirius multifiliis;	1245.51	1342.48	1158.4	901.909	1018.87	1193.8	963.206	619.922	941.249	505.979	429.85	444.39	69	92	57	83	91	89	85	47	67	52	33	40
root;cellular organisms;Eukaryota;Alveolata;Ciliophora;Intramacronucleata;Oligohymenophorea;Hymenostomatida;Tetrahymenina;	0	0	0	0	0	40.2404	0	13.1898	0	0	0	0	0	0	0	0	0	3	0	1	0	0	0	0
root;cellular organisms;Eukaryota;Alveolata;Ciliophora;Intramacronucleata;Oligohymenophorea;Hymenostomatida;Tetrahymenina;Tetrahymenidae;	0	0	0	0	0	0	0	0	0	0	0	0	0	0	0	0	0	0	0	0	0	0	0	0
root;cellular organisms;Eukaryota;Alveolata;Ciliophora;Intramacronucleata;Oligohymenophorea;Hymenostomatida;Tetrahymenina;Tetrahymenidae;Tetrahymena;	54.1526	72.9607	162.582	0	11.1963	107.308	45.3273	197.847	196.679	19.4607	0	11.1098	3	5	8	0	1	8	4	15	14	2	0	1
root;cellular organisms;Eukaryota;Alveolata;Ciliophora;Intramacronucleata;Oligohymenophorea;Hymenostomatida;Tetrahymenina;Tetrahymenidae;Tetrahymena;Tetrahymena malaccensis;	0	0	0	0	0	0	11.3318	0	0	0	0	0	0	0	0	0	0	0	1	0	0	0	0	0
root;cellular organisms;Eukaryota;Alveolata;Ciliophora;Intramacronucleata;Oligohymenophorea;Hymenostomatida;Tetrahymenina;Tetrahymenidae;Tetrahymena;Tetrahymena paravorax;	0	0	20.3227	0	0	0	11.3318	0	0	0	0	0	0	0	1	0	0	0	1	0	0	0	0	0
root;cellular organisms;Eukaryota;Alveolata;Ciliophora;Intramacronucleata;Oligohymenophorea;Hymenostomatida;Tetrahymenina;Tetrahymenidae;Tetrahymena;Tetrahymena pigmentosa;	0	14.5921	0	0	0	0	0	0	0	0	0	0	0	1	0	0	0	0	0	0	0	0	0	0
root;cellular organisms;Eukaryota;Alveolata;Ciliophora;Intramacronucleata;Oligohymenophorea;Hymenostomatida;Tetrahymenina;Tetrahymenidae;Tetrahymena;Tetrahymena pyriformis;	36.1017	0	0	0	0	0	11.3318	0	0	0	0	11.1098	2	0	0	0	0	0	1	0	0	0	0	1
root;cellular organisms;Eukaryota;Alveolata;Ciliophora;Intramacronucleata;Oligohymenophorea;Hymenostomatida;Tetrahymenina;Tetrahymenidae;Tetrahymena;Tetrahymena thermophila;	18.0509	116.737	40.6454	97.7974	33.589	107.308	45.3273	13.1898	0	9.73037	26.0515	122.207	1	8	2	9	3	8	4	1	0	1	2	11
root;cellular organisms;Eukaryota;Alveolata;Ciliophora;Intramacronucleata;Oligohymenophorea;Hymenostomatida;Tetrahymenina;Tetrahymenidae;Tetrahymena;Tetrahymena thermophila;Tetrahymena thermophila SB210;	3664.33	4085.8	3251.64	2108.08	2384.82	2521.73	2628.98	2585.21	2247.76	1157.91	768.519	1499.82	203	280	160	194	213	188	232	196	160	119	59	135
root;cellular organisms;Eukaryota;Alveolata;Ciliophora;Intramacronucleata;Oligohymenophorea;Peniculida;	0	0	0	0	0	26.8269	0	0	0	0	0	0	0	0	0	0	0	2	0	0	0	0	0	0
root;cellular organisms;Eukaryota;Alveolata;Ciliophora;Intramacronucleata;Oligohymenophorea;Peniculida;Parameciidae;	0	0	0	0	0	0	0	0	0	0	0	0	0	0	0	0	0	0	0	0	0	0	0	0
root;cellular organisms;Eukaryota;Alveolata;Ciliophora;Intramacronucleata;Oligohymenophorea;Peniculida;Parameciidae;Paramecium;	54.1526	0	40.6454	0	44.7853	53.6538	0	0	42.1455	0	0	11.1098	3	0	2	0	4	4	0	0	3	0	0	1
root;cellular organisms;Eukaryota;Alveolata;Ciliophora;Intramacronucleata;Oligohymenophorea;Peniculida;Parameciidae;Paramecium;Paramecium caudatum;	36.1017	43.7764	0	0	0	80.4807	0	13.1898	0	9.73037	0	0	2	3	0	0	0	6	0	1	0	1	0	0
root;cellular organisms;Eukaryota;Alveolata;Ciliophora;Intramacronucleata;Oligohymenophorea;Peniculida;Parameciidae;Paramecium;Paramecium tetraurelia;	3519.92	3472.93	3536.15	2347.14	1567.49	2119.33	2073.72	1820.2	1517.24	817.351	846.674	1299.84	195	238	174	216	140	158	183	138	108	84	65	117
root;cellular organisms;Eukaryota;Alveolata;Ciliophora;Intramacronucleata;Oligohymenophorea;Scuticociliatia;	18.0509	29.1843	40.6454	0	22.3927	0	11.3318	145.088	112.388	0	0	0	1	2	2	0	2	0	1	11	8	0	0	0
root;cellular organisms;Eukaryota;Alveolata;Ciliophora;Intramacronucleata;Oligohymenophorea;Scuticociliatia;Philasterida;	162.458	116.737	60.9682	10.8664	0	26.8269	0	105.519	14.0485	0	0	0	9	8	3	1	0	2	0	8	1	0	0	0
root;cellular organisms;Eukaryota;Alveolata;Ciliophora;Intramacronucleata;Oligohymenophorea;Scuticociliatia;Philasterida;Loxocephalidae;	0	0	0	0	0	0	0	0	0	0	0	0	0	0	0	0	0	0	0	0	0	0	0	0
root;cellular organisms;Eukaryota;Alveolata;Ciliophora;Intramacronucleata;Oligohymenophorea;Scuticociliatia;Philasterida;Loxocephalidae;Dexiotricha;	0	0	0	0	0	0	0	0	0	0	0	0	0	0	0	0	0	0	0	0	0	0	0	0
root;cellular organisms;Eukaryota;Alveolata;Ciliophora;Intramacronucleata;Oligohymenophorea;Scuticociliatia;Philasterida;Loxocephalidae;Dexiotricha;Dexiotricha sp. BOLD:AAO9784;	0	14.5921	0	0	0	0	0	0	0	0	0	0	0	1	0	0	0	0	0	0	0	0	0	0
root;cellular organisms;Eukaryota;Alveolata;Ciliophora;Intramacronucleata;Oligohymenophorea;Scuticociliatia;Philasterida;Philasteridae;	0	0	0	0	0	0	0	0	0	0	0	0	0	0	0	0	0	0	0	0	0	0	0	0
root;cellular organisms;Eukaryota;Alveolata;Ciliophora;Intramacronucleata;Oligohymenophorea;Scuticociliatia;Philasterida;Philasteridae;Philasterides;	0	0	0	0	0	0	0	0	0	0	0	0	0	0	0	0	0	0	0	0	0	0	0	0
root;cellular organisms;Eukaryota;Alveolata;Ciliophora;Intramacronucleata;Oligohymenophorea;Scuticociliatia;Philasterida;Philasteridae;Philasterides;Philasterides dicentrarchi;	902.543	933.898	975.491	0	134.356	26.8269	226.637	211.037	98.3395	9.73037	0	44.439	50	64	48	0	12	2	20	16	7	1	0	4
root;cellular organisms;Eukaryota;Alveolata;Ciliophora;Intramacronucleata;Oligohymenophorea;Scuticociliatia;Philasterida;Pseudocohnilembidae;	0	0	0	0	0	0	0	0	0	0	0	0	0	0	0	0	0	0	0	0	0	0	0	0
root;cellular organisms;Eukaryota;Alveolata;Ciliophora;Intramacronucleata;Oligohymenophorea;Scuticociliatia;Philasterida;Pseudocohnilembidae;Pseudocohnilembus;	0	0	0	0	0	0	0	0	0	0	0	0	0	0	0	0	0	0	0	0	0	0	0	0
root;cellular organisms;Eukaryota;Alveolata;Ciliophora;Intramacronucleata;Oligohymenophorea;Scuticociliatia;Philasterida;Pseudocohnilembidae;Pseudocohnilembus;Pseudocohnilembus persalinus;	6787.13	7310.67	7580.38	1923.35	2183.28	1757.16	2096.39	1767.44	1432.95	1002.23	651.288	1310.95	376	501	373	177	195	131	185	134	102	103	50	118
root;cellular organisms;Eukaryota;Alveolata;Ciliophora;Intramacronucleata;Oligohymenophorea;Scuticociliatia;Philasterida;Uronematidae;	0	0	0	0	0	0	0	0	0	0	0	0	0	0	0	0	0	0	0	0	0	0	0	0
root;cellular organisms;Eukaryota;Alveolata;Ciliophora;Intramacronucleata;Oligohymenophorea;Scuticociliatia;Philasterida;Uronematidae;Uronema;	0	0	0	0	0	0	0	0	0	0	0	0	0	0	0	0	0	0	0	0	0	0	0	0
root;cellular organisms;Eukaryota;Alveolata;Ciliophora;Intramacronucleata;Oligohymenophorea;Scuticociliatia;Philasterida;Uronematidae;Uronema;Uronema marinum;	397.119	758.792	609.682	76.0646	123.16	80.4807	158.646	224.227	56.194	19.4607	52.103	22.2195	22	52	30	7	11	6	14	17	4	2	4	2
root;cellular organisms;Eukaryota;Alveolata;Ciliophora;Intramacronucleata;Spirotrichea;	848.391	729.607	833.232	152.129	78.3743	254.856	215.305	171.468	266.921	9.73037	26.0515	111.098	47	50	41	14	7	19	19	13	19	1	2	10
root;cellular organisms;Eukaryota;Alveolata;Ciliophora;Intramacronucleata;Spirotrichea;Hypotrichia;	0	0	0	0	0	0	0	0	0	0	0	0	0	0	0	0	0	0	0	0	0	0	0	0
root;cellular organisms;Eukaryota;Alveolata;Ciliophora;Intramacronucleata;Spirotrichea;Hypotrichia;Euplotida;	0	0	0	0	0	0	0	0	0	0	0	0	0	0	0	0	0	0	0	0	0	0	0	0
root;cellular organisms;Eukaryota;Alveolata;Ciliophora;Intramacronucleata;Spirotrichea;Hypotrichia;Euplotida;Euplotidae;	0	0	0	0	11.1963	26.8269	33.9955	0	0	0	0	11.1098	0	0	0	0	1	2	3	0	0	0	0	1
root;cellular organisms;Eukaryota;Alveolata;Ciliophora;Intramacronucleata;Spirotrichea;Hypotrichia;Euplotida;Euplotidae;Euplotes;	72.2035	0	0	0	0	0	0	0	0	0	0	0	4	0	0	0	0	0	0	0	0	0	0	0
root;cellular organisms;Eukaryota;Alveolata;Ciliophora;Intramacronucleata;Spirotrichea;Hypotrichia;Euplotida;Euplotidae;Euplotes;Euplotes aediculatus;	90.2543	0	0	0	0	0	0	0	0	0	0	0	5	0	0	0	0	0	0	0	0	0	0	0
root;cellular organisms;Eukaryota;Alveolata;Ciliophora;Intramacronucleata;Spirotrichea;Hypotrichia;Euplotida;Euplotidae;Euplotes;Euplotes focardii;	0	0	0	0	22.3927	13.4135	0	13.1898	0	0	0	11.1098	0	0	0	0	2	1	0	1	0	0	0	1
root;cellular organisms;Eukaryota;Alveolata;Ciliophora;Intramacronucleata;Spirotrichea;Hypotrichia;Euplotida;Euplotidae;Euplotes;Euplotes octocarinatus;	18.0509	29.1843	20.3227	21.7328	11.1963	0	0	0	14.0485	0	26.0515	11.1098	1	2	1	2	1	0	0	0	1	0	2	1
root;cellular organisms;Eukaryota;Alveolata;Ciliophora;Intramacronucleata;Spirotrichea;Hypotrichia;Euplotida;Euplotidae;Euplotes;Euplotes vannus;	18.0509	0	20.3227	0	0	0	0	0	0	0	0	11.1098	1	0	1	0	0	0	0	0	0	0	0	1
root;cellular organisms;Eukaryota;Alveolata;Ciliophora;Intramacronucleata;Spirotrichea;Hypotrichia;Euplotida;Euplotidae;Euplotes;unclassified Euplotes;	0	0	0	0	0	0	0	0	0	0	0	0	0	0	0	0	0	0	0	0	0	0	0	0
root;cellular organisms;Eukaryota;Alveolata;Ciliophora;Intramacronucleata;Spirotrichea;Hypotrichia;Euplotida;Euplotidae;Euplotes;unclassified Euplotes;Euplotes sp.;	0	0	20.3227	0	0	0	0	0	0	0	0	0	0	0	1	0	0	0	0	0	0	0	0	0
root;cellular organisms;Eukaryota;Alveolata;Ciliophora;Intramacronucleata;Spirotrichea;Hypotrichia;Euplotida;Euplotidae;Euplotes;unclassified Euplotes;Euplotes sp. BB-2004;	0	14.5921	0	0	0	0	0	0	0	0	0	0	0	1	0	0	0	0	0	0	0	0	0	0
root;cellular organisms;Eukaryota;Alveolata;Ciliophora;Intramacronucleata;Spirotrichea;Hypotrichia;Euplotida;Euplotidae;Moneuplotes;	72.2035	87.5529	20.3227	0	33.589	0	22.6637	0	14.0485	0	13.0258	0	4	6	1	0	3	0	2	0	1	0	1	0
root;cellular organisms;Eukaryota;Alveolata;Ciliophora;Intramacronucleata;Spirotrichea;Hypotrichia;Euplotida;Euplotidae;Moneuplotes;Moneuplotes crassus;	0	43.7764	20.3227	0	0	0	0	0	0	0	0	0	0	3	1	0	0	0	0	0	0	0	0	0
root;cellular organisms;Eukaryota;Alveolata;Ciliophora;Intramacronucleata;Spirotrichea;Hypotrichia;Euplotida;Euplotidae;Moneuplotes;Moneuplotes minuta;	36.1017	72.9607	81.2909	0	11.1963	0	11.3318	0	0	0	0	11.1098	2	5	4	0	1	0	1	0	0	0	0	1
root;cellular organisms;Eukaryota;Alveolata;Ciliophora;Intramacronucleata;Spirotrichea;Hypotrichia;Euplotida;Uronychiidae;	0	0	0	0	0	0	0	0	0	0	0	0	0	0	0	0	0	0	0	0	0	0	0	0
root;cellular organisms;Eukaryota;Alveolata;Ciliophora;Intramacronucleata;Spirotrichea;Hypotrichia;Euplotida;Uronychiidae;Diophrys;	0	0	0	0	0	0	0	0	0	0	0	0	0	0	0	0	0	0	0	0	0	0	0	0
root;cellular organisms;Eukaryota;Alveolata;Ciliophora;Intramacronucleata;Spirotrichea;Hypotrichia;Euplotida;Uronychiidae;Diophrys;Diophrys sp. PPR2000;	0	43.7764	0	0	0	0	0	0	0	0	0	0	0	3	0	0	0	0	0	0	0	0	0	0
root;cellular organisms;Eukaryota;Alveolata;Ciliophora;Intramacronucleata;Spirotrichea;Stichotrichia;	649.831	1152.78	711.295	108.664	11.1963	26.8269	56.6591	184.658	56.194	0	26.0515	66.6585	36	79	35	10	1	2	5	14	4	0	2	6
root;cellular organisms;Eukaryota;Alveolata;Ciliophora;Intramacronucleata;Spirotrichea;Stichotrichia;Sporadotrichida;	0	14.5921	0	0	0	0	0	0	0	0	0	0	0	1	0	0	0	0	0	0	0	0	0	0
root;cellular organisms;Eukaryota;Alveolata;Ciliophora;Intramacronucleata;Spirotrichea;Stichotrichia;Sporadotrichida;Oxytrichidae;	16642.9	17641.9	15851.7	4694.27	4691.26	3514.33	3320.23	3943.76	4045.97	1663.89	1797.55	2788.55	922	1209	780	432	419	262	293	299	288	171	138	251
root;cellular organisms;Eukaryota;Alveolata;Ciliophora;Intramacronucleata;Spirotrichea;Stichotrichia;Sporadotrichida;Oxytrichidae;Oxytrichinae;	0	0	0	0	0	0	0	0	0	0	0	0	0	0	0	0	0	0	0	0	0	0	0	0
root;cellular organisms;Eukaryota;Alveolata;Ciliophora;Intramacronucleata;Spirotrichea;Stichotrichia;Sporadotrichida;Oxytrichidae;Oxytrichinae;Oxytricha;	0	0	0	0	0	0	0	0	0	0	0	0	0	0	0	0	0	0	0	0	0	0	0	0
root;cellular organisms;Eukaryota;Alveolata;Ciliophora;Intramacronucleata;Spirotrichea;Stichotrichia;Sporadotrichida;Oxytrichidae;Oxytrichinae;Oxytricha;Oxytricha fallax;	18.0509	0	0	0	0	0	0	0	0	0	0	0	1	0	0	0	0	0	0	0	0	0	0	0
root;cellular organisms;Eukaryota;Alveolata;Ciliophora;Intramacronucleata;Spirotrichea;Stichotrichia;Sporadotrichida;Oxytrichidae;Oxytrichinae;Oxytricha;Oxytricha trifallax;	4982.04	5384.5	5324.55	1945.08	1500.31	3299.71	1110.52	1464.07	2374.2	613.013	729.442	1344.28	276	369	262	179	134	246	98	111	169	63	56	121
root;cellular organisms;Eukaryota;Alveolata;Ciliophora;Intramacronucleata;Spirotrichea;Stichotrichia;Sporadotrichida;Oxytrichidae;Stylonychinae;	54.1526	43.7764	60.9682	0	0	0	0	0	14.0485	0	0	0	3	3	3	0	0	0	0	0	1	0	0	0
root;cellular organisms;Eukaryota;Alveolata;Ciliophora;Intramacronucleata;Spirotrichea;Stichotrichia;Sporadotrichida;Oxytrichidae;Stylonychinae;Laurentiella;	0	0	0	0	0	0	0	0	0	0	0	0	0	0	0	0	0	0	0	0	0	0	0	0
root;cellular organisms;Eukaryota;Alveolata;Ciliophora;Intramacronucleata;Spirotrichea;Stichotrichia;Sporadotrichida;Oxytrichidae;Stylonychinae;Laurentiella;Laurentiella strenua;	72.2035	87.5529	81.2909	0	0	26.8269	0	13.1898	14.0485	9.73037	0	11.1098	4	6	4	0	0	2	0	1	1	1	0	1
root;cellular organisms;Eukaryota;Alveolata;Ciliophora;Intramacronucleata;Spirotrichea;Stichotrichia;Sporadotrichida;Oxytrichidae;Stylonychinae;Sterkiella;	0	0	0	0	33.589	13.4135	0	0	0	0	0	0	0	0	0	0	3	1	0	0	0	0	0	0
root;cellular organisms;Eukaryota;Alveolata;Ciliophora;Intramacronucleata;Spirotrichea;Stichotrichia;Sporadotrichida;Oxytrichidae;Stylonychinae;Sterkiella;Sterkiella histriomuscorum;	0	0	40.6454	0	0	0	0	0	0	0	0	0	0	0	2	0	0	0	0	0	0	0	0	0
root;cellular organisms;Eukaryota;Alveolata;Ciliophora;Intramacronucleata;Spirotrichea;Stichotrichia;Sporadotrichida;Oxytrichidae;Stylonychinae;Stylonychia;	0	14.5921	0	0	0	0	0	0	0	0	0	0	0	1	0	0	0	0	0	0	0	0	0	0
root;cellular organisms;Eukaryota;Alveolata;Ciliophora;Intramacronucleata;Spirotrichea;Stichotrichia;Sporadotrichida;Oxytrichidae;Stylonychinae;Stylonychia;Stylonychia lemnae;	3971.19	4611.12	4775.84	2281.94	1970.55	2508.32	1325.82	1345.36	1798.21	973.037	1029.03	1388.72	220	316	235	210	176	187	117	102	128	100	79	125
root;cellular organisms;Eukaryota;Alveolata;Ciliophora;Intramacronucleata;Spirotrichea;Stichotrichia;Stichotrichida;	0	0	0	0	0	0	0	0	0	0	0	0	0	0	0	0	0	0	0	0	0	0	0	0
root;cellular organisms;Eukaryota;Alveolata;Ciliophora;Intramacronucleata;Spirotrichea;Stichotrichia;Stichotrichida;Kahliellidae;	0	0	0	0	0	0	0	0	0	0	0	0	0	0	0	0	0	0	0	0	0	0	0	0
root;cellular organisms;Eukaryota;Alveolata;Ciliophora;Intramacronucleata;Spirotrichea;Stichotrichia;Stichotrichida;Kahliellidae;Kahliella;	0	0	0	0	0	0	0	0	0	0	0	0	0	0	0	0	0	0	0	0	0	0	0	0
root;cellular organisms;Eukaryota;Alveolata;Ciliophora;Intramacronucleata;Spirotrichea;Stichotrichia;Stichotrichida;Kahliellidae;Kahliella;Kahliella matisi;	0	0	0	0	0	0	22.6637	0	0	0	0	0	0	0	0	0	0	0	2	0	0	0	0	0
root;cellular organisms;Eukaryota;Alveolata;Ciliophora;Intramacronucleata;Spirotrichea;Stichotrichia;Urostylida;	0	14.5921	0	0	0	0	0	0	28.097	0	0	0	0	1	0	0	0	0	0	0	2	0	0	0
root;cellular organisms;Eukaryota;Alveolata;Ciliophora;Intramacronucleata;Spirotrichea;Stichotrichia;Urostylida;Urostylidae;	0	0	0	0	0	0	0	0	0	0	0	0	0	0	0	0	0	0	0	0	0	0	0	0
root;cellular organisms;Eukaryota;Alveolata;Ciliophora;Intramacronucleata;Spirotrichea;Stichotrichia;Urostylida;Urostylidae;Urostyla;	0	0	0	0	0	0	0	0	0	0	0	0	0	0	0	0	0	0	0	0	0	0	0	0
root;cellular organisms;Eukaryota;Alveolata;Ciliophora;Intramacronucleata;Spirotrichea;Stichotrichia;Urostylida;Urostylidae;Urostyla;Urostyla grandis;	0	72.9607	20.3227	0	0	13.4135	0	13.1898	0	0	0	0	0	5	1	0	0	1	0	1	0	0	0	0
root;cellular organisms;Eukaryota;Alveolata;Ciliophora;Postciliodesmatophora;	0	14.5921	0	0	0	0	0	0	0	0	0	0	0	1	0	0	0	0	0	0	0	0	0	0
root;cellular organisms;Eukaryota;Alveolata;Ciliophora;Postciliodesmatophora;Heterotrichea;	0	0	0	0	0	0	0	0	0	0	0	0	0	0	0	0	0	0	0	0	0	0	0	0
root;cellular organisms;Eukaryota;Alveolata;Ciliophora;Postciliodesmatophora;Heterotrichea;Heterotrichida;	0	43.7764	20.3227	0	0	0	0	0	0	0	0	0	0	3	1	0	0	0	0	0	0	0	0	0
root;cellular organisms;Eukaryota;Alveolata;Ciliophora;Postciliodesmatophora;Heterotrichea;Heterotrichida;Blepharismidae;	0	0	0	0	0	0	0	0	0	0	0	0	0	0	0	0	0	0	0	0	0	0	0	0
root;cellular organisms;Eukaryota;Alveolata;Ciliophora;Postciliodesmatophora;Heterotrichea;Heterotrichida;Blepharismidae;Blepharisma;	0	0	0	0	0	0	0	0	0	0	0	0	0	0	0	0	0	0	0	0	0	0	0	0
root;cellular organisms;Eukaryota;Alveolata;Ciliophora;Postciliodesmatophora;Heterotrichea;Heterotrichida;Blepharismidae;Blepharisma;Blepharisma japonicum;	0	0	20.3227	21.7328	0	0	0	0	0	0	0	11.1098	0	0	1	2	0	0	0	0	0	0	0	1
root;cellular organisms;Eukaryota;Alveolata;Ciliophora;Postciliodesmatophora;Heterotrichea;Heterotrichida;Folliculinidae;	0	0	0	0	0	0	0	0	0	0	0	0	0	0	0	0	0	0	0	0	0	0	0	0
root;cellular organisms;Eukaryota;Alveolata;Ciliophora;Postciliodesmatophora;Heterotrichea;Heterotrichida;Folliculinidae;Eufolliculina;	0	0	0	0	0	0	0	0	0	0	0	0	0	0	0	0	0	0	0	0	0	0	0	0
root;cellular organisms;Eukaryota;Alveolata;Ciliophora;Postciliodesmatophora;Heterotrichea;Heterotrichida;Folliculinidae;Eufolliculina;Eufolliculina uhligi;	18.0509	0	20.3227	0	0	0	0	0	0	0	0	11.1098	1	0	1	0	0	0	0	0	0	0	0	1
root;cellular organisms;Eukaryota;Alveolata;Ciliophora;Postciliodesmatophora;Heterotrichea;Heterotrichida;Spirostomidae;	0	0	0	0	0	0	0	0	0	0	0	0	0	0	0	0	0	0	0	0	0	0	0	0
root;cellular organisms;Eukaryota;Alveolata;Ciliophora;Postciliodesmatophora;Heterotrichea;Heterotrichida;Spirostomidae;Gruberia;	0	0	0	0	0	0	0	0	0	0	0	0	0	0	0	0	0	0	0	0	0	0	0	0
root;cellular organisms;Eukaryota;Alveolata;Ciliophora;Postciliodesmatophora;Heterotrichea;Heterotrichida;Spirostomidae;Gruberia;Gruberia lanceolata;	0	29.1843	0	0	0	0	0	0	0	0	0	0	0	2	0	0	0	0	0	0	0	0	0	0
root;cellular organisms;Eukaryota;Alveolata;Ciliophora;Postciliodesmatophora;Heterotrichea;Heterotrichida;Spirostomidae;Spirostomum;	0	0	0	0	0	0	0	0	0	0	0	0	0	0	0	0	0	0	0	0	0	0	0	0
root;cellular organisms;Eukaryota;Alveolata;Ciliophora;Postciliodesmatophora;Heterotrichea;Heterotrichida;Spirostomidae;Spirostomum;Spirostomum ambiguum;	0	14.5921	20.3227	0	0	0	0	0	0	0	0	0	0	1	1	0	0	0	0	0	0	0	0	0
root;cellular organisms;Eukaryota;Alveolata;Ciliophora;Postciliodesmatophora;Heterotrichea;Heterotrichida;Stentoridae;	0	0	0	0	0	0	0	0	0	0	0	0	0	0	0	0	0	0	0	0	0	0	0	0
root;cellular organisms;Eukaryota;Alveolata;Ciliophora;Postciliodesmatophora;Heterotrichea;Heterotrichida;Stentoridae;Stentor;	0	0	0	0	0	0	0	0	0	0	0	0	0	0	0	0	0	0	0	0	0	0	0	0
root;cellular organisms;Eukaryota;Alveolata;Ciliophora;Postciliodesmatophora;Heterotrichea;Heterotrichida;Stentoridae;Stentor;Stentor coeruleus;	2563.22	3443.75	2235.5	1955.95	2160.89	1502.31	1677.11	1754.25	2107.27	739.508	481.953	833.231	142	236	110	180	193	112	148	133	150	76	37	75
root;cellular organisms;Eukaryota;Alveolata;Ciliophora;unclassified Ciliophora;	0	0	0	0	0	0	0	0	0	0	0	0	0	0	0	0	0	0	0	0	0	0	0	0
root;cellular organisms;Eukaryota;Alveolata;Ciliophora;unclassified Ciliophora;Cryptocaryon;	0	0	0	0	0	0	0	0	0	0	0	0	0	0	0	0	0	0	0	0	0	0	0	0
root;cellular organisms;Eukaryota;Alveolata;Ciliophora;unclassified Ciliophora;Cryptocaryon;Cryptocaryon irritans;	72.2035	116.737	243.873	32.5991	22.3927	40.2404	90.6546	118.708	98.3395	29.1911	143.283	144.427	4	8	12	3	2	3	8	9	7	3	11	13
root;cellular organisms;Eukaryota;Alveolata;Dinophyceae;	8231.2	6099.52	6462.63	51528.4	64860.3	53573.3	61565.8	50292.8	53103.3	59773.7	62211	57615.2	456	418	318	4742	5793	3994	5433	3813	3780	6143	4776	5186
root;cellular organisms;Eukaryota;Alveolata;Dinophyceae;Dinophysiales;	0	0	0	0	0	0	0	0	0	0	0	0	0	0	0	0	0	0	0	0	0	0	0	0
root;cellular organisms;Eukaryota;Alveolata;Dinophyceae;Dinophysiales;Dinophysiaceae;	0	0	0	0	0	0	0	0	0	0	0	0	0	0	0	0	0	0	0	0	0	0	0	0
root;cellular organisms;Eukaryota;Alveolata;Dinophyceae;Dinophysiales;Dinophysiaceae;Dinophysis;	0	0	0	0	0	0	0	0	0	0	0	0	0	0	0	0	0	0	0	0	0	0	0	0
root;cellular organisms;Eukaryota;Alveolata;Dinophyceae;Dinophysiales;Dinophysiaceae;Dinophysis;Dinophysis acuminata;	0	0	0	97.7974	11.1963	0	0	0	0	0	0	0	0	0	0	9	1	0	0	0	0	0	0	0
root;cellular organisms;Eukaryota;Alveolata;Dinophyceae;Gonyaulacales;	54.1526	0	60.9682	21.7328	0	26.8269	11.3318	39.5695	154.533	0	0	22.2195	3	0	3	2	0	2	1	3	11	0	0	2
root;cellular organisms;Eukaryota;Alveolata;Dinophyceae;Gonyaulacales;Ceratiaceae;	0	0	0	0	0	0	0	0	0	0	0	0	0	0	0	0	0	0	0	0	0	0	0	0
root;cellular organisms;Eukaryota;Alveolata;Dinophyceae;Gonyaulacales;Ceratiaceae;Tripos;	0	0	0	0	0	0	0	0	0	0	0	0	0	0	0	0	0	0	0	0	0	0	0	0
root;cellular organisms;Eukaryota;Alveolata;Dinophyceae;Gonyaulacales;Ceratiaceae;Tripos;Tripos horridus;	0	0	0	21.7328	0	26.8269	0	0	0	0	0	0	0	0	0	2	0	2	0	0	0	0	0	0
root;cellular organisms;Eukaryota;Alveolata;Dinophyceae;Gonyaulacales;Crypthecodiniaceae;	0	0	0	0	0	0	0	0	0	0	0	0	0	0	0	0	0	0	0	0	0	0	0	0
root;cellular organisms;Eukaryota;Alveolata;Dinophyceae;Gonyaulacales;Crypthecodiniaceae;Crypthecodinium;	0	0	0	0	0	0	0	0	0	0	0	0	0	0	0	0	0	0	0	0	0	0	0	0
root;cellular organisms;Eukaryota;Alveolata;Dinophyceae;Gonyaulacales;Crypthecodiniaceae;Crypthecodinium;Crypthecodinium cohnii;	0	0	0	54.3319	156.749	80.4807	79.3228	145.088	182.63	58.3822	91.1803	166.646	0	0	0	5	14	6	7	11	13	6	7	15
root;cellular organisms;Eukaryota;Alveolata;Dinophyceae;Gonyaulacales;Goniodomataceae;	0	0	0	0	0	0	0	0	0	0	0	0	0	0	0	0	0	0	0	0	0	0	0	0
root;cellular organisms;Eukaryota;Alveolata;Dinophyceae;Gonyaulacales;Goniodomataceae;Gambierdiscus;	18.0509	58.3686	20.3227	10.8664	235.123	53.6538	90.6546	105.519	196.679	184.877	156.309	177.756	1	4	1	1	21	4	8	8	14	19	12	16
root;cellular organisms;Eukaryota;Alveolata;Dinophyceae;Gonyaulacales;Goniodomataceae;Gambierdiscus;Gambierdiscus excentricus;	0	29.1843	20.3227	206.461	145.552	0	249.3	118.708	112.388	116.764	91.1803	33.3293	0	2	1	19	13	0	22	9	8	12	7	3
root;cellular organisms;Eukaryota;Alveolata;Dinophyceae;Gonyaulacales;Goniodomataceae;Gambierdiscus;Gambierdiscus polynesiensis;	18.0509	0	0	21.7328	100.767	53.6538	124.65	52.7593	42.1455	155.686	143.283	99.9878	1	0	0	2	9	4	11	4	3	16	11	9
root;cellular organisms;Eukaryota;Alveolata;Dinophyceae;Gonyaulacales;Gonyaulacaceae;	0	0	0	0	0	0	0	0	0	0	0	0	0	0	0	0	0	0	0	0	0	0	0	0
root;cellular organisms;Eukaryota;Alveolata;Dinophyceae;Gonyaulacales;Gonyaulacaceae;Alexandrium;	54.1526	0	0	10.8664	22.3927	0	11.3318	0	0	0	0	0	3	0	0	1	2	0	1	0	0	0	0	0
root;cellular organisms;Eukaryota;Alveolata;Dinophyceae;Gonyaulacales;Gonyaulacaceae;Alexandrium;Alexandrium affine;	90.2543	87.5529	60.9682	315.125	537.424	375.577	487.269	211.037	196.679	136.225	299.592	166.646	5	6	3	29	48	28	43	16	14	14	23	15
root;cellular organisms;Eukaryota;Alveolata;Dinophyceae;Gonyaulacales;Gonyaulacaceae;Alexandrium;Alexandrium catenella;	0	0	0	0	0	13.4135	0	26.3797	28.097	9.73037	0	11.1098	0	0	0	0	0	1	0	2	2	1	0	1
root;cellular organisms;Eukaryota;Alveolata;Dinophyceae;Gonyaulacales;Gonyaulacaceae;Alexandrium;Alexandrium fundyense;	0	58.3686	0	369.457	324.694	308.509	566.591	303.366	309.067	223.799	273.541	388.841	0	4	0	34	29	23	50	23	22	23	21	35
root;cellular organisms;Eukaryota;Alveolata;Dinophyceae;Gonyaulacales;Gonyaulacaceae;Alexandrium;Alexandrium minutum;	0	0	0	141.263	33.589	80.4807	11.3318	0	70.2425	87.5733	247.489	22.2195	0	0	0	13	3	6	1	0	5	9	19	2
root;cellular organisms;Eukaryota;Alveolata;Dinophyceae;Gonyaulacales;Gonyaulacaceae;Alexandrium;Alexandrium ostenfeldii;	0	0	0	0	0	13.4135	0	0	0	0	0	0	0	0	0	0	0	1	0	0	0	0	0	0
root;cellular organisms;Eukaryota;Alveolata;Dinophyceae;Gonyaulacales;Gonyaulacaceae;Alexandrium;Alexandrium pacificum;	0	0	0	43.4655	89.5706	0	0	13.1898	42.1455	9.73037	0	0	0	0	0	4	8	0	0	1	3	1	0	0
root;cellular organisms;Eukaryota;Alveolata;Dinophyceae;Gonyaulacales;Gonyaulacaceae;Alexandrium;Alexandrium tamarense;	18.0509	29.1843	81.2909	65.1983	167.945	187.788	328.623	65.9491	112.388	116.764	52.103	144.427	1	2	4	6	15	14	29	5	8	12	4	13
root;cellular organisms;Eukaryota;Alveolata;Dinophyceae;Gonyaulacales;Lingulodinium;	0	0	0	0	0	0	0	0	0	0	0	0	0	0	0	0	0	0	0	0	0	0	0	0
root;cellular organisms;Eukaryota;Alveolata;Dinophyceae;Gonyaulacales;Lingulodinium;Lingulodinium polyedra;	90.2543	58.3686	81.2909	402.056	772.547	536.538	373.95	435.264	421.455	145.956	403.798	211.085	5	4	4	37	69	40	33	33	30	15	31	19
root;cellular organisms;Eukaryota;Alveolata;Dinophyceae;Gymnodiniales;	18.0509	0	0	369.457	313.497	308.509	385.282	435.264	295.018	369.754	351.695	333.293	1	0	0	34	28	23	34	33	21	38	27	30
root;cellular organisms;Eukaryota;Alveolata;Dinophyceae;Gymnodiniales;Gymnodiniaceae;	18.0509	0	0	0	0	26.8269	11.3318	0	0	48.6519	0	0	1	0	0	0	0	2	1	0	0	5	0	0
root;cellular organisms;Eukaryota;Alveolata;Dinophyceae;Gymnodiniales;Gymnodiniaceae;Akashiwo;	0	0	0	0	0	0	0	0	0	0	0	0	0	0	0	0	0	0	0	0	0	0	0	0
root;cellular organisms;Eukaryota;Alveolata;Dinophyceae;Gymnodiniales;Gymnodiniaceae;Akashiwo;Akashiwo sanguinea;	0	29.1843	0	0	11.1963	0	11.3318	13.1898	0	48.6519	0	0	0	2	0	0	1	0	1	1	0	5	0	0
root;cellular organisms;Eukaryota;Alveolata;Dinophyceae;Gymnodiniales;Gymnodiniaceae;Amphidinium;	0	0	0	0	0	0	0	0	0	0	0	0	0	0	0	0	0	0	0	0	0	0	0	0
root;cellular organisms;Eukaryota;Alveolata;Dinophyceae;Gymnodiniales;Gymnodiniaceae;Amphidinium;Amphidinium carterae;	36.1017	58.3686	40.6454	999.707	1063.65	831.634	634.582	765.01	772.667	515.71	716.416	811.012	2	4	2	92	95	62	56	58	55	53	55	73
root;cellular organisms;Eukaryota;Alveolata;Dinophyceae;Gymnodiniales;Gymnodiniaceae;Amphidinium;Amphidinium operculatum;	0	0	40.6454	0	0	0	0	0	0	0	0	0	0	0	2	0	0	0	0	0	0	0	0	0
root;cellular organisms;Eukaryota;Alveolata;Dinophyceae;Gymnodiniales;Gymnodiniaceae;Gymnodinium;	0	0	0	0	0	0	0	0	0	0	0	0	0	0	0	0	0	0	0	0	0	0	0	0
root;cellular organisms;Eukaryota;Alveolata;Dinophyceae;Gymnodiniales;Gymnodiniaceae;Gymnodinium;Gymnodinium aureolum;	0	0	0	10.8664	0	0	0	0	0	0	0	0	0	0	0	1	0	0	0	0	0	0	0	0
root;cellular organisms;Eukaryota;Alveolata;Dinophyceae;Gymnodiniales;Gymnodiniaceae;Lepidodinium;	0	0	0	0	0	0	0	0	0	0	0	0	0	0	0	0	0	0	0	0	0	0	0	0
root;cellular organisms;Eukaryota;Alveolata;Dinophyceae;Gymnodiniales;Gymnodiniaceae;Lepidodinium;Lepidodinium chlorophorum;	0	0	0	65.1983	134.356	80.4807	79.3228	52.7593	126.436	214.068	104.206	44.439	0	0	0	6	12	6	7	4	9	22	8	4
root;cellular organisms;Eukaryota;Alveolata;Dinophyceae;Gymnodiniales;Gymnodiniaceae;Margalefidinium;	0	0	0	0	0	0	0	0	0	0	0	0	0	0	0	0	0	0	0	0	0	0	0	0
root;cellular organisms;Eukaryota;Alveolata;Dinophyceae;Gymnodiniales;Gymnodiniaceae;Margalefidinium;Margalefidinium polykrikoides;	0	0	0	108.664	134.356	67.0673	22.6637	79.139	84.291	77.843	104.206	77.7683	0	0	0	10	12	5	2	6	6	8	8	7
root;cellular organisms;Eukaryota;Alveolata;Dinophyceae;Gymnodiniales;Gymnodiniaceae;Polykrikos;	0	0	0	0	0	0	0	0	0	0	0	0	0	0	0	0	0	0	0	0	0	0	0	0
root;cellular organisms;Eukaryota;Alveolata;Dinophyceae;Gymnodiniales;Gymnodiniaceae;Polykrikos;Polykrikos lebourae;	0	0	20.3227	10.8664	89.5706	147.548	33.9955	13.1898	14.0485	68.1126	78.1545	11.1098	0	0	1	1	8	11	3	1	1	7	6	1
root;cellular organisms;Eukaryota;Alveolata;Dinophyceae;Gymnodiniales;Kareniaceae;	0	0	0	10.8664	22.3927	13.4135	0	0	0	9.73037	0	11.1098	0	0	0	1	2	1	0	0	0	1	0	1
root;cellular organisms;Eukaryota;Alveolata;Dinophyceae;Gymnodiniales;Kareniaceae;Karenia;	0	29.1843	0	0	22.3927	40.2404	33.9955	52.7593	0	0	0	0	0	2	0	0	2	3	3	4	0	0	0	0
root;cellular organisms;Eukaryota;Alveolata;Dinophyceae;Gymnodiniales;Kareniaceae;Karenia;Karenia brevis;	126.356	0	20.3227	206.461	291.105	348.75	283.296	276.986	210.727	272.45	508.004	388.841	7	0	1	19	26	26	25	21	15	28	39	35
root;cellular organisms;Eukaryota;Alveolata;Dinophyceae;Gymnodiniales;Kareniaceae;Karenia;Karenia mikimotoi;	0	0	0	0	0	0	0	13.1898	14.0485	0	0	0	0	0	0	0	0	0	0	1	1	0	0	0
root;cellular organisms;Eukaryota;Alveolata;Dinophyceae;Gymnodiniales;Kareniaceae;Karlodinium;	0	0	0	0	0	0	0	0	0	0	0	0	0	0	0	0	0	0	0	0	0	0	0	0
root;cellular organisms;Eukaryota;Alveolata;Dinophyceae;Gymnodiniales;Kareniaceae;Karlodinium;Karlodinium veneficum;	234.661	291.843	264.195	1716.89	1533.9	1703.51	1903.75	1635.54	1390.8	1362.25	1745.45	1522.04	13	20	13	158	137	127	168	124	99	140	134	137
root;cellular organisms;Eukaryota;Alveolata;Dinophyceae;Gymnodiniales;Warnowiaceae;	0	0	0	0	0	0	0	0	0	0	0	0	0	0	0	0	0	0	0	0	0	0	0	0
root;cellular organisms;Eukaryota;Alveolata;Dinophyceae;Gymnodiniales;Warnowiaceae;Erythropsidinium;	0	0	0	0	0	0	0	0	0	0	0	0	0	0	0	0	0	0	0	0	0	0	0	0
root;cellular organisms;Eukaryota;Alveolata;Dinophyceae;Gymnodiniales;Warnowiaceae;Erythropsidinium;Erythropsidinium sp. ER-81248;	0	0	0	10.8664	0	0	0	0	0	0	0	0	0	0	0	1	0	0	0	0	0	0	0	0
root;cellular organisms;Eukaryota;Alveolata;Dinophyceae;Gymnodiniales;Warnowiaceae;Warnowia;	0	0	0	0	0	0	0	0	0	0	0	0	0	0	0	0	0	0	0	0	0	0	0	0
root;cellular organisms;Eukaryota;Alveolata;Dinophyceae;Gymnodiniales;Warnowiaceae;Warnowia;Warnowia sp.;	0	0	0	43.4655	55.9816	67.0673	0	0	0	0	0	0	0	0	0	4	5	5	0	0	0	0	0	0
root;cellular organisms;Eukaryota;Alveolata;Dinophyceae;Noctilucales;	0	0	0	0	0	0	0	0	0	0	0	0	0	0	0	0	0	0	0	0	0	0	0	0
root;cellular organisms;Eukaryota;Alveolata;Dinophyceae;Noctilucales;Noctilucaceae;	0	0	0	0	0	0	0	0	0	0	0	0	0	0	0	0	0	0	0	0	0	0	0	0
root;cellular organisms;Eukaryota;Alveolata;Dinophyceae;Noctilucales;Noctilucaceae;Noctiluca;	0	0	0	0	0	0	0	0	0	0	0	0	0	0	0	0	0	0	0	0	0	0	0	0
root;cellular organisms;Eukaryota;Alveolata;Dinophyceae;Noctilucales;Noctilucaceae;Noctiluca;Noctiluca scintillans;	126.356	43.7764	101.614	1097.5	1186.81	1234.04	1473.14	580.352	786.716	1410.9	1016.01	911	7	3	5	101	106	92	130	44	56	145	78	82
root;cellular organisms;Eukaryota;Alveolata;Dinophyceae;Oxyrrhinales;	0	0	0	0	0	0	0	0	0	0	0	0	0	0	0	0	0	0	0	0	0	0	0	0
root;cellular organisms;Eukaryota;Alveolata;Dinophyceae;Oxyrrhinales;Oxyrrhinaceae;	0	0	0	0	0	0	0	0	0	0	0	0	0	0	0	0	0	0	0	0	0	0	0	0
root;cellular organisms;Eukaryota;Alveolata;Dinophyceae;Oxyrrhinales;Oxyrrhinaceae;Oxyrrhis;	0	0	0	0	0	0	0	0	0	0	0	0	0	0	0	0	0	0	0	0	0	0	0	0
root;cellular organisms;Eukaryota;Alveolata;Dinophyceae;Oxyrrhinales;Oxyrrhinaceae;Oxyrrhis;Oxyrrhis marina;	36.1017	0	0	65.1983	100.767	26.8269	22.6637	79.139	0	126.495	13.0258	22.2195	2	0	0	6	9	2	2	6	0	13	1	2
root;cellular organisms;Eukaryota;Alveolata;Dinophyceae;Peridiniales;	36.1017	14.5921	0	97.7974	89.5706	93.8942	135.982	171.468	98.3395	301.642	273.541	88.878	2	1	0	9	8	7	12	13	7	31	21	8
root;cellular organisms;Eukaryota;Alveolata;Dinophyceae;Peridiniales;Heterocapsaceae;	0	0	0	0	0	0	0	0	0	0	0	0	0	0	0	0	0	0	0	0	0	0	0	0
root;cellular organisms;Eukaryota;Alveolata;Dinophyceae;Peridiniales;Heterocapsaceae;Heterocapsa;	54.1526	0	40.6454	10.8664	55.9816	13.4135	33.9955	26.3797	70.2425	29.1911	26.0515	11.1098	3	0	2	1	5	1	3	2	5	3	2	1
root;cellular organisms;Eukaryota;Alveolata;Dinophyceae;Peridiniales;Heterocapsaceae;Heterocapsa;Heterocapsa pygmaea;	54.1526	58.3686	20.3227	804.112	940.492	938.942	1076.52	1002.43	688.376	1196.84	1159.29	844.341	3	4	1	74	84	70	95	76	49	123	89	76
root;cellular organisms;Eukaryota;Alveolata;Dinophyceae;Peridiniales;Heterocapsaceae;Heterocapsa;Heterocapsa rotundata;	18.0509	14.5921	0	282.526	257.516	241.442	203.973	276.986	112.388	340.563	260.515	222.195	1	1	0	26	23	18	18	21	8	35	20	20
root;cellular organisms;Eukaryota;Alveolata;Dinophyceae;Peridiniales;Heterocapsaceae;Heterocapsa;Heterocapsa triquetra;	505.424	466.949	528.391	3444.64	3683.59	2830.24	3762.17	2545.64	2753.51	3678.08	2500.94	3299.6	28	32	26	317	329	211	332	193	196	378	192	297
root;cellular organisms;Eukaryota;Alveolata;Dinophyceae;Peridiniales;Kryptoperidiniaceae;	0	0	0	0	0	0	0	0	0	0	0	0	0	0	0	0	0	0	0	0	0	0	0	0
root;cellular organisms;Eukaryota;Alveolata;Dinophyceae;Peridiniales;Kryptoperidiniaceae;Durinskia;	0	0	0	0	0	0	0	0	0	0	0	0	0	0	0	0	0	0	0	0	0	0	0	0
root;cellular organisms;Eukaryota;Alveolata;Dinophyceae;Peridiniales;Kryptoperidiniaceae;Durinskia;Durinskia baltica;	0	14.5921	0	206.461	33.589	93.8942	33.9955	52.7593	0	97.3037	65.1288	0	0	1	0	19	3	7	3	4	0	10	5	0
root;cellular organisms;Eukaryota;Alveolata;Dinophyceae;Peridiniales;Ostreopsidaceae;	0	0	0	0	0	0	0	0	0	0	0	0	0	0	0	0	0	0	0	0	0	0	0	0
root;cellular organisms;Eukaryota;Alveolata;Dinophyceae;Peridiniales;Ostreopsidaceae;Ostreopsis;	0	0	0	0	0	0	0	0	0	0	0	0	0	0	0	0	0	0	0	0	0	0	0	0
root;cellular organisms;Eukaryota;Alveolata;Dinophyceae;Peridiniales;Ostreopsidaceae;Ostreopsis;Ostreopsis cf. ovata;	18.0509	0	0	0	33.589	40.2404	181.309	26.3797	70.2425	29.1911	65.1288	77.7683	1	0	0	0	3	3	16	2	5	3	5	7
root;cellular organisms;Eukaryota;Alveolata;Dinophyceae;Peridiniales;Peridiniaceae;	0	0	0	0	0	0	0	0	0	0	0	0	0	0	0	0	0	0	0	0	0	0	0	0
root;cellular organisms;Eukaryota;Alveolata;Dinophyceae;Peridiniales;Peridiniaceae;Peridinium;	0	0	0	0	0	0	0	0	0	0	0	0	0	0	0	0	0	0	0	0	0	0	0	0
root;cellular organisms;Eukaryota;Alveolata;Dinophyceae;Peridiniales;Peridiniaceae;Peridinium;Peridinium bipes;	0	0	0	0	0	0	0	0	0	0	0	11.1098	0	0	0	0	0	0	0	0	0	0	0	1
root;cellular organisms;Eukaryota;Alveolata;Dinophyceae;Peridiniales;Pfiesteriaceae;	0	0	0	0	0	0	0	0	0	0	0	0	0	0	0	0	0	0	0	0	0	0	0	0
root;cellular organisms;Eukaryota;Alveolata;Dinophyceae;Peridiniales;Pfiesteriaceae;Pfiesteria;	0	0	0	0	0	0	0	0	0	0	0	0	0	0	0	0	0	0	0	0	0	0	0	0
root;cellular organisms;Eukaryota;Alveolata;Dinophyceae;Peridiniales;Pfiesteriaceae;Pfiesteria;Pfiesteria piscicida;	180.509	262.659	203.227	1814.68	1869.79	1663.27	2334.36	1807.01	1994.89	1235.76	1940.84	1477.6	10	18	10	167	167	124	206	137	142	127	149	133
root;cellular organisms;Eukaryota;Alveolata;Dinophyceae;Peridiniales;Protoperidiniaceae;	0	0	0	0	0	0	0	0	0	0	0	0	0	0	0	0	0	0	0	0	0	0	0	0
root;cellular organisms;Eukaryota;Alveolata;Dinophyceae;Peridiniales;Protoperidiniaceae;Protoperidinium;	0	0	0	0	0	0	0	0	0	0	0	0	0	0	0	0	0	0	0	0	0	0	0	0
root;cellular organisms;Eukaryota;Alveolata;Dinophyceae;Peridiniales;Protoperidiniaceae;Protoperidinium;Protoperidinium sp. MH;	0	0	0	0	0	0	0	0	14.0485	0	0	0	0	0	0	0	0	0	0	0	1	0	0	0
root;cellular organisms;Eukaryota;Alveolata;Dinophyceae;Peridiniales;Thoracosphaeraceae;	0	0	0	0	0	0	0	0	0	0	0	0	0	0	0	0	0	0	0	0	0	0	0	0
root;cellular organisms;Eukaryota;Alveolata;Dinophyceae;Peridiniales;Thoracosphaeraceae;Scrippsiella;	0	0	0	0	0	0	0	0	0	0	0	0	0	0	0	0	0	0	0	0	0	0	0	0
root;cellular organisms;Eukaryota;Alveolata;Dinophyceae;Peridiniales;Thoracosphaeraceae;Scrippsiella;Scrippsiella trochoidea;	0	0	0	10.8664	78.3743	120.721	90.6546	13.1898	42.1455	58.3822	26.0515	55.5488	0	0	0	1	7	9	8	1	3	6	2	5
root;cellular organisms;Eukaryota;Alveolata;Dinophyceae;Prorocentrales;	0	0	0	0	0	0	0	0	0	0	0	0	0	0	0	0	0	0	0	0	0	0	0	0
root;cellular organisms;Eukaryota;Alveolata;Dinophyceae;Prorocentrales;Prorocentraceae;	0	0	0	0	0	0	0	0	0	0	0	0	0	0	0	0	0	0	0	0	0	0	0	0
root;cellular organisms;Eukaryota;Alveolata;Dinophyceae;Prorocentrales;Prorocentraceae;Prorocentrum;	0	43.7764	142.259	869.31	1063.65	1475.48	974.537	870.529	856.958	1021.69	859.7	1222.07	0	3	7	80	95	110	86	66	61	105	66	110
root;cellular organisms;Eukaryota;Alveolata;Dinophyceae;Prorocentrales;Prorocentraceae;Prorocentrum;Prorocentrum donghaiense;	108.305	87.5529	182.905	543.319	257.516	187.788	453.273	316.556	519.794	505.979	299.592	544.378	6	6	9	50	23	14	40	24	37	52	23	49
root;cellular organisms;Eukaryota;Alveolata;Dinophyceae;Prorocentrales;Prorocentraceae;Prorocentrum;Prorocentrum micans;	0	0	20.3227	0	0	0	0	0	0	0	0	0	0	0	1	0	0	0	0	0	0	0	0	0
root;cellular organisms;Eukaryota;Alveolata;Dinophyceae;Prorocentrales;Prorocentraceae;Prorocentrum;Prorocentrum minimum;	108.305	43.7764	40.6454	1499.56	1634.66	1891.3	1484.47	1609.16	1587.48	1537.4	1745.45	1799.78	6	3	2	138	146	141	131	122	113	158	134	162
root;cellular organisms;Eukaryota;Alveolata;Dinophyceae;Pyrocystales;	0	0	0	0	0	0	0	0	0	0	0	0	0	0	0	0	0	0	0	0	0	0	0	0
root;cellular organisms;Eukaryota;Alveolata;Dinophyceae;Pyrocystales;Pyrocystaceae;	0	0	0	0	0	0	0	0	0	0	0	0	0	0	0	0	0	0	0	0	0	0	0	0
root;cellular organisms;Eukaryota;Alveolata;Dinophyceae;Pyrocystales;Pyrocystaceae;Pyrocystis;	0	0	0	0	0	0	0	26.3797	0	0	0	0	0	0	0	0	0	0	0	2	0	0	0	0
root;cellular organisms;Eukaryota;Alveolata;Dinophyceae;Pyrocystales;Pyrocystaceae;Pyrocystis;Pyrocystis lunula;	90.2543	14.5921	20.3227	184.728	167.945	187.788	237.968	145.088	280.97	262.72	130.258	111.098	5	1	1	17	15	14	21	11	20	27	10	10
root;cellular organisms;Eukaryota;Alveolata;Dinophyceae;Suessiales;	0	0	0	54.3319	55.9816	67.0673	79.3228	237.417	224.776	145.956	39.0773	88.878	0	0	0	5	5	5	7	18	16	15	3	8
root;cellular organisms;Eukaryota;Alveolata;Dinophyceae;Suessiales;Suessiaceae;	0	0	0	0	11.1963	0	0	0	0	0	0	0	0	0	0	0	1	0	0	0	0	0	0	0
root;cellular organisms;Eukaryota;Alveolata;Dinophyceae;Suessiales;Suessiaceae;Polarella;	0	0	0	0	0	0	0	0	0	0	0	0	0	0	0	0	0	0	0	0	0	0	0	0
root;cellular organisms;Eukaryota;Alveolata;Dinophyceae;Suessiales;Suessiaceae;Polarella;Polarella glacialis;	0	0	0	97.7974	190.338	160.961	135.982	118.708	182.63	252.99	117.232	133.317	0	0	0	9	17	12	12	9	13	26	9	12
root;cellular organisms;Eukaryota;Alveolata;Dinophyceae;Suessiales;Suessiaceae;Protodinium;	0	0	0	0	0	0	0	0	0	0	0	0	0	0	0	0	0	0	0	0	0	0	0	0
root;cellular organisms;Eukaryota;Alveolata;Dinophyceae;Suessiales;Suessiaceae;Protodinium;Protodinium simplex;	0	0	0	0	11.1963	0	0	26.3797	42.1455	19.4607	0	22.2195	0	0	0	0	1	0	0	2	3	2	0	2
root;cellular organisms;Eukaryota;Alveolata;Dinophyceae;Suessiales;Symbiodiniaceae;	0	0	0	0	0	0	0	0	0	0	0	0	0	0	0	0	0	0	0	0	0	0	0	0
root;cellular organisms;Eukaryota;Alveolata;Dinophyceae;Suessiales;Symbiodiniaceae;Symbiodinium;	433.221	218.882	325.164	4400.88	4277	3809.42	4476.07	4233.93	3750.95	5380.9	4923.73	4743.86	24	15	16	405	382	284	395	321	267	553	378	427
root;cellular organisms;Eukaryota;Alveolata;Dinophyceae;Suessiales;Symbiodiniaceae;Symbiodinium;Symbiodinium kawagutii;	0	0	0	0	0	13.4135	0	39.5695	0	19.4607	0	0	0	0	0	0	0	1	0	3	0	2	0	0
root;cellular organisms;Eukaryota;Alveolata;Dinophyceae;Suessiales;Symbiodiniaceae;Symbiodinium;Symbiodinium microadriaticum;	21769.3	14898.6	16888.2	172569	212406	173436	215520	186979	194810	209913	222350	210808	1206	1021	831	15881	18971	12930	19019	14176	13867	21573	17070	18975
root;cellular organisms;Eukaryota;Alveolata;Dinophyceae;Suessiales;Symbiodiniaceae;Symbiodinium;Symbiodinium microadriaticum;Symbiodinium microadriaticum subsp. microadriaticum;	18.0509	0	0	0	123.16	26.8269	56.6591	79.139	56.194	58.3822	221.438	22.2195	1	0	0	0	11	2	5	6	4	6	17	2
root;cellular organisms;Eukaryota;Alveolata;Dinophyceae;Suessiales;Symbiodiniaceae;Symbiodinium;Symbiodinium muscatinei;	0	0	0	43.4655	0	13.4135	0	52.7593	28.097	19.4607	26.0515	11.1098	0	0	0	4	0	1	0	4	2	2	2	1
root;cellular organisms;Eukaryota;Alveolata;Dinophyceae;Suessiales;Symbiodiniaceae;Symbiodinium;Symbiodinium sp. clades;	0	0	0	0	0	0	0	0	0	0	0	0	0	0	0	0	0	0	0	0	0	0	0	0
root;cellular organisms;Eukaryota;Alveolata;Dinophyceae;Suessiales;Symbiodiniaceae;Symbiodinium;Symbiodinium sp. clades;Symbiodinium sp. clade A;	0	0	0	0	0	0	0	0	0	0	0	0	0	0	0	0	0	0	0	0	0	0	0	0
root;cellular organisms;Eukaryota;Alveolata;Dinophyceae;Suessiales;Symbiodiniaceae;Symbiodinium;Symbiodinium sp. clades;Symbiodinium sp. clade A;Symbiodinium clade A isolates;	0	0	0	0	0	0	0	0	0	0	0	0	0	0	0	0	0	0	0	0	0	0	0	0
root;cellular organisms;Eukaryota;Alveolata;Dinophyceae;Suessiales;Symbiodiniaceae;Symbiodinium;Symbiodinium sp. clades;Symbiodinium sp. clade A;Symbiodinium clade A isolates;Symbiodinium sp. clade A ex Anemonia viridis;	0	0	0	0	0	0	0	0	56.194	9.73037	0	0	0	0	0	0	0	0	0	0	4	1	0	0
root;cellular organisms;Eukaryota;Alveolata;Dinophyceae;Suessiales;Symbiodiniaceae;Symbiodinium;Symbiodinium sp. clades;Symbiodinium sp. clade B;	0	0	0	0	0	0	0	0	0	0	0	0	0	0	0	0	0	0	0	0	0	0	0	0
root;cellular organisms;Eukaryota;Alveolata;Dinophyceae;Suessiales;Symbiodiniaceae;Symbiodinium;Symbiodinium sp. clades;Symbiodinium sp. clade B;Symbiodinium clade B isolates;	0	0	0	0	0	0	0	0	0	19.4607	0	0	0	0	0	0	0	0	0	0	0	2	0	0
root;cellular organisms;Eukaryota;Alveolata;Dinophyceae;Suessiales;Symbiodiniaceae;Symbiodinium;Symbiodinium sp. clades;Symbiodinium sp. clade C;	0	0	0	0	11.1963	0	0	0	0	0	0	0	0	0	0	0	1	0	0	0	0	0	0	0
root;cellular organisms;Eukaryota;Alveolata;Dinophyceae;Suessiales;Symbiodiniaceae;Symbiodinium;Symbiodinium sp. clades;Symbiodinium sp. clade C;Symbiodinium sp. C3;	0	58.3686	40.6454	260.793	403.068	160.961	419.278	197.847	337.164	418.406	403.798	244.415	0	4	2	24	36	12	37	15	24	43	31	22
root;cellular organisms;Eukaryota;Alveolata;Dinophyceae;Suessiales;Symbiodiniaceae;Symbiodinium;Symbiodinium sp. clades;Symbiodinium sp. clade F;	0	0	0	0	0	0	0	0	0	0	0	0	0	0	0	0	0	0	0	0	0	0	0	0
root;cellular organisms;Eukaryota;Alveolata;Dinophyceae;Suessiales;Symbiodiniaceae;Symbiodinium;Symbiodinium sp. clades;Symbiodinium sp. clade F;Symbiodinium sp. clade F1;	0	0	0	32.5991	11.1963	0	0	0	0	19.4607	0	0	0	0	0	3	1	0	0	0	0	2	0	0
root;cellular organisms;Eukaryota;Alveolata;Dinophyceae;Suessiales;Symbiodiniaceae;Symbiodinium;unclassified Symbiodinium;	0	0	0	97.7974	0	120.721	22.6637	26.3797	84.291	77.843	0	33.3293	0	0	0	9	0	9	2	2	6	8	0	3
root;cellular organisms;Eukaryota;Alveolata;Dinophyceae;Suessiales;Symbiodiniaceae;Symbiodinium;unclassified Symbiodinium;Symbiodinium sp. DZ-2009a;	0	0	0	21.7328	44.7853	26.8269	0	0	56.194	9.73037	0	0	0	0	0	2	4	2	0	0	4	1	0	0
root;cellular organisms;Eukaryota;Alveolata;Dinophyceae;Suessiales;Symbiodiniaceae;Symbiodinium;unclassified Symbiodinium;Symbiodinium sp. JRR-35;	0	14.5921	0	217.328	179.141	254.856	203.973	211.037	280.97	369.754	312.618	344.402	0	1	0	20	16	19	18	16	20	38	24	31
root;cellular organisms;Eukaryota;Alveolata;Dinophyceae;Suessiales;Symbiodiniaceae;Symbiodinium;unclassified Symbiodinium;Symbiodinium sp. Mf1.05b;	0	0	0	0	33.589	0	22.6637	118.708	28.097	9.73037	52.103	0	0	0	0	0	3	0	2	9	2	1	4	0
root;cellular organisms;Eukaryota;Alveolata;Dinophyceae;Suessiales;Symbiodiniaceae;Symbiodinium;unclassified Symbiodinium;Symbiodinium sp. PCS-2015;	0	0	0	0	33.589	0	11.3318	0	28.097	9.73037	26.0515	33.3293	0	0	0	0	3	0	1	0	2	1	2	3
root;cellular organisms;Eukaryota;Alveolata;Dinophyceae;Suessiales;Symbiodiniaceae;Symbiodinium;unclassified Symbiodinium;Symbiodinium sp. RKT-203;	0	0	0	0	0	0	33.9955	0	0	0	0	11.1098	0	0	0	0	0	0	3	0	0	0	0	1
root;cellular organisms;Eukaryota;Alveolata;Dinophyceae;Syndiniales;	0	0	0	0	0	0	0	0	0	0	0	0	0	0	0	0	0	0	0	0	0	0	0	0
root;cellular organisms;Eukaryota;Alveolata;Dinophyceae;Syndiniales;Amoebophryaceae;	0	0	0	0	0	0	0	0	0	0	0	0	0	0	0	0	0	0	0	0	0	0	0	0
root;cellular organisms;Eukaryota;Alveolata;Dinophyceae;Syndiniales;Amoebophryaceae;Amoebophrya;	0	0	0	0	0	0	0	0	0	0	0	0	0	0	0	0	0	0	0	0	0	0	0	0
root;cellular organisms;Eukaryota;Alveolata;Dinophyceae;Syndiniales;Amoebophryaceae;Amoebophrya;Amoebophrya sp. ex Karlodinium veneficum;	18.0509	0	0	0	0	0	0	0	0	0	0	0	1	0	0	0	0	0	0	0	0	0	0	0
root;cellular organisms;Eukaryota;Alveolata;Dinophyceae;Syndiniales;Syndiniaceae;	0	0	0	0	0	0	0	0	0	0	0	0	0	0	0	0	0	0	0	0	0	0	0	0
root;cellular organisms;Eukaryota;Alveolata;Dinophyceae;Syndiniales;Syndiniaceae;Hematodinium;	0	0	0	0	0	0	0	0	0	0	0	0	0	0	0	0	0	0	0	0	0	0	0	0
root;cellular organisms;Eukaryota;Alveolata;Dinophyceae;Syndiniales;Syndiniaceae;Hematodinium;unclassified Hematodinium;	0	0	0	0	0	0	0	0	0	0	0	0	0	0	0	0	0	0	0	0	0	0	0	0
root;cellular organisms;Eukaryota;Alveolata;Dinophyceae;Syndiniales;Syndiniaceae;Hematodinium;unclassified Hematodinium;Hematodinium sp.;	0	14.5921	0	0	0	0	0	0	0	0	0	0	0	1	0	0	0	0	0	0	0	0	0	0
root;cellular organisms;Eukaryota;Alveolata;Dinophyceae;Syndiniales;Syndiniaceae;Hematodinium;unclassified Hematodinium;Hematodinium sp. SG-2012;	90.2543	58.3686	60.9682	54.3319	11.1963	53.6538	101.986	65.9491	56.194	68.1126	0	33.3293	5	4	3	5	1	4	9	5	4	7	0	3
root;cellular organisms;Eukaryota;Alveolata;Dinophyceae;Syndiniales;Syndiniaceae;Hematodinium;unclassified Hematodinium;Hematodinium sp. SG-2015;	0	0	0	0	0	0	11.3318	0	0	9.73037	0	0	0	0	0	0	0	0	1	0	0	1	0	0
root;cellular organisms;Eukaryota;Alveolata;Dinophyceae;unclassified Dinophyceae;	0	0	0	0	0	0	0	0	0	0	0	0	0	0	0	0	0	0	0	0	0	0	0	0
root;cellular organisms;Eukaryota;Alveolata;Dinophyceae;unclassified Dinophyceae;Dinophyceae sp. CCMP421;	0	0	0	0	0	0	11.3318	0	0	0	0	0	0	0	0	0	0	0	1	0	0	0	0	0
root;cellular organisms;Eukaryota;Alveolata;Perkinsea;	0	0	0	0	0	0	0	0	0	0	0	0	0	0	0	0	0	0	0	0	0	0	0	0
root;cellular organisms;Eukaryota;Alveolata;Perkinsea;Perkinsida;	0	0	0	0	0	0	0	0	0	0	0	0	0	0	0	0	0	0	0	0	0	0	0	0
root;cellular organisms;Eukaryota;Alveolata;Perkinsea;Perkinsida;Perkinsidae;	0	0	0	0	0	0	0	0	0	0	0	0	0	0	0	0	0	0	0	0	0	0	0	0
root;cellular organisms;Eukaryota;Alveolata;Perkinsea;Perkinsida;Perkinsidae;Perkinsus;	0	87.5529	81.2909	86.931	22.3927	0	0	26.3797	28.097	29.1911	39.0773	66.6585	0	6	4	8	2	0	0	2	2	3	3	6
root;cellular organisms;Eukaryota;Alveolata;Perkinsea;Perkinsida;Perkinsidae;Perkinsus;Perkinsus chesapeaki;	0	0	0	0	0	13.4135	0	0	0	0	13.0258	0	0	0	0	0	0	1	0	0	0	0	1	0
root;cellular organisms;Eukaryota;Alveolata;Perkinsea;Perkinsida;Perkinsidae;Perkinsus;Perkinsus marinus;	0	0	0	0	0	0	0	0	0	0	0	0	0	0	0	0	0	0	0	0	0	0	0	0
root;cellular organisms;Eukaryota;Alveolata;Perkinsea;Perkinsida;Perkinsidae;Perkinsus;Perkinsus marinus;Perkinsus marinus ATCC 50983;	938.645	846.345	812.909	3129.52	3179.76	3138.75	3490.2	2677.54	3146.86	3201.29	2618.18	3132.95	52	58	40	288	284	234	308	203	224	329	201	282
root;cellular organisms;Eukaryota;Amoebozoa;	4223.9	3954.47	4247.45	532.452	403.068	429.231	725.237	553.973	323.115	535.17	260.515	999.878	234	271	209	49	36	32	64	42	23	55	20	90
root;cellular organisms;Eukaryota;Amoebozoa;Archamoebae;	0	14.5921	0	0	0	13.4135	0	0	14.0485	19.4607	65.1288	0	0	1	0	0	0	1	0	0	1	2	5	0
root;cellular organisms;Eukaryota;Amoebozoa;Archamoebae;Entamoebidae;	0	0	0	0	0	0	0	0	0	0	0	0	0	0	0	0	0	0	0	0	0	0	0	0
root;cellular organisms;Eukaryota;Amoebozoa;Archamoebae;Entamoebidae;Entamoeba;	144.407	291.843	182.905	130.397	235.123	281.683	101.986	224.227	421.455	214.068	260.515	455.5	8	20	9	12	21	21	9	17	30	22	20	41
root;cellular organisms;Eukaryota;Amoebozoa;Archamoebae;Entamoebidae;Entamoeba;Entamoeba dispar;	0	0	0	0	0	0	0	0	0	0	0	0	0	0	0	0	0	0	0	0	0	0	0	0
root;cellular organisms;Eukaryota;Amoebozoa;Archamoebae;Entamoebidae;Entamoeba;Entamoeba dispar;Entamoeba dispar SAW760;	90.2543	14.5921	20.3227	32.5991	0	53.6538	56.6591	0	28.097	0	0	0	5	1	1	3	0	4	5	0	2	0	0	0
root;cellular organisms;Eukaryota;Amoebozoa;Archamoebae;Entamoebidae;Entamoeba;Entamoeba histolytica;	0	0	0	0	0	0	0	13.1898	42.1455	9.73037	0	11.1098	0	0	0	0	0	0	0	1	3	1	0	1
root;cellular organisms;Eukaryota;Amoebozoa;Archamoebae;Entamoebidae;Entamoeba;Entamoeba histolytica;Entamoeba histolytica HM-1:IMSS;	0	0	0	0	0	0	0	0	0	0	0	0	0	0	0	0	0	0	0	0	0	0	0	0
root;cellular organisms;Eukaryota;Amoebozoa;Archamoebae;Entamoebidae;Entamoeba;Entamoeba histolytica;Entamoeba histolytica HM-1:IMSS;Entamoeba histolytica HM-1:IMSS-B;	0	0	40.6454	0	0	0	0	0	0	0	0	0	0	0	2	0	0	0	0	0	0	0	0	0
root;cellular organisms;Eukaryota;Amoebozoa;Archamoebae;Entamoebidae;Entamoeba;Entamoeba invadens;	18.0509	43.7764	0	0	0	0	0	39.5695	0	0	104.206	22.2195	1	3	0	0	0	0	0	3	0	0	8	2
root;cellular organisms;Eukaryota;Amoebozoa;Archamoebae;Entamoebidae;Entamoeba;Entamoeba invadens;Entamoeba invadens IP1;	90.2543	72.9607	101.614	97.7974	111.963	67.0673	0	131.898	98.3395	58.3822	104.206	44.439	5	5	5	9	10	5	0	10	7	6	8	4
root;cellular organisms;Eukaryota;Amoebozoa;Archamoebae;Entamoebidae;Entamoeba;Entamoeba nuttalli;	0	0	0	0	0	0	0	0	0	0	0	0	0	0	0	0	0	0	0	0	0	0	0	0
root;cellular organisms;Eukaryota;Amoebozoa;Archamoebae;Entamoebidae;Entamoeba;Entamoeba nuttalli;Entamoeba nuttalli P19;	0	0	0	0	0	0	11.3318	0	0	0	0	0	0	0	0	0	0	0	1	0	0	0	0	0
root;cellular organisms;Eukaryota;Amoebozoa;Archamoebae;Mastigamoebidae;	0	0	0	0	0	0	0	0	0	0	0	0	0	0	0	0	0	0	0	0	0	0	0	0
root;cellular organisms;Eukaryota;Amoebozoa;Archamoebae;Mastigamoebidae;Mastigamoeba;	0	0	0	0	0	0	0	0	0	0	0	0	0	0	0	0	0	0	0	0	0	0	0	0
root;cellular organisms;Eukaryota;Amoebozoa;Archamoebae;Mastigamoebidae;Mastigamoeba;Mastigamoeba balamuthi;	18.0509	0	0	43.4655	44.7853	13.4135	22.6637	52.7593	182.63	77.843	0	55.5488	1	0	0	4	4	1	2	4	13	8	0	5
root;cellular organisms;Eukaryota;Amoebozoa;Discosea;	0	58.3686	20.3227	0	0	0	0	0	0	0	0	0	0	4	1	0	0	0	0	0	0	0	0	0
root;cellular organisms;Eukaryota;Amoebozoa;Discosea;Flabellinia;	0	0	0	0	0	0	0	0	0	0	0	0	0	0	0	0	0	0	0	0	0	0	0	0
root;cellular organisms;Eukaryota;Amoebozoa;Discosea;Flabellinia;Dactylopodida;	0	0	20.3227	0	0	0	0	0	0	0	0	0	0	0	1	0	0	0	0	0	0	0	0	0
root;cellular organisms;Eukaryota;Amoebozoa;Discosea;Flabellinia;Dactylopodida;Paramoebidae;	18.0509	29.1843	20.3227	0	0	0	0	26.3797	0	0	0	0	1	2	1	0	0	0	0	2	0	0	0	0
root;cellular organisms;Eukaryota;Amoebozoa;Discosea;Flabellinia;Dactylopodida;Paramoebidae;Paramoeba;	0	0	0	0	0	0	0	0	0	0	0	0	0	0	0	0	0	0	0	0	0	0	0	0
root;cellular organisms;Eukaryota;Amoebozoa;Discosea;Flabellinia;Dactylopodida;Paramoebidae;Paramoeba;Paramoeba pemaquidensis;	1010.85	1240.33	1768.08	10.8664	11.1963	26.8269	33.9955	79.139	28.097	19.4607	0	0	56	85	87	1	1	2	3	6	2	2	0	0
root;cellular organisms;Eukaryota;Amoebozoa;Discosea;Flabellinia;Vannellidae;	0	0	0	0	0	0	0	0	0	0	0	0	0	0	0	0	0	0	0	0	0	0	0	0
root;cellular organisms;Eukaryota;Amoebozoa;Discosea;Flabellinia;Vannellidae;Clydonella;	0	0	0	0	0	0	0	0	0	0	0	0	0	0	0	0	0	0	0	0	0	0	0	0
root;cellular organisms;Eukaryota;Amoebozoa;Discosea;Flabellinia;Vannellidae;Clydonella;Clydonella sawyeri;	108.305	43.7764	101.614	0	0	53.6538	22.6637	13.1898	0	0	0	0	6	3	5	0	0	4	2	1	0	0	0	0
root;cellular organisms;Eukaryota;Amoebozoa;Discosea;Flabellinia;Vannellidae;Vannella;	0	14.5921	0	0	0	0	0	0	0	0	0	0	0	1	0	0	0	0	0	0	0	0	0	0
root;cellular organisms;Eukaryota;Amoebozoa;Discosea;Flabellinia;Vannellidae;Vannella;Vannella croatica;	0	14.5921	40.6454	0	0	0	0	0	0	0	0	0	0	1	2	0	0	0	0	0	0	0	0	0
root;cellular organisms;Eukaryota;Amoebozoa;Discosea;Flabellinia;Vannellidae;Vannella;Vannella simplex;	0	0	0	0	0	0	0	26.3797	0	0	0	0	0	0	0	0	0	0	0	2	0	0	0	0
root;cellular organisms;Eukaryota;Amoebozoa;Discosea;Himatismenida;	0	0	0	0	0	0	0	0	0	0	0	0	0	0	0	0	0	0	0	0	0	0	0	0
root;cellular organisms;Eukaryota;Amoebozoa;Discosea;Himatismenida;Cochliopodiidae;	0	0	0	0	0	0	0	0	0	0	0	0	0	0	0	0	0	0	0	0	0	0	0	0
root;cellular organisms;Eukaryota;Amoebozoa;Discosea;Himatismenida;Cochliopodiidae;Cochliopodium;	36.1017	0	0	0	0	0	0	0	0	0	0	0	2	0	0	0	0	0	0	0	0	0	0	0
root;cellular organisms;Eukaryota;Amoebozoa;Discosea;Himatismenida;Parvamoeba;	0	0	0	0	0	0	0	0	0	0	0	0	0	0	0	0	0	0	0	0	0	0	0	0
root;cellular organisms;Eukaryota;Amoebozoa;Discosea;Himatismenida;Parvamoeba;Parvamoeba rugata;	162.458	14.5921	40.6454	0	0	0	0	0	0	0	0	0	9	1	2	0	0	0	0	0	0	0	0	0
root;cellular organisms;Eukaryota;Amoebozoa;Discosea;Longamoebia;	0	0	0	0	0	0	0	0	0	0	0	0	0	0	0	0	0	0	0	0	0	0	0	0
root;cellular organisms;Eukaryota;Amoebozoa;Discosea;Longamoebia;Centramoebida;	18.0509	0	20.3227	0	0	0	0	0	0	0	0	0	1	0	1	0	0	0	0	0	0	0	0	0
root;cellular organisms;Eukaryota;Amoebozoa;Discosea;Longamoebia;Centramoebida;Acanthamoebidae;	0	0	0	0	0	0	0	0	0	0	0	0	0	0	0	0	0	0	0	0	0	0	0	0
root;cellular organisms;Eukaryota;Amoebozoa;Discosea;Longamoebia;Centramoebida;Acanthamoebidae;Acanthamoeba;	72.2035	145.921	20.3227	0	11.1963	0	11.3318	0	0	0	0	0	4	10	1	0	1	0	1	0	0	0	0	0
root;cellular organisms;Eukaryota;Amoebozoa;Discosea;Longamoebia;Centramoebida;Acanthamoebidae;Acanthamoeba;Acanthamoeba castellanii;	144.407	189.698	142.259	0	22.3927	0	0	0	28.097	29.1911	52.103	22.2195	8	13	7	0	2	0	0	0	2	3	4	2
root;cellular organisms;Eukaryota;Amoebozoa;Discosea;Longamoebia;Centramoebida;Acanthamoebidae;Acanthamoeba;Acanthamoeba castellanii;Acanthamoeba castellanii str. Neff;	5487.46	4538.16	6117.14	956.241	783.743	482.884	645.914	633.112	1067.69	428.136	612.21	1599.8	304	311	301	88	70	36	57	48	76	44	47	144
root;cellular organisms;Eukaryota;Amoebozoa;Mycetozoa;	1606.53	1546.77	1483.56	228.194	257.516	214.615	249.3	131.898	351.212	214.068	299.592	366.622	89	106	73	21	23	16	22	10	25	22	23	33
root;cellular organisms;Eukaryota;Amoebozoa;Mycetozoa;Dictyostelids;	2148.05	1824.02	2906.15	478.121	447.853	469.471	747.901	540.783	702.425	428.136	625.236	1099.87	119	125	143	44	40	35	66	41	50	44	48	99
root;cellular organisms;Eukaryota;Amoebozoa;Mycetozoa;Dictyostelids;Acytosteliales;	342.966	277.251	162.582	65.1983	22.3927	53.6538	56.6591	92.3288	182.63	68.1126	78.1545	188.866	19	19	8	6	2	4	5	7	13	7	6	17
root;cellular organisms;Eukaryota;Amoebozoa;Mycetozoa;Dictyostelids;Acytosteliales;Acytosteliaceae;	198.56	72.9607	264.195	54.3319	33.589	40.2404	11.3318	52.7593	0	9.73037	52.103	77.7683	11	5	13	5	3	3	1	4	0	1	4	7
root;cellular organisms;Eukaryota;Amoebozoa;Mycetozoa;Dictyostelids;Acytosteliales;Acytosteliaceae;Acytostelium;	0	0	0	0	0	0	0	0	0	0	0	0	0	0	0	0	0	0	0	0	0	0	0	0
root;cellular organisms;Eukaryota;Amoebozoa;Mycetozoa;Dictyostelids;Acytosteliales;Acytosteliaceae;Acytostelium;Acytostelium leptosomum;	0	0	0	0	0	0	0	0	0	0	0	11.1098	0	0	0	0	0	0	0	0	0	0	0	1
root;cellular organisms;Eukaryota;Amoebozoa;Mycetozoa;Dictyostelids;Acytosteliales;Acytosteliaceae;Acytostelium;Acytostelium subglobosum;	0	0	0	0	0	0	0	0	0	0	0	0	0	0	0	0	0	0	0	0	0	0	0	0
root;cellular organisms;Eukaryota;Amoebozoa;Mycetozoa;Dictyostelids;Acytosteliales;Acytosteliaceae;Acytostelium;Acytostelium subglobosum;Acytostelium subglobosum LB1;	306.865	481.541	467.423	21.7328	33.589	147.548	215.305	158.278	309.067	175.147	78.1545	166.646	17	33	23	2	3	11	19	12	22	18	6	15
root;cellular organisms;Eukaryota;Amoebozoa;Mycetozoa;Dictyostelids;Acytosteliales;Acytosteliaceae;Heterostelium;	0	0	0	0	0	0	0	0	0	0	0	0	0	0	0	0	0	0	0	0	0	0	0	0
root;cellular organisms;Eukaryota;Amoebozoa;Mycetozoa;Dictyostelids;Acytosteliales;Acytosteliaceae;Heterostelium;Heterostelium album;	0	0	0	0	0	0	0	0	0	0	0	0	0	0	0	0	0	0	0	0	0	0	0	0
root;cellular organisms;Eukaryota;Amoebozoa;Mycetozoa;Dictyostelids;Acytosteliales;Acytosteliaceae;Heterostelium;Heterostelium album;Heterostelium album PN500;	144.407	335.619	284.518	86.931	78.3743	80.4807	101.986	131.898	126.436	136.225	117.232	111.098	8	23	14	8	7	6	9	10	9	14	9	10
root;cellular organisms;Eukaryota;Amoebozoa;Mycetozoa;Dictyostelids;Acytosteliales;Cavenderiaceae;	0	0	0	0	0	0	0	0	0	0	0	0	0	0	0	0	0	0	0	0	0	0	0	0
root;cellular organisms;Eukaryota;Amoebozoa;Mycetozoa;Dictyostelids;Acytosteliales;Cavenderiaceae;Cavenderia;	0	0	0	0	0	0	0	0	0	0	0	0	0	0	0	0	0	0	0	0	0	0	0	0
root;cellular organisms;Eukaryota;Amoebozoa;Mycetozoa;Dictyostelids;Acytosteliales;Cavenderiaceae;Cavenderia;Cavenderia fasciculata;	324.916	233.474	304.841	0	156.749	107.308	45.3273	92.3288	84.291	29.1911	91.1803	66.6585	18	16	15	0	14	8	4	7	6	3	7	6
root;cellular organisms;Eukaryota;Amoebozoa;Mycetozoa;Dictyostelids;Dictyosteliales;	342.966	102.145	182.905	10.8664	100.767	13.4135	192.641	65.9491	126.436	19.4607	26.0515	188.866	19	7	9	1	9	1	17	5	9	2	2	17
root;cellular organisms;Eukaryota;Amoebozoa;Mycetozoa;Dictyostelids;Dictyosteliales;Dictyosteliaceae;	0	0	0	0	0	0	0	0	0	0	0	0	0	0	0	0	0	0	0	0	0	0	0	0
root;cellular organisms;Eukaryota;Amoebozoa;Mycetozoa;Dictyostelids;Dictyosteliales;Dictyosteliaceae;Dictyostelium;	108.305	116.737	406.454	97.7974	44.7853	53.6538	45.3273	65.9491	0	77.843	39.0773	33.3293	6	8	20	9	4	4	4	5	0	8	3	3
root;cellular organisms;Eukaryota;Amoebozoa;Mycetozoa;Dictyostelids;Dictyosteliales;Dictyosteliaceae;Dictyostelium;Dictyostelium discoideum;	90.2543	131.329	203.227	32.5991	67.178	93.8942	22.6637	0	98.3395	48.6519	13.0258	99.9878	5	9	10	3	6	7	2	0	7	5	1	9
root;cellular organisms;Eukaryota;Amoebozoa;Mycetozoa;Dictyostelids;Dictyosteliales;Dictyosteliaceae;Dictyostelium;Dictyostelium discoideum;Dictyostelium discoideum AX3;	0	0	0	0	0	0	11.3318	0	0	0	0	0	0	0	0	0	0	0	1	0	0	0	0	0
root;cellular organisms;Eukaryota;Amoebozoa;Mycetozoa;Dictyostelids;Dictyosteliales;Dictyosteliaceae;Dictyostelium;Dictyostelium discoideum;Dictyostelium discoideum AX4;	180.509	14.5921	81.2909	0	78.3743	80.4807	147.314	26.3797	154.533	29.1911	78.1545	144.427	10	1	4	0	7	6	13	2	11	3	6	13
root;cellular organisms;Eukaryota;Amoebozoa;Mycetozoa;Dictyostelids;Dictyosteliales;Dictyosteliaceae;Dictyostelium;Dictyostelium purpureum;	379.068	233.474	162.582	391.19	123.16	321.923	226.637	118.708	182.63	68.1126	143.283	144.427	21	16	8	36	11	24	20	9	13	7	11	13
root;cellular organisms;Eukaryota;Amoebozoa;Mycetozoa;Dictyostelids;Dictyosteliales;Raperosteliaceae;	0	0	0	0	0	0	0	0	0	0	0	0	0	0	0	0	0	0	0	0	0	0	0	0
root;cellular organisms;Eukaryota;Amoebozoa;Mycetozoa;Dictyostelids;Dictyosteliales;Raperosteliaceae;Tieghemostelium;	0	0	0	0	0	0	0	0	0	0	0	0	0	0	0	0	0	0	0	0	0	0	0	0
root;cellular organisms;Eukaryota;Amoebozoa;Mycetozoa;Dictyostelids;Dictyosteliales;Raperosteliaceae;Tieghemostelium;Tieghemostelium lacteum;	451.272	321.027	264.195	119.53	134.356	107.308	158.646	52.7593	154.533	87.5733	65.1288	233.305	25	22	13	11	12	8	14	4	11	9	5	21
root;cellular organisms;Eukaryota;Amoebozoa;Mycetozoa;Myxogastria;	0	0	0	0	0	53.6538	0	0	0	0	0	11.1098	0	0	0	0	0	4	0	0	0	0	0	1
root;cellular organisms;Eukaryota;Amoebozoa;Mycetozoa;Myxogastria;Myxogastromycetidae;	0	0	0	0	0	0	0	0	0	0	0	0	0	0	0	0	0	0	0	0	0	0	0	0
root;cellular organisms;Eukaryota;Amoebozoa;Mycetozoa;Myxogastria;Myxogastromycetidae;Physariida;	0	0	0	0	0	0	0	0	0	0	0	0	0	0	0	0	0	0	0	0	0	0	0	0
root;cellular organisms;Eukaryota;Amoebozoa;Mycetozoa;Myxogastria;Myxogastromycetidae;Physariida;Physaraceae;	0	0	0	0	0	0	0	0	0	0	0	0	0	0	0	0	0	0	0	0	0	0	0	0
root;cellular organisms;Eukaryota;Amoebozoa;Mycetozoa;Myxogastria;Myxogastromycetidae;Physariida;Physaraceae;Physarum;	0	0	0	0	0	0	0	0	0	0	0	0	0	0	0	0	0	0	0	0	0	0	0	0
root;cellular organisms;Eukaryota;Amoebozoa;Mycetozoa;Myxogastria;Myxogastromycetidae;Physariida;Physaraceae;Physarum;Physarum polycephalum;	36.1017	72.9607	142.259	10.8664	55.9816	0	67.991	65.9491	14.0485	0	26.0515	22.2195	2	5	7	1	5	0	6	5	1	0	2	2
root;cellular organisms;Eukaryota;Amoebozoa;Mycetozoa;Protosteliales;	0	0	0	0	0	0	0	0	0	0	0	0	0	0	0	0	0	0	0	0	0	0	0	0
root;cellular organisms;Eukaryota;Amoebozoa;Mycetozoa;Protosteliales;Cavosteliaceae;	0	0	0	0	0	0	0	0	0	0	0	0	0	0	0	0	0	0	0	0	0	0	0	0
root;cellular organisms;Eukaryota;Amoebozoa;Mycetozoa;Protosteliales;Cavosteliaceae;Planoprotostelium;	0	0	0	0	0	0	0	0	0	0	0	0	0	0	0	0	0	0	0	0	0	0	0	0
root;cellular organisms;Eukaryota;Amoebozoa;Mycetozoa;Protosteliales;Cavosteliaceae;Planoprotostelium;Planoprotostelium fungivorum;	2870.09	2991.39	3190.67	499.853	503.835	187.788	362.619	342.936	604.085	291.911	442.876	466.61	159	205	157	46	45	14	32	26	43	30	34	42
root;cellular organisms;Eukaryota;Amoebozoa;Phalansterium;	0	0	0	0	0	0	0	0	0	0	0	0	0	0	0	0	0	0	0	0	0	0	0	0
root;cellular organisms;Eukaryota;Amoebozoa;Phalansterium;Phalansterium sp. PJK-2012;	18.0509	14.5921	0	0	0	0	0	0	0	0	0	0	1	1	0	0	0	0	0	0	0	0	0	0
root;cellular organisms;Eukaryota;Amoebozoa;Tubulinea;	0	43.7764	20.3227	0	0	0	0	0	0	0	0	0	0	3	1	0	0	0	0	0	0	0	0	0
root;cellular organisms;Eukaryota;Amoebozoa;Tubulinea;Arcellinida;	18.0509	0	0	0	0	0	0	0	0	0	0	0	1	0	0	0	0	0	0	0	0	0	0	0
root;cellular organisms;Eukaryota;Amoebozoa;Tubulinea;Euamoebida;	0	0	0	0	0	0	0	0	0	0	0	0	0	0	0	0	0	0	0	0	0	0	0	0
root;cellular organisms;Eukaryota;Amoebozoa;Tubulinea;Euamoebida;Tubulinida;	0	0	0	0	0	0	0	0	0	0	0	0	0	0	0	0	0	0	0	0	0	0	0	0
root;cellular organisms;Eukaryota;Amoebozoa;Tubulinea;Euamoebida;Tubulinida;Amoebidae;	0	0	0	0	0	0	0	0	0	0	0	0	0	0	0	0	0	0	0	0	0	0	0	0
root;cellular organisms;Eukaryota;Amoebozoa;Tubulinea;Euamoebida;Tubulinida;Amoebidae;Amoeba;	0	0	0	0	0	0	0	0	0	0	0	0	0	0	0	0	0	0	0	0	0	0	0	0
root;cellular organisms;Eukaryota;Amoebozoa;Tubulinea;Euamoebida;Tubulinida;Amoebidae;Amoeba;Amoeba proteus;	126.356	58.3686	60.9682	0	11.1963	0	0	0	0	0	0	0	7	4	3	0	1	0	0	0	0	0	0	0
root;cellular organisms;Eukaryota;Amoebozoa;Tubulinea;Euamoebida;Tubulinida;Hartmannellidae;	0	0	0	0	0	0	0	0	0	0	0	0	0	0	0	0	0	0	0	0	0	0	0	0
root;cellular organisms;Eukaryota;Amoebozoa;Tubulinea;Euamoebida;Tubulinida;Hartmannellidae;Hartmannella;	0	0	0	0	0	0	0	0	0	0	0	0	0	0	0	0	0	0	0	0	0	0	0	0
root;cellular organisms;Eukaryota;Amoebozoa;Tubulinea;Euamoebida;Tubulinida;Hartmannellidae;Hartmannella;Hartmannella abertawensis;	18.0509	0	0	0	0	0	0	0	0	0	0	0	1	0	0	0	0	0	0	0	0	0	0	0
root;cellular organisms;Eukaryota;Amoebozoa;Tubulinea;Euamoebida;Tubulinida;Hartmannellidae;Vermamoeba;	0	0	0	0	0	0	0	0	0	0	0	0	0	0	0	0	0	0	0	0	0	0	0	0
root;cellular organisms;Eukaryota;Amoebozoa;Tubulinea;Euamoebida;Tubulinida;Hartmannellidae;Vermamoeba;Vermamoeba vermiformis;	180.509	102.145	101.614	0	0	0	0	0	28.097	0	0	22.2195	10	7	5	0	0	0	0	0	2	0	0	2
root;cellular organisms;Eukaryota;Amoebozoa;Tubulinea;Euamoebida;Tubulinida;unclassified Tubulinida;	0	0	0	0	0	0	0	0	0	0	0	0	0	0	0	0	0	0	0	0	0	0	0	0
root;cellular organisms;Eukaryota;Amoebozoa;Tubulinea;Euamoebida;Tubulinida;unclassified Tubulinida;Copromyxa;	0	0	0	0	0	0	0	0	0	0	0	0	0	0	0	0	0	0	0	0	0	0	0	0
root;cellular organisms;Eukaryota;Amoebozoa;Tubulinea;Euamoebida;Tubulinida;unclassified Tubulinida;Copromyxa;Copromyxa protea;	18.0509	0	20.3227	0	0	0	0	0	0	0	0	0	1	0	1	0	0	0	0	0	0	0	0	0
root;cellular organisms;Eukaryota;Apusozoa;	0	0	0	0	0	0	0	0	0	0	0	0	0	0	0	0	0	0	0	0	0	0	0	0
root;cellular organisms;Eukaryota;Apusozoa;Apusomonadidae;	0	0	0	0	0	0	0	0	0	0	0	0	0	0	0	0	0	0	0	0	0	0	0	0
root;cellular organisms;Eukaryota;Apusozoa;Apusomonadidae;Thecamonas;	0	0	0	0	0	0	0	0	0	0	0	0	0	0	0	0	0	0	0	0	0	0	0	0
root;cellular organisms;Eukaryota;Apusozoa;Apusomonadidae;Thecamonas;Thecamonas trahens;	18.0509	14.5921	0	0	0	0	11.3318	0	0	0	0	0	1	1	0	0	0	0	1	0	0	0	0	0
root;cellular organisms;Eukaryota;Apusozoa;Apusomonadidae;Thecamonas;Thecamonas trahens;Thecamonas trahens ATCC 50062;	1155.26	890.121	955.168	282.526	235.123	335.336	373.95	461.644	393.358	428.136	273.541	411.061	64	61	47	26	21	25	33	35	28	44	21	37
root;cellular organisms;Eukaryota;Centroheliozoa;	0	0	0	0	0	0	0	0	0	0	0	0	0	0	0	0	0	0	0	0	0	0	0	0
root;cellular organisms;Eukaryota;Centroheliozoa;Raphidiophryidae;	0	0	0	0	0	0	0	0	0	0	0	0	0	0	0	0	0	0	0	0	0	0	0	0
root;cellular organisms;Eukaryota;Centroheliozoa;Raphidiophryidae;Raphidiophrys;	0	0	0	0	0	0	0	0	0	0	0	0	0	0	0	0	0	0	0	0	0	0	0	0
root;cellular organisms;Eukaryota;Centroheliozoa;Raphidiophryidae;Raphidiophrys;Raphidiophrys contractilis;	54.1526	14.5921	40.6454	0	11.1963	0	22.6637	0	0	9.73037	26.0515	22.2195	3	1	2	0	1	0	2	0	0	1	2	2
root;cellular organisms;Eukaryota;Cryptophyta;	54.1526	58.3686	60.9682	65.1983	33.589	13.4135	90.6546	263.797	28.097	48.6519	325.644	166.646	3	4	3	6	3	1	8	20	2	5	25	15
root;cellular organisms;Eukaryota;Cryptophyta;Cryptomonadales;	18.0509	0	0	0	0	0	0	0	0	0	0	0	1	0	0	0	0	0	0	0	0	0	0	0
root;cellular organisms;Eukaryota;Cryptophyta;Cryptomonadales;Cryptomonadaceae;	0	0	0	0	0	0	0	0	0	0	0	0	0	0	0	0	0	0	0	0	0	0	0	0
root;cellular organisms;Eukaryota;Cryptophyta;Cryptomonadales;Cryptomonadaceae;Cryptomonas;	0	0	0	0	0	0	0	0	0	0	0	0	0	0	0	0	0	0	0	0	0	0	0	0
root;cellular organisms;Eukaryota;Cryptophyta;Cryptomonadales;Cryptomonadaceae;Cryptomonas;Cryptomonas curvata;	0	14.5921	0	0	0	0	0	13.1898	0	0	0	0	0	1	0	0	0	0	0	1	0	0	0	0
root;cellular organisms;Eukaryota;Cryptophyta;Cryptomonadales;Goniomonadaceae;	0	0	0	0	0	0	0	0	0	0	0	0	0	0	0	0	0	0	0	0	0	0	0	0
root;cellular organisms;Eukaryota;Cryptophyta;Cryptomonadales;Goniomonadaceae;Goniomonas;	54.1526	14.5921	0	0	0	0	0	0	0	0	0	0	3	1	0	0	0	0	0	0	0	0	0	0
root;cellular organisms;Eukaryota;Cryptophyta;Cryptomonadales;Goniomonadaceae;Goniomonas;Goniomonas avonlea;	36.1017	87.5529	20.3227	0	0	0	0	0	0	0	0	0	2	6	1	0	0	0	0	0	0	0	0	0
root;cellular organisms;Eukaryota;Cryptophyta;Cryptomonadales;Hemiselmidaceae;	0	0	0	0	0	0	0	0	0	0	0	0	0	0	0	0	0	0	0	0	0	0	0	0
root;cellular organisms;Eukaryota;Cryptophyta;Cryptomonadales;Hemiselmidaceae;Hemiselmis;	0	0	0	0	0	0	0	0	0	0	0	0	0	0	0	0	0	0	0	0	0	0	0	0
root;cellular organisms;Eukaryota;Cryptophyta;Cryptomonadales;Hemiselmidaceae;Hemiselmis;Hemiselmis andersenii;	18.0509	0	0	0	0	0	0	0	0	9.73037	0	0	1	0	0	0	0	0	0	0	0	1	0	0
root;cellular organisms;Eukaryota;Cryptophyta;Pyrenomonadales;	36.1017	14.5921	40.6454	32.5991	11.1963	0	33.9955	13.1898	70.2425	19.4607	91.1803	11.1098	2	1	2	3	1	0	3	1	5	2	7	1
root;cellular organisms;Eukaryota;Cryptophyta;Pyrenomonadales;Chroomonadaceae;	0	0	0	0	0	0	0	0	0	0	0	0	0	0	0	0	0	0	0	0	0	0	0	0
root;cellular organisms;Eukaryota;Cryptophyta;Pyrenomonadales;Chroomonadaceae;Chroomonas;	0	0	0	0	0	0	0	0	0	0	0	0	0	0	0	0	0	0	0	0	0	0	0	0
root;cellular organisms;Eukaryota;Cryptophyta;Pyrenomonadales;Chroomonadaceae;Chroomonas;Chroomonas mesostigmatica;	0	0	0	0	0	0	0	0	0	0	0	0	0	0	0	0	0	0	0	0	0	0	0	0
root;cellular organisms;Eukaryota;Cryptophyta;Pyrenomonadales;Chroomonadaceae;Chroomonas;Chroomonas mesostigmatica;Chroomonas mesostigmatica CCMP1168;	0	29.1843	0	21.7328	0	26.8269	0	0	0	0	0	0	0	2	0	2	0	2	0	0	0	0	0	0
root;cellular organisms;Eukaryota;Cryptophyta;Pyrenomonadales;Geminigeraceae;	0	0	0	0	0	0	11.3318	0	28.097	0	0	11.1098	0	0	0	0	0	0	1	0	2	0	0	1
root;cellular organisms;Eukaryota;Cryptophyta;Pyrenomonadales;Geminigeraceae;Guillardia;	0	0	0	0	0	0	0	0	0	0	0	0	0	0	0	0	0	0	0	0	0	0	0	0
root;cellular organisms;Eukaryota;Cryptophyta;Pyrenomonadales;Geminigeraceae;Guillardia;Guillardia theta;	0	29.1843	0	0	0	0	22.6637	0	14.0485	0	0	0	0	2	0	0	0	0	2	0	1	0	0	0
root;cellular organisms;Eukaryota;Cryptophyta;Pyrenomonadales;Geminigeraceae;Guillardia;Guillardia theta;Guillardia theta CCMP2712;	866.442	393.988	609.682	738.914	974.081	831.634	872.551	1081.57	941.249	1167.64	1276.52	1133.19	48	27	30	68	87	62	77	82	67	120	98	102
root;cellular organisms;Eukaryota;Cryptophyta;Pyrenomonadales;Geminigeraceae;Teleaulax;	0	0	0	0	0	0	0	0	0	0	0	0	0	0	0	0	0	0	0	0	0	0	0	0
root;cellular organisms;Eukaryota;Cryptophyta;Pyrenomonadales;Geminigeraceae;Teleaulax;Teleaulax amphioxeia;	18.0509	14.5921	40.6454	152.129	89.5706	40.2404	67.991	105.519	154.533	97.3037	208.412	144.427	1	1	2	14	8	3	6	8	11	10	16	13
root;cellular organisms;Eukaryota;Cryptophyta;Pyrenomonadales;Pyrenomonadaceae;	0	0	0	21.7328	0	0	0	0	0	0	0	0	0	0	0	2	0	0	0	0	0	0	0	0
root;cellular organisms;Eukaryota;Cryptophyta;Pyrenomonadales;Pyrenomonadaceae;Rhodomonas;	0	0	0	0	0	0	0	0	0	0	0	0	0	0	0	0	0	0	0	0	0	0	0	0
root;cellular organisms;Eukaryota;Cryptophyta;Pyrenomonadales;Pyrenomonadaceae;Rhodomonas;Rhodomonas minuta;	18.0509	0	0	0	0	0	0	0	0	0	0	0	1	0	0	0	0	0	0	0	0	0	0	0
root;cellular organisms;Eukaryota;Cryptophyta;Pyrenomonadales;Pyrenomonadaceae;Rhodomonas;Rhodomonas salina;	0	29.1843	20.3227	0	0	13.4135	0	0	14.0485	0	0	0	0	2	1	0	0	1	0	0	1	0	0	0
root;cellular organisms;Eukaryota;Cryptophyta;Pyrenomonadales;Pyrenomonadaceae;Rhodomonas;Rhodomonas sp. CCMP768;	0	0	0	0	0	26.8269	0	0	0	0	13.0258	0	0	0	0	0	0	2	0	0	0	0	1	0
root;cellular organisms;Eukaryota;Cryptophyta;Pyrenomonadales;Pyrenomonadaceae;Storeatula;	0	0	0	0	0	0	0	0	0	0	0	0	0	0	0	0	0	0	0	0	0	0	0	0
root;cellular organisms;Eukaryota;Cryptophyta;Pyrenomonadales;Pyrenomonadaceae;Storeatula;Storeatula sp. CCMP1868;	0	0	20.3227	0	0	0	22.6637	0	0	0	26.0515	0	0	0	1	0	0	0	2	0	0	0	2	0
root;cellular organisms;Eukaryota;environmental samples <Eukaryotae>;	0	0	0	0	0	0	0	0	0	0	0	0	0	0	0	0	0	0	0	0	0	0	0	0
root;cellular organisms;Eukaryota;environmental samples <Eukaryotae>;uncultured eukaryote;	270.763	14.5921	121.936	10.8664	11.1963	0	0	0	0	0	26.0515	22.2195	15	1	6	1	1	0	0	0	0	0	2	2
root;cellular organisms;Eukaryota;environmental samples <Eukaryotae>;uncultured symbiotic protist of Hodotermopsis sjoestedti;	0	0	0	0	0	0	11.3318	0	0	0	0	0	0	0	0	0	0	0	1	0	0	0	0	0
root;cellular organisms;Eukaryota;Euglenozoa;	324.916	437.764	365.809	141.263	156.749	120.721	45.3273	237.417	154.533	97.3037	104.206	122.207	18	30	18	13	14	9	4	18	11	10	8	11
root;cellular organisms;Eukaryota;Euglenozoa;Diplonemida;	54.1526	43.7764	60.9682	0	0	0	0	0	0	0	0	0	3	3	3	0	0	0	0	0	0	0	0	0
root;cellular organisms;Eukaryota;Euglenozoa;Diplonemida;Diplonema;	0	43.7764	60.9682	0	0	0	0	0	0	0	0	0	0	3	3	0	0	0	0	0	0	0	0	0
root;cellular organisms;Eukaryota;Euglenozoa;Diplonemida;Diplonema;Diplonema ambulator;	0	58.3686	0	0	0	0	0	0	0	0	0	0	0	4	0	0	0	0	0	0	0	0	0	0
root;cellular organisms;Eukaryota;Euglenozoa;Diplonemida;Diplonema;Diplonema papillatum;	36.1017	58.3686	40.6454	0	0	0	0	0	0	0	0	0	2	4	2	0	0	0	0	0	0	0	0	0
root;cellular organisms;Eukaryota;Euglenozoa;Diplonemida;Rhynchopus;	0	0	0	0	0	0	0	0	0	0	0	0	0	0	0	0	0	0	0	0	0	0	0	0
root;cellular organisms;Eukaryota;Euglenozoa;Diplonemida;Rhynchopus;Rhynchopus euleeides;	0	14.5921	0	0	0	0	0	0	0	0	0	0	0	1	0	0	0	0	0	0	0	0	0	0
root;cellular organisms;Eukaryota;Euglenozoa;Diplonemida;Rhynchopus;Rhynchopus sp. ATCC 50230;	0	14.5921	0	0	0	0	0	0	0	0	0	0	0	1	0	0	0	0	0	0	0	0	0	0
root;cellular organisms;Eukaryota;Euglenozoa;Euglenida;	144.407	131.329	121.936	10.8664	33.589	0	45.3273	0	42.1455	0	0	0	8	9	6	1	3	0	4	0	3	0	0	0
root;cellular organisms;Eukaryota;Euglenozoa;Euglenida;Euglenales;	0	14.5921	0	0	0	0	0	0	0	0	0	0	0	1	0	0	0	0	0	0	0	0	0	0
root;cellular organisms;Eukaryota;Euglenozoa;Euglenida;Euglenales;Euglenaceae;	0	0	20.3227	0	0	0	0	0	0	0	0	0	0	0	1	0	0	0	0	0	0	0	0	0
root;cellular organisms;Eukaryota;Euglenozoa;Euglenida;Euglenales;Euglenaceae;Euglena;	0	0	0	0	0	0	0	0	0	0	0	0	0	0	0	0	0	0	0	0	0	0	0	0
root;cellular organisms;Eukaryota;Euglenozoa;Euglenida;Euglenales;Euglenaceae;Euglena;Euglena gracilis;	198.56	145.921	101.614	0	44.7853	187.788	11.3318	13.1898	56.194	0	39.0773	88.878	11	10	5	0	4	14	1	1	4	0	3	8
root;cellular organisms;Eukaryota;Euglenozoa;Euglenida;Euglenales;Euglenaceae;Euglena;Euglena gracilis;Euglena gracilis var. bacillaris;	0	14.5921	0	0	0	0	0	0	0	0	0	0	0	1	0	0	0	0	0	0	0	0	0	0
root;cellular organisms;Eukaryota;Euglenozoa;Euglenida;Eutreptiales;	0	0	0	0	0	0	0	0	0	0	0	0	0	0	0	0	0	0	0	0	0	0	0	0
root;cellular organisms;Eukaryota;Euglenozoa;Euglenida;Eutreptiales;Astasiaceae;	0	0	20.3227	0	0	0	0	0	0	0	0	0	0	0	1	0	0	0	0	0	0	0	0	0
root;cellular organisms;Eukaryota;Euglenozoa;Euglenida;Eutreptiales;Eutreptiella;	18.0509	0	0	0	0	0	0	0	0	0	0	0	1	0	0	0	0	0	0	0	0	0	0	0
root;cellular organisms;Eukaryota;Euglenozoa;Euglenida;Eutreptiales;Eutreptiella;Eutreptiella gymnastica;	0	0	0	0	0	0	22.6637	0	0	0	0	0	0	0	0	0	0	0	2	0	0	0	0	0
root;cellular organisms;Eukaryota;Euglenozoa;Euglenida;Rapaza;	0	0	0	0	0	0	0	0	0	0	0	0	0	0	0	0	0	0	0	0	0	0	0	0
root;cellular organisms;Eukaryota;Euglenozoa;Euglenida;Rapaza;Rapaza viridis;	0	0	40.6454	0	0	0	0	0	0	0	0	0	0	0	2	0	0	0	0	0	0	0	0	0
root;cellular organisms;Eukaryota;Euglenozoa;Euglenida;Sphenomonadales;	0	0	0	0	0	0	0	0	0	0	0	0	0	0	0	0	0	0	0	0	0	0	0	0
root;cellular organisms;Eukaryota;Euglenozoa;Euglenida;Sphenomonadales;Sphenomonadidae;	0	0	0	0	0	0	0	0	0	0	0	0	0	0	0	0	0	0	0	0	0	0	0	0
root;cellular organisms;Eukaryota;Euglenozoa;Euglenida;Sphenomonadales;Sphenomonadidae;Petalomonas;	0	0	0	0	0	0	0	0	0	0	0	0	0	0	0	0	0	0	0	0	0	0	0	0
root;cellular organisms;Eukaryota;Euglenozoa;Euglenida;Sphenomonadales;Sphenomonadidae;Petalomonas;Petalomonas cantuscygni;	0	14.5921	0	0	0	0	0	0	0	0	0	0	0	1	0	0	0	0	0	0	0	0	0	0
root;cellular organisms;Eukaryota;Euglenozoa;Kinetoplastida;	7743.82	6055.74	6706.5	967.107	1623.47	1234.04	1518.47	1239.84	1545.33	895.194	1198.37	1110.98	429	415	330	89	145	92	134	94	110	92	92	100
root;cellular organisms;Eukaryota;Euglenozoa;Kinetoplastida;Bodonidae;	0	14.5921	20.3227	0	0	0	22.6637	0	0	0	0	11.1098	0	1	1	0	0	0	2	0	0	0	0	1
root;cellular organisms;Eukaryota;Euglenozoa;Kinetoplastida;Bodonidae;Bodo;	0	0	0	0	0	0	0	0	0	0	0	33.3293	0	0	0	0	0	0	0	0	0	0	0	3
root;cellular organisms;Eukaryota;Euglenozoa;Kinetoplastida;Bodonidae;Bodo;Bodo saltans;	5595.77	5107.25	3637.77	760.646	940.492	858.461	1087.86	1002.43	1461.04	360.024	833.648	866.561	310	350	179	70	84	64	96	76	104	37	64	78
root;cellular organisms;Eukaryota;Euglenozoa;Kinetoplastida;Bodonidae;Bodo;Bodo sp. ATCC 50149;	0	0	0	0	0	13.4135	0	0	0	0	0	0	0	0	0	0	0	1	0	0	0	0	0	0
root;cellular organisms;Eukaryota;Euglenozoa;Kinetoplastida;Bodonidae;Procryptobia;	0	0	0	0	0	0	0	0	0	0	0	0	0	0	0	0	0	0	0	0	0	0	0	0
root;cellular organisms;Eukaryota;Euglenozoa;Kinetoplastida;Bodonidae;Procryptobia;Procryptobia sorokini;	18.0509	0	0	0	0	0	0	0	0	0	0	0	1	0	0	0	0	0	0	0	0	0	0	0
root;cellular organisms;Eukaryota;Euglenozoa;Kinetoplastida;Bodonidae;Rhynchomonas;	0	0	0	0	0	0	0	0	0	0	0	0	0	0	0	0	0	0	0	0	0	0	0	0
root;cellular organisms;Eukaryota;Euglenozoa;Kinetoplastida;Bodonidae;Rhynchomonas;Rhynchomonas nasuta;	0	0	20.3227	0	0	0	0	0	0	0	0	0	0	0	1	0	0	0	0	0	0	0	0	0
root;cellular organisms;Eukaryota;Euglenozoa;Kinetoplastida;Bodonidae;Trypanoplasma;	0	0	0	0	0	0	0	0	0	0	0	0	0	0	0	0	0	0	0	0	0	0	0	0
root;cellular organisms;Eukaryota;Euglenozoa;Kinetoplastida;Bodonidae;Trypanoplasma;Trypanoplasma borreli;	0	29.1843	40.6454	0	0	0	0	0	0	0	0	11.1098	0	2	2	0	0	0	0	0	0	0	0	1
root;cellular organisms;Eukaryota;Euglenozoa;Kinetoplastida;Trypanosomatidae;	2725.68	2203.41	2377.76	554.185	660.583	496.298	634.582	791.39	561.94	360.024	377.747	633.256	151	151	117	51	59	37	56	60	40	37	29	57
root;cellular organisms;Eukaryota;Euglenozoa;Kinetoplastida;Trypanosomatidae;Leishmaniinae;	108.305	29.1843	0	21.7328	0	13.4135	11.3318	26.3797	14.0485	0	0	22.2195	6	2	0	2	0	1	1	2	1	0	0	2
root;cellular organisms;Eukaryota;Euglenozoa;Kinetoplastida;Trypanosomatidae;Leishmaniinae;Leishmania;	0	87.5529	101.614	0	0	0	0	0	0	0	0	22.2195	0	6	5	0	0	0	0	0	0	0	0	2
root;cellular organisms;Eukaryota;Euglenozoa;Kinetoplastida;Trypanosomatidae;Leishmaniinae;Leishmania;Leishmania <subgenus>;	0	0	0	10.8664	11.1963	13.4135	0	13.1898	0	0	13.0258	0	0	0	0	1	1	1	0	1	0	0	1	0
root;cellular organisms;Eukaryota;Euglenozoa;Kinetoplastida;Trypanosomatidae;Leishmaniinae;Leishmania;Leishmania <subgenus>;Leishmania donovani species complex;	0	0	0	0	0	0	0	0	0	0	0	0	0	0	0	0	0	0	0	0	0	0	0	0
root;cellular organisms;Eukaryota;Euglenozoa;Kinetoplastida;Trypanosomatidae;Leishmaniinae;Leishmania;Leishmania <subgenus>;Leishmania donovani species complex;Leishmania donovani;	0	0	0	54.3319	0	0	22.6637	0	14.0485	0	0	0	0	0	0	5	0	0	2	0	1	0	0	0
root;cellular organisms;Eukaryota;Euglenozoa;Kinetoplastida;Trypanosomatidae;Leishmaniinae;Leishmania;Leishmania <subgenus>;Leishmania donovani species complex;Leishmania infantum;	0	0	0	0	0	0	11.3318	0	0	0	0	0	0	0	0	0	0	0	1	0	0	0	0	0
root;cellular organisms;Eukaryota;Euglenozoa;Kinetoplastida;Trypanosomatidae;Leishmaniinae;Leishmania;Leishmania <subgenus>;Leishmania major species complex;	0	0	0	0	0	0	0	0	0	0	0	0	0	0	0	0	0	0	0	0	0	0	0	0
root;cellular organisms;Eukaryota;Euglenozoa;Kinetoplastida;Trypanosomatidae;Leishmaniinae;Leishmania;Leishmania <subgenus>;Leishmania major species complex;Leishmania major;	0	0	0	0	0	0	0	0	0	0	0	0	0	0	0	0	0	0	0	0	0	0	0	0
root;cellular organisms;Eukaryota;Euglenozoa;Kinetoplastida;Trypanosomatidae;Leishmaniinae;Leishmania;Leishmania <subgenus>;Leishmania major species complex;Leishmania major;Leishmania major strain Friedlin;	18.0509	0	0	0	0	0	0	0	0	0	0	0	1	0	0	0	0	0	0	0	0	0	0	0
root;cellular organisms;Eukaryota;Euglenozoa;Kinetoplastida;Trypanosomatidae;Leishmaniinae;Leishmania;Leishmania <subgenus>;Leishmania mexicana species complex;	0	0	0	0	0	0	0	0	0	0	0	0	0	0	0	0	0	0	0	0	0	0	0	0
root;cellular organisms;Eukaryota;Euglenozoa;Kinetoplastida;Trypanosomatidae;Leishmaniinae;Leishmania;Leishmania <subgenus>;Leishmania mexicana species complex;Leishmania mexicana;	0	0	0	0	0	0	0	0	0	0	0	0	0	0	0	0	0	0	0	0	0	0	0	0
root;cellular organisms;Eukaryota;Euglenozoa;Kinetoplastida;Trypanosomatidae;Leishmaniinae;Leishmania;Leishmania <subgenus>;Leishmania mexicana species complex;Leishmania mexicana;Leishmania mexicana MHOM/GT/2001/U1103;	0	0	0	0	22.3927	0	0	0	0	0	0	0	0	0	0	0	2	0	0	0	0	0	0	0
root;cellular organisms;Eukaryota;Euglenozoa;Kinetoplastida;Trypanosomatidae;Leishmaniinae;Leishmania;Viannia;	18.0509	29.1843	20.3227	0	33.589	0	0	0	0	9.73037	13.0258	0	1	2	1	0	3	0	0	0	0	1	1	0
root;cellular organisms;Eukaryota;Euglenozoa;Kinetoplastida;Trypanosomatidae;Leishmaniinae;Leishmania;Viannia;Leishmania braziliensis species complex;	0	0	0	0	0	0	0	0	0	0	0	0	0	0	0	0	0	0	0	0	0	0	0	0
root;cellular organisms;Eukaryota;Euglenozoa;Kinetoplastida;Trypanosomatidae;Leishmaniinae;Leishmania;Viannia;Leishmania braziliensis species complex;Leishmania braziliensis;	0	0	0	0	0	0	0	0	0	0	0	0	0	0	0	0	0	0	0	0	0	0	0	0
root;cellular organisms;Eukaryota;Euglenozoa;Kinetoplastida;Trypanosomatidae;Leishmaniinae;Leishmania;Viannia;Leishmania braziliensis species complex;Leishmania braziliensis;Leishmania braziliensis MHOM/BR/75/M2904;	0	0	0	0	11.1963	0	0	13.1898	0	0	0	0	0	0	0	0	1	0	0	1	0	0	0	0
root;cellular organisms;Eukaryota;Euglenozoa;Kinetoplastida;Trypanosomatidae;Leishmaniinae;Leptomonas;	0	0	0	0	0	13.4135	0	0	14.0485	0	0	0	0	0	0	0	0	1	0	0	1	0	0	0
root;cellular organisms;Eukaryota;Euglenozoa;Kinetoplastida;Trypanosomatidae;Leishmaniinae;Leptomonas;Leptomonas pyrrhocoris;	90.2543	29.1843	40.6454	0	22.3927	120.721	56.6591	26.3797	14.0485	0	26.0515	0	5	2	2	0	2	9	5	2	1	0	2	0
root;cellular organisms;Eukaryota;Euglenozoa;Kinetoplastida;Trypanosomatidae;Leishmaniinae;Leptomonas;Leptomonas seymouri;	0	14.5921	20.3227	0	0	0	45.3273	52.7593	0	0	0	0	0	1	1	0	0	0	4	4	0	0	0	0
root;cellular organisms;Eukaryota;Euglenozoa;Kinetoplastida;Trypanosomatidae;Novymonas;	0	0	0	0	0	0	0	0	0	0	0	0	0	0	0	0	0	0	0	0	0	0	0	0
root;cellular organisms;Eukaryota;Euglenozoa;Kinetoplastida;Trypanosomatidae;Novymonas;Novymonas esmeraldas;	0	14.5921	0	0	0	0	0	0	0	0	0	0	0	1	0	0	0	0	0	0	0	0	0	0
root;cellular organisms;Eukaryota;Euglenozoa;Kinetoplastida;Trypanosomatidae;Paratrypanosoma;	0	0	0	0	0	0	0	0	0	0	0	0	0	0	0	0	0	0	0	0	0	0	0	0
root;cellular organisms;Eukaryota;Euglenozoa;Kinetoplastida;Trypanosomatidae;Paratrypanosoma;Paratrypanosoma confusum;	0	14.5921	0	0	0	0	0	13.1898	42.1455	0	0	0	0	1	0	0	0	0	0	1	3	0	0	0
root;cellular organisms;Eukaryota;Euglenozoa;Kinetoplastida;Trypanosomatidae;Phytomonas;	0	0	0	0	0	0	0	0	0	0	0	0	0	0	0	0	0	0	0	0	0	0	0	0
root;cellular organisms;Eukaryota;Euglenozoa;Kinetoplastida;Trypanosomatidae;Phytomonas;unclassified Phytomonas;	0	72.9607	20.3227	0	0	13.4135	0	0	0	0	0	0	0	5	1	0	0	1	0	0	0	0	0	0
root;cellular organisms;Eukaryota;Euglenozoa;Kinetoplastida;Trypanosomatidae;Phytomonas;unclassified Phytomonas;Phytomonas sp. isolate EM1;	90.2543	29.1843	0	0	0	0	33.9955	0	0	29.1911	0	0	5	2	0	0	0	0	3	0	0	3	0	0
root;cellular organisms;Eukaryota;Euglenozoa;Kinetoplastida;Trypanosomatidae;Phytomonas;unclassified Phytomonas;Phytomonas sp. isolate Hart1;	0	14.5921	0	10.8664	0	26.8269	0	13.1898	0	0	0	33.3293	0	1	0	1	0	2	0	1	0	0	0	3
root;cellular organisms;Eukaryota;Euglenozoa;Kinetoplastida;Trypanosomatidae;Strigomonadinae;	0	0	20.3227	54.3319	0	0	0	13.1898	0	0	0	0	0	0	1	5	0	0	0	1	0	0	0	0
root;cellular organisms;Eukaryota;Euglenozoa;Kinetoplastida;Trypanosomatidae;Strigomonadinae;Angomonas;	0	0	0	0	0	0	0	0	0	0	0	0	0	0	0	0	0	0	0	0	0	0	0	0
root;cellular organisms;Eukaryota;Euglenozoa;Kinetoplastida;Trypanosomatidae;Strigomonadinae;Angomonas;Angomonas deanei;	36.1017	58.3686	0	0	22.3927	26.8269	56.6591	39.5695	56.194	58.3822	26.0515	55.5488	2	4	0	0	2	2	5	3	4	6	2	5
root;cellular organisms;Eukaryota;Euglenozoa;Kinetoplastida;Trypanosomatidae;Strigomonadinae;Strigomonas;	0	0	0	0	11.1963	0	0	0	0	0	0	0	0	0	0	0	1	0	0	0	0	0	0	0
root;cellular organisms;Eukaryota;Euglenozoa;Kinetoplastida;Trypanosomatidae;Strigomonadinae;Strigomonas;Strigomonas culicis;	36.1017	43.7764	20.3227	65.1983	11.1963	0	11.3318	39.5695	42.1455	19.4607	26.0515	0	2	3	1	6	1	0	1	3	3	2	2	0
root;cellular organisms;Eukaryota;Euglenozoa;Kinetoplastida;Trypanosomatidae;Trypanosoma;	722.035	612.87	711.295	162.996	134.356	160.961	169.977	197.847	295.018	116.764	91.1803	222.195	40	42	35	15	12	12	15	15	21	12	7	20
root;cellular organisms;Eukaryota;Euglenozoa;Kinetoplastida;Trypanosomatidae;Trypanosoma;Duttonella;	0	0	0	0	0	0	0	0	0	0	0	0	0	0	0	0	0	0	0	0	0	0	0	0
root;cellular organisms;Eukaryota;Euglenozoa;Kinetoplastida;Trypanosomatidae;Trypanosoma;Duttonella;Trypanosoma vivax;	0	0	0	0	0	0	0	0	0	0	0	0	0	0	0	0	0	0	0	0	0	0	0	0
root;cellular organisms;Eukaryota;Euglenozoa;Kinetoplastida;Trypanosomatidae;Trypanosoma;Duttonella;Trypanosoma vivax;Trypanosoma vivax Y486;	18.0509	14.5921	0	10.8664	0	0	0	13.1898	0	29.1911	39.0773	0	1	1	0	1	0	0	0	1	0	3	3	0
root;cellular organisms;Eukaryota;Euglenozoa;Kinetoplastida;Trypanosomatidae;Trypanosoma;Herpetosoma;	0	0	0	0	0	0	0	0	0	0	0	0	0	0	0	0	0	0	0	0	0	0	0	0
root;cellular organisms;Eukaryota;Euglenozoa;Kinetoplastida;Trypanosomatidae;Trypanosoma;Herpetosoma;Trypanosoma rangeli;	0	29.1843	0	0	0	0	0	0	0	0	13.0258	0	0	2	0	0	0	0	0	0	0	0	1	0
root;cellular organisms;Eukaryota;Euglenozoa;Kinetoplastida;Trypanosomatidae;Trypanosoma;Herpetosoma;Trypanosoma rangeli;Trypanosoma rangeli SC58;	18.0509	116.737	0	0	11.1963	0	33.9955	0	0	0	0	0	1	8	0	0	1	0	3	0	0	0	0	0
root;cellular organisms;Eukaryota;Euglenozoa;Kinetoplastida;Trypanosomatidae;Trypanosoma;Nannomonas;	0	0	0	0	0	0	0	0	0	0	0	0	0	0	0	0	0	0	0	0	0	0	0	0
root;cellular organisms;Eukaryota;Euglenozoa;Kinetoplastida;Trypanosomatidae;Trypanosoma;Nannomonas;Trypanosoma congolense;	0	0	0	0	0	0	0	0	0	0	0	0	0	0	0	0	0	0	0	0	0	0	0	0
root;cellular organisms;Eukaryota;Euglenozoa;Kinetoplastida;Trypanosomatidae;Trypanosoma;Nannomonas;Trypanosoma congolense;Trypanosoma congolense IL3000;	18.0509	14.5921	20.3227	0	0	0	0	26.3797	0	0	0	11.1098	1	1	1	0	0	0	0	2	0	0	0	1
root;cellular organisms;Eukaryota;Euglenozoa;Kinetoplastida;Trypanosomatidae;Trypanosoma;Schizotrypanum;	0	0	0	0	0	0	0	0	0	0	0	0	0	0	0	0	0	0	0	0	0	0	0	0
root;cellular organisms;Eukaryota;Euglenozoa;Kinetoplastida;Trypanosomatidae;Trypanosoma;Schizotrypanum;Trypanosoma cruzi;	36.1017	14.5921	20.3227	0	0	0	11.3318	26.3797	0	38.9215	0	0	2	1	1	0	0	0	1	2	0	4	0	0
root;cellular organisms;Eukaryota;Euglenozoa;Kinetoplastida;Trypanosomatidae;Trypanosoma;Schizotrypanum;Trypanosoma cruzi;Trypanosoma cruzi cruzi;	72.2035	0	0	0	0	0	0	26.3797	0	0	0	0	4	0	0	0	0	0	0	2	0	0	0	0
root;cellular organisms;Eukaryota;Euglenozoa;Kinetoplastida;Trypanosomatidae;Trypanosoma;Schizotrypanum;Trypanosoma cruzi;Trypanosoma cruzi Dm28c;	0	0	0	10.8664	11.1963	0	0	0	0	0	0	0	0	0	0	1	1	0	0	0	0	0	0	0
root;cellular organisms;Eukaryota;Euglenozoa;Kinetoplastida;Trypanosomatidae;Trypanosoma;Schizotrypanum;Trypanosoma cruzi;Trypanosoma cruzi marinkellei;	18.0509	29.1843	40.6454	10.8664	11.1963	26.8269	11.3318	0	0	0	0	22.2195	1	2	2	1	1	2	1	0	0	0	0	2
root;cellular organisms;Eukaryota;Euglenozoa;Kinetoplastida;Trypanosomatidae;Trypanosoma;Trypanosoma with unspecified subgenus;	18.0509	102.145	40.6454	32.5991	0	0	0	13.1898	0	29.1911	0	22.2195	1	7	2	3	0	0	0	1	0	3	0	2
root;cellular organisms;Eukaryota;Euglenozoa;Kinetoplastida;Trypanosomatidae;Trypanosoma;Trypanosoma with unspecified subgenus;Trypanosoma conorhini;	36.1017	29.1843	0	0	0	0	0	13.1898	0	0	13.0258	0	2	2	0	0	0	0	0	1	0	0	1	0
root;cellular organisms;Eukaryota;Euglenozoa;Kinetoplastida;Trypanosomatidae;Trypanosoma;Trypanosoma with unspecified subgenus;Trypanosoma grayi;	0	43.7764	20.3227	0	44.7853	0	0	26.3797	0	29.1911	0	66.6585	0	3	1	0	4	0	0	2	0	3	0	6
root;cellular organisms;Eukaryota;Euglenozoa;Kinetoplastida;Trypanosomatidae;Trypanosoma;Trypanosoma with unspecified subgenus;Trypanosoma theileri;	36.1017	29.1843	101.614	76.0646	0	0	22.6637	92.3288	0	0	13.0258	0	2	2	5	7	0	0	2	7	0	0	1	0
root;cellular organisms;Eukaryota;Euglenozoa;Kinetoplastida;Trypanosomatidae;Trypanosoma;Trypanozoon;	36.1017	0	20.3227	0	0	0	0	13.1898	14.0485	0	0	0	2	0	1	0	0	0	0	1	1	0	0	0
root;cellular organisms;Eukaryota;Euglenozoa;Kinetoplastida;Trypanosomatidae;Trypanosoma;Trypanozoon;Trypanosoma brucei;	36.1017	14.5921	0	0	0	0	0	0	0	0	0	0	2	1	0	0	0	0	0	0	0	0	0	0
root;cellular organisms;Eukaryota;Euglenozoa;Kinetoplastida;Trypanosomatidae;Trypanosoma;Trypanozoon;Trypanosoma brucei;Trypanosoma brucei brucei;	0	0	0	0	0	0	11.3318	0	0	0	0	0	0	0	0	0	0	0	1	0	0	0	0	0
root;cellular organisms;Eukaryota;Euglenozoa;Kinetoplastida;Trypanosomatidae;Trypanosoma;Trypanozoon;Trypanosoma brucei;Trypanosoma brucei gambiense;	0	0	0	0	0	0	0	0	0	0	0	0	0	0	0	0	0	0	0	0	0	0	0	0
root;cellular organisms;Eukaryota;Euglenozoa;Kinetoplastida;Trypanosomatidae;Trypanosoma;Trypanozoon;Trypanosoma brucei;Trypanosoma brucei gambiense;Trypanosoma brucei gambiense DAL972;	0	0	0	0	0	0	0	39.5695	0	0	0	0	0	0	0	0	0	0	0	3	0	0	0	0
root;cellular organisms;Eukaryota;Euglenozoa;Kinetoplastida;unclassified Kinetoplastida;	0	0	0	0	0	0	0	0	0	0	0	0	0	0	0	0	0	0	0	0	0	0	0	0
root;cellular organisms;Eukaryota;Euglenozoa;Kinetoplastida;unclassified Kinetoplastida;Perkinsela;	18.0509	72.9607	142.259	0	0	0	0	0	0	0	0	0	1	5	7	0	0	0	0	0	0	0	0	0
root;cellular organisms;Eukaryota;Euglenozoa;Kinetoplastida;unclassified Kinetoplastida;Perkinsela;Perkinsela sp. CCAP 1560/4;	4476.62	3648.04	4328.74	130.397	201.534	254.856	79.3228	237.417	421.455	58.3822	39.0773	111.098	248	250	213	12	18	19	7	18	30	6	3	10
root;cellular organisms;Eukaryota;Fornicata;	18.0509	0	0	0	0	0	0	39.5695	0	0	0	0	1	0	0	0	0	0	0	3	0	0	0	0
root;cellular organisms;Eukaryota;Fornicata;Carpediemonas-like organisms;	0	0	0	0	0	0	0	0	0	0	0	0	0	0	0	0	0	0	0	0	0	0	0	0
root;cellular organisms;Eukaryota;Fornicata;Carpediemonas-like organisms;Carpediemonas;	0	0	0	0	0	0	0	0	0	0	0	0	0	0	0	0	0	0	0	0	0	0	0	0
root;cellular organisms;Eukaryota;Fornicata;Carpediemonas-like organisms;Carpediemonas;Carpediemonas membranifera;	0	0	0	0	0	0	11.3318	0	0	0	0	0	0	0	0	0	0	0	1	0	0	0	0	0
root;cellular organisms;Eukaryota;Fornicata;Carpediemonas-like organisms;Kipferlia;	0	0	0	0	0	0	0	0	0	0	0	0	0	0	0	0	0	0	0	0	0	0	0	0
root;cellular organisms;Eukaryota;Fornicata;Carpediemonas-like organisms;Kipferlia;Kipferlia bialata;	0	0	0	21.7328	0	40.2404	0	0	0	0	39.0773	11.1098	0	0	0	2	0	3	0	0	0	0	3	1
root;cellular organisms;Eukaryota;Fornicata;Diplomonadida;	0	0	0	0	0	26.8269	0	0	28.097	0	0	11.1098	0	0	0	0	0	2	0	0	2	0	0	1
root;cellular organisms;Eukaryota;Fornicata;Diplomonadida;Hexamitidae;	0	0	40.6454	21.7328	33.589	0	56.6591	105.519	84.291	38.9215	13.0258	0	0	0	2	2	3	0	5	8	6	4	1	0
root;cellular organisms;Eukaryota;Fornicata;Diplomonadida;Hexamitidae;Giardiinae;	0	0	0	0	0	0	0	0	0	0	0	0	0	0	0	0	0	0	0	0	0	0	0	0
root;cellular organisms;Eukaryota;Fornicata;Diplomonadida;Hexamitidae;Giardiinae;Giardia;	0	0	0	0	0	0	0	0	0	0	0	0	0	0	0	0	0	0	0	0	0	0	0	0
root;cellular organisms;Eukaryota;Fornicata;Diplomonadida;Hexamitidae;Giardiinae;Giardia;Giardia intestinalis;	54.1526	29.1843	60.9682	0	11.1963	53.6538	22.6637	0	98.3395	19.4607	0	44.439	3	2	3	0	1	4	2	0	7	2	0	4
root;cellular organisms;Eukaryota;Fornicata;Diplomonadida;Hexamitidae;Giardiinae;Giardia;Giardia intestinalis;Giardia lamblia ATCC 50803;	0	0	0	0	0	0	0	0	0	0	0	11.1098	0	0	0	0	0	0	0	0	0	0	0	1
root;cellular organisms;Eukaryota;Fornicata;Diplomonadida;Hexamitidae;Giardiinae;Giardia;Giardia intestinalis;Giardia lamblia P15;	0	0	0	43.4655	11.1963	40.2404	22.6637	0	0	9.73037	0	11.1098	0	0	0	4	1	3	2	0	0	1	0	1
root;cellular organisms;Eukaryota;Fornicata;Diplomonadida;Hexamitidae;Hexamitinae;	0	0	0	0	0	0	56.6591	0	0	0	0	22.2195	0	0	0	0	0	0	5	0	0	0	0	2
root;cellular organisms;Eukaryota;Fornicata;Diplomonadida;Hexamitidae;Hexamitinae;Spironucleus;	0	0	0	0	0	13.4135	0	0	0	0	0	11.1098	0	0	0	0	0	1	0	0	0	0	0	1
root;cellular organisms;Eukaryota;Fornicata;Diplomonadida;Hexamitidae;Hexamitinae;Spironucleus;Spironucleus salmonicida;	234.661	116.737	40.6454	162.996	22.3927	120.721	215.305	65.9491	295.018	19.4607	143.283	166.646	13	8	2	15	2	9	19	5	21	2	11	15
root;cellular organisms;Eukaryota;Fornicata;Diplomonadida;Hexamitidae;Hexamitinae;Spironucleus;Spironucleus vortens;	0	0	0	32.5991	0	0	11.3318	0	0	0	0	0	0	0	0	3	0	0	1	0	0	0	0	0
root;cellular organisms;Eukaryota;Fornicata;Diplomonadida;Hexamitidae;Hexamitinae;Trepomonas;	0	0	0	0	0	0	0	0	0	0	0	0	0	0	0	0	0	0	0	0	0	0	0	0
root;cellular organisms;Eukaryota;Fornicata;Diplomonadida;Hexamitidae;Hexamitinae;Trepomonas;Trepomonas sp. PC1;	0	0	0	21.7328	0	0	0	26.3797	0	9.73037	0	0	0	0	0	2	0	0	0	2	0	1	0	0
root;cellular organisms;Eukaryota;Glaucocystophyceae;	0	0	20.3227	0	0	0	0	0	0	0	0	0	0	0	1	0	0	0	0	0	0	0	0	0
root;cellular organisms;Eukaryota;Glaucocystophyceae;Cyanoptyche;	0	0	0	0	0	0	0	0	0	0	0	0	0	0	0	0	0	0	0	0	0	0	0	0
root;cellular organisms;Eukaryota;Glaucocystophyceae;Cyanoptyche;Cyanoptyche gloeocystis;	0	14.5921	0	0	0	0	0	0	0	0	0	0	0	1	0	0	0	0	0	0	0	0	0	0
root;cellular organisms;Eukaryota;Glaucocystophyceae;Gloeochaetales;	0	0	0	0	0	0	0	0	0	0	0	0	0	0	0	0	0	0	0	0	0	0	0	0
root;cellular organisms;Eukaryota;Glaucocystophyceae;Gloeochaetales;Gloeochaetaceae;	0	0	0	0	0	0	0	0	0	0	0	0	0	0	0	0	0	0	0	0	0	0	0	0
root;cellular organisms;Eukaryota;Glaucocystophyceae;Gloeochaetales;Gloeochaetaceae;Gloeochaete;	0	0	0	0	0	0	0	0	0	0	0	0	0	0	0	0	0	0	0	0	0	0	0	0
root;cellular organisms;Eukaryota;Glaucocystophyceae;Gloeochaetales;Gloeochaetaceae;Gloeochaete;Gloeochaete wittrockiana;	18.0509	14.5921	0	0	0	0	0	0	0	0	0	0	1	1	0	0	0	0	0	0	0	0	0	0
root;cellular organisms;Eukaryota;Haptophyceae;	252.712	160.514	345.486	1423.5	1153.22	965.769	1677.11	1213.46	1151.98	1303.87	1784.53	1222.07	14	11	17	131	103	72	148	92	82	134	137	110
root;cellular organisms;Eukaryota;Haptophyceae;Coccolithales;	0	0	0	0	0	0	0	0	0	0	0	0	0	0	0	0	0	0	0	0	0	0	0	0
root;cellular organisms;Eukaryota;Haptophyceae;Coccolithales;Pleurochrysidaceae;	0	0	0	0	0	0	0	0	0	0	0	0	0	0	0	0	0	0	0	0	0	0	0	0
root;cellular organisms;Eukaryota;Haptophyceae;Coccolithales;Pleurochrysidaceae;Pleurochrysis;	0	0	0	0	0	0	0	0	0	0	0	0	0	0	0	0	0	0	0	0	0	0	0	0
root;cellular organisms;Eukaryota;Haptophyceae;Coccolithales;Pleurochrysidaceae;Pleurochrysis;Pleurochrysis haptonemofera;	0	0	0	0	22.3927	0	0	0	14.0485	19.4607	0	0	0	0	0	0	2	0	0	0	1	2	0	0
root;cellular organisms;Eukaryota;Haptophyceae;Isochrysidales;	0	0	0	10.8664	0	0	0	0	0	0	0	0	0	0	0	1	0	0	0	0	0	0	0	0
root;cellular organisms;Eukaryota;Haptophyceae;Isochrysidales;Isochrysidaceae;	0	0	0	0	0	0	0	0	0	0	0	0	0	0	0	0	0	0	0	0	0	0	0	0
root;cellular organisms;Eukaryota;Haptophyceae;Isochrysidales;Isochrysidaceae;Isochrysis;	0	0	0	0	0	0	0	0	0	0	0	0	0	0	0	0	0	0	0	0	0	0	0	0
root;cellular organisms;Eukaryota;Haptophyceae;Isochrysidales;Isochrysidaceae;Isochrysis;Isochrysis galbana;	0	0	0	0	11.1963	0	11.3318	13.1898	0	29.1911	78.1545	0	0	0	0	0	1	0	1	1	0	3	6	0
root;cellular organisms;Eukaryota;Haptophyceae;Isochrysidales;Isochrysidaceae;Isochrysis;Isochrysis zhanjiangensis;	0	0	0	0	11.1963	0	0	0	0	0	0	0	0	0	0	0	1	0	0	0	0	0	0	0
root;cellular organisms;Eukaryota;Haptophyceae;Isochrysidales;Noelaerhabdaceae;	0	29.1843	0	0	0	0	0	0	0	0	0	0	0	2	0	0	0	0	0	0	0	0	0	0
root;cellular organisms;Eukaryota;Haptophyceae;Isochrysidales;Noelaerhabdaceae;Emiliania;	0	0	0	0	0	0	0	0	0	0	0	0	0	0	0	0	0	0	0	0	0	0	0	0
root;cellular organisms;Eukaryota;Haptophyceae;Isochrysidales;Noelaerhabdaceae;Emiliania;Emiliania huxleyi;	18.0509	0	20.3227	0	11.1963	0	0	0	0	0	0	0	1	0	1	0	1	0	0	0	0	0	0	0
root;cellular organisms;Eukaryota;Haptophyceae;Isochrysidales;Noelaerhabdaceae;Emiliania;Emiliania huxleyi;Emiliania huxleyi CCMP1516;	794.238	831.753	731.618	2966.52	3190.95	3085.09	3524.2	3482.11	3301.4	3726.73	3334.59	3832.86	44	57	36	273	285	230	311	264	235	383	256	345
root;cellular organisms;Eukaryota;Haptophyceae;Pavlovales;	0	0	0	0	0	0	0	0	0	0	0	0	0	0	0	0	0	0	0	0	0	0	0	0
root;cellular organisms;Eukaryota;Haptophyceae;Pavlovales;Pavlovaceae;	0	0	0	0	11.1963	0	0	0	0	0	0	0	0	0	0	0	1	0	0	0	0	0	0	0
root;cellular organisms;Eukaryota;Haptophyceae;Pavlovales;Pavlovaceae;Pavlova;	0	0	0	0	0	0	0	0	0	0	0	0	0	0	0	0	0	0	0	0	0	0	0	0
root;cellular organisms;Eukaryota;Haptophyceae;Pavlovales;Pavlovaceae;Pavlova;Pavlova lutheri;	0	0	101.614	0	0	26.8269	0	13.1898	56.194	0	0	0	0	0	5	0	0	2	0	1	4	0	0	0
root;cellular organisms;Eukaryota;Haptophyceae;Phaeocystales;	0	0	0	0	0	0	0	0	0	0	0	0	0	0	0	0	0	0	0	0	0	0	0	0
root;cellular organisms;Eukaryota;Haptophyceae;Phaeocystales;Phaeocystaceae;	0	0	0	0	0	0	0	0	0	0	0	0	0	0	0	0	0	0	0	0	0	0	0	0
root;cellular organisms;Eukaryota;Haptophyceae;Phaeocystales;Phaeocystaceae;Phaeocystis;	0	14.5921	0	0	0	0	0	0	0	0	0	0	0	1	0	0	0	0	0	0	0	0	0	0
root;cellular organisms;Eukaryota;Haptophyceae;Prymnesiales;	0	0	0	0	11.1963	26.8269	11.3318	26.3797	0	19.4607	13.0258	55.5488	0	0	0	0	1	2	1	2	0	2	1	5
root;cellular organisms;Eukaryota;Haptophyceae;Prymnesiales;Chrysochromulinaceae;	0	0	0	0	0	0	0	0	0	0	0	0	0	0	0	0	0	0	0	0	0	0	0	0
root;cellular organisms;Eukaryota;Haptophyceae;Prymnesiales;Chrysochromulinaceae;Chrysochromulina;	0	0	0	21.7328	0	26.8269	0	13.1898	14.0485	0	39.0773	0	0	0	0	2	0	2	0	1	1	0	3	0
root;cellular organisms;Eukaryota;Haptophyceae;Prymnesiales;Chrysochromulinaceae;Chrysochromulina;Chrysochromulina sp. CCMP291;	595.679	510.725	447.1	2281.94	2429.6	2159.57	2776.3	2110.37	2079.18	2121.22	2540.02	2277.5	33	35	22	210	217	161	245	160	148	218	195	205
root;cellular organisms;Eukaryota;Haptophyceae;Prymnesiales;Chrysochromulinaceae;Chrysochromulina;Chrysochromulina sp. NIES-1333;	18.0509	58.3686	121.936	152.129	89.5706	107.308	45.3273	39.5695	56.194	0	0	0	1	4	6	14	8	8	4	3	4	0	0	0
root;cellular organisms;Eukaryota;Heterolobosea;	18.0509	14.5921	0	0	0	0	11.3318	13.1898	0	0	0	0	1	1	0	0	0	0	1	1	0	0	0	0
root;cellular organisms;Eukaryota;Heterolobosea;Acrasida;	0	0	0	0	0	0	0	0	0	0	0	0	0	0	0	0	0	0	0	0	0	0	0	0
root;cellular organisms;Eukaryota;Heterolobosea;Acrasida;Acrasiaceae;	0	0	0	0	0	0	0	0	0	0	0	0	0	0	0	0	0	0	0	0	0	0	0	0
root;cellular organisms;Eukaryota;Heterolobosea;Acrasida;Acrasiaceae;Acrasis;	0	0	0	0	0	0	0	0	0	0	0	0	0	0	0	0	0	0	0	0	0	0	0	0
root;cellular organisms;Eukaryota;Heterolobosea;Acrasida;Acrasiaceae;Acrasis;Acrasis kona;	0	43.7764	0	0	0	13.4135	0	0	0	0	0	0	0	3	0	0	0	1	0	0	0	0	0	0
root;cellular organisms;Eukaryota;Heterolobosea;Acrasida;Acrasiaceae;Acrasis;Acrasis rosea;	0	14.5921	60.9682	0	33.589	0	0	52.7593	0	0	0	0	0	1	3	0	3	0	0	4	0	0	0	0
root;cellular organisms;Eukaryota;Heterolobosea;Psalteriomonadidae;	0	14.5921	0	0	0	13.4135	0	0	0	0	0	0	0	1	0	0	0	1	0	0	0	0	0	0
root;cellular organisms;Eukaryota;Heterolobosea;Schizopyrenida;	0	0	0	0	0	0	0	0	0	0	0	0	0	0	0	0	0	0	0	0	0	0	0	0
root;cellular organisms;Eukaryota;Heterolobosea;Schizopyrenida;Gruberellidae;	0	0	0	0	0	0	0	0	0	0	0	0	0	0	0	0	0	0	0	0	0	0	0	0
root;cellular organisms;Eukaryota;Heterolobosea;Schizopyrenida;Gruberellidae;Stachyamoeba;	0	0	0	0	0	0	0	0	0	0	0	0	0	0	0	0	0	0	0	0	0	0	0	0
root;cellular organisms;Eukaryota;Heterolobosea;Schizopyrenida;Gruberellidae;Stachyamoeba;Stachyamoeba lipophora;	0	14.5921	0	0	0	0	0	0	0	0	0	0	0	1	0	0	0	0	0	0	0	0	0	0
root;cellular organisms;Eukaryota;Heterolobosea;Schizopyrenida;Vahlkampfiidae;	0	0	0	0	0	0	0	0	0	0	0	0	0	0	0	0	0	0	0	0	0	0	0	0
root;cellular organisms;Eukaryota;Heterolobosea;Schizopyrenida;Vahlkampfiidae;Naegleria;	36.1017	131.329	40.6454	21.7328	123.16	26.8269	22.6637	52.7593	126.436	29.1911	0	77.7683	2	9	2	2	11	2	2	4	9	3	0	7
root;cellular organisms;Eukaryota;Heterolobosea;Schizopyrenida;Vahlkampfiidae;Naegleria;Naegleria fowleri;	0	0	20.3227	10.8664	33.589	93.8942	0	39.5695	0	0	39.0773	11.1098	0	0	1	1	3	7	0	3	0	0	3	1
root;cellular organisms;Eukaryota;Heterolobosea;Schizopyrenida;Vahlkampfiidae;Naegleria;Naegleria gruberi;	1570.43	1678.1	2377.76	2032.01	2060.12	3407.02	2073.72	1701.49	2079.18	1537.4	1068.11	2155.29	87	115	117	187	184	254	183	129	148	158	82	194
root;cellular organisms;Eukaryota;Heterolobosea;unclassified Heterolobosea;	0	0	0	0	0	0	0	0	0	0	0	0	0	0	0	0	0	0	0	0	0	0	0	0
root;cellular organisms;Eukaryota;Heterolobosea;unclassified Heterolobosea;Percolomonas;	0	0	0	0	0	0	0	0	0	0	0	0	0	0	0	0	0	0	0	0	0	0	0	0
root;cellular organisms;Eukaryota;Heterolobosea;unclassified Heterolobosea;Percolomonas;Percolomonas cosmopolitus;	18.0509	43.7764	0	0	0	0	0	0	0	0	0	0	1	3	0	0	0	0	0	0	0	0	0	0
root;cellular organisms;Eukaryota;Heterolobosea;unclassified Heterolobosea;Stephanopogon;	0	0	0	0	0	53.6538	0	0	0	0	13.0258	0	0	0	0	0	0	4	0	0	0	0	1	0
root;cellular organisms;Eukaryota;Heterolobosea;unclassified Heterolobosea;Stephanopogon;Stephanopogon apogon;	90.2543	58.3686	101.614	65.1983	145.552	107.308	192.641	92.3288	224.776	97.3037	104.206	144.427	5	4	5	6	13	8	17	7	16	10	8	13
root;cellular organisms;Eukaryota;Jakobida;	0	0	20.3227	0	0	0	0	0	0	0	0	0	0	0	1	0	0	0	0	0	0	0	0	0
root;cellular organisms;Eukaryota;Jakobida;Andalucia;	0	0	0	0	0	0	0	0	0	0	0	0	0	0	0	0	0	0	0	0	0	0	0	0
root;cellular organisms;Eukaryota;Jakobida;Andalucia;Andalucia godoyi;	0	29.1843	0	0	0	0	0	0	0	0	0	0	0	2	0	0	0	0	0	0	0	0	0	0
root;cellular organisms;Eukaryota;Jakobida;Histionidae;	0	0	0	0	0	0	0	0	0	0	0	0	0	0	0	0	0	0	0	0	0	0	0	0
root;cellular organisms;Eukaryota;Jakobida;Histionidae;Reclinomonas;	0	0	0	0	0	0	0	0	0	0	0	0	0	0	0	0	0	0	0	0	0	0	0	0
root;cellular organisms;Eukaryota;Jakobida;Histionidae;Reclinomonas;Reclinomonas americana;	0	29.1843	0	0	0	0	0	0	0	0	0	0	0	2	0	0	0	0	0	0	0	0	0	0
root;cellular organisms;Eukaryota;Jakobida;Jakobidae;	0	0	0	0	0	0	0	0	0	0	0	0	0	0	0	0	0	0	0	0	0	0	0	0
root;cellular organisms;Eukaryota;Jakobida;Jakobidae;Jakoba;	0	0	0	0	0	0	0	0	0	0	0	0	0	0	0	0	0	0	0	0	0	0	0	0
root;cellular organisms;Eukaryota;Jakobida;Jakobidae;Jakoba;Jakoba bahamiensis;	0	0	0	43.4655	0	0	0	0	0	0	0	0	0	0	0	4	0	0	0	0	0	0	0	0
root;cellular organisms;Eukaryota;Jakobida;Stygiella;	0	0	0	0	0	0	0	0	0	0	0	0	0	0	0	0	0	0	0	0	0	0	0	0
root;cellular organisms;Eukaryota;Jakobida;Stygiella;Stygiella incarcerata;	54.1526	72.9607	0	21.7328	78.3743	120.721	56.6591	105.519	112.388	184.877	13.0258	222.195	3	5	0	2	7	9	5	8	8	19	1	20
root;cellular organisms;Eukaryota;Jakobida;unclassified Jakobida;	0	0	0	0	0	0	0	0	0	0	0	0	0	0	0	0	0	0	0	0	0	0	0	0
root;cellular organisms;Eukaryota;Jakobida;unclassified Jakobida;Moramonas;	0	0	0	0	0	0	0	0	0	0	0	0	0	0	0	0	0	0	0	0	0	0	0	0
root;cellular organisms;Eukaryota;Jakobida;unclassified Jakobida;Moramonas;Moramonas marocensis;	36.1017	0	0	0	0	0	0	0	0	0	0	0	2	0	0	0	0	0	0	0	0	0	0	0
root;cellular organisms;Eukaryota;Katablepharidophyta;	0	0	0	0	0	0	0	0	0	0	0	0	0	0	0	0	0	0	0	0	0	0	0	0
root;cellular organisms;Eukaryota;Katablepharidophyta;Katablepharidaceae;	0	0	0	0	0	0	0	0	0	0	0	0	0	0	0	0	0	0	0	0	0	0	0	0
root;cellular organisms;Eukaryota;Katablepharidophyta;Katablepharidaceae;Katablepharis;	0	0	0	0	0	0	0	0	0	0	0	0	0	0	0	0	0	0	0	0	0	0	0	0
root;cellular organisms;Eukaryota;Katablepharidophyta;Katablepharidaceae;Katablepharis;Katablepharis remigera;	18.0509	0	0	0	0	0	0	0	0	0	0	0	1	0	0	0	0	0	0	0	0	0	0	0
root;cellular organisms;Eukaryota;Katablepharidophyta;Katablepharidaceae;Leucocryptos;	0	0	0	0	0	0	0	0	0	0	0	0	0	0	0	0	0	0	0	0	0	0	0	0
root;cellular organisms;Eukaryota;Katablepharidophyta;Katablepharidaceae;Leucocryptos;Leucocryptos marina;	18.0509	0	20.3227	0	0	0	0	0	0	0	39.0773	33.3293	1	0	1	0	0	0	0	0	0	0	3	3
root;cellular organisms;Eukaryota;Malawimonadidae;	0	0	0	0	0	0	0	0	0	0	0	0	0	0	0	0	0	0	0	0	0	0	0	0
root;cellular organisms;Eukaryota;Malawimonadidae;Malawimonas;	0	0	0	0	0	0	0	0	0	0	0	0	0	0	0	0	0	0	0	0	0	0	0	0
root;cellular organisms;Eukaryota;Malawimonadidae;Malawimonas;Malawimonas jakobiformis;	0	14.5921	0	0	0	0	0	0	0	0	0	0	0	1	0	0	0	0	0	0	0	0	0	0
root;cellular organisms;Eukaryota;Opisthokonta;	32329.1	33109.6	34589.3	52593.3	39299.1	51413.8	30641.3	33568.1	30400.9	31516.7	26963.3	27685.5	1791	2269	1702	4840	3510	3833	2704	2545	2164	3239	2070	2492
root;cellular organisms;Eukaryota;Opisthokonta;Choanoflagellida;	36.1017	14.5921	0	0	0	0	0	0	0	0	0	0	2	1	0	0	0	0	0	0	0	0	0	0
root;cellular organisms;Eukaryota;Opisthokonta;Choanoflagellida;Acanthoecida;	0	0	0	0	0	0	0	0	0	0	0	11.1098	0	0	0	0	0	0	0	0	0	0	0	1
root;cellular organisms;Eukaryota;Opisthokonta;Choanoflagellida;Acanthoecida;Stephanoecidae;	0	0	0	0	0	0	0	0	0	0	0	0	0	0	0	0	0	0	0	0	0	0	0	0
root;cellular organisms;Eukaryota;Opisthokonta;Choanoflagellida;Acanthoecida;Stephanoecidae;Stephanoeca;	0	0	0	0	0	0	0	0	0	0	0	0	0	0	0	0	0	0	0	0	0	0	0	0
root;cellular organisms;Eukaryota;Opisthokonta;Choanoflagellida;Acanthoecida;Stephanoecidae;Stephanoeca;Stephanoeca diplocostata;	0	0	0	0	0	0	0	26.3797	0	0	13.0258	0	0	0	0	0	0	0	0	2	0	0	1	0
root;cellular organisms;Eukaryota;Opisthokonta;Choanoflagellida;Craspedida;	0	0	0	0	0	0	0	0	0	0	0	0	0	0	0	0	0	0	0	0	0	0	0	0
root;cellular organisms;Eukaryota;Opisthokonta;Choanoflagellida;Craspedida;Salpingoecidae;	252.712	291.843	508.068	217.328	291.105	187.788	532.596	422.074	196.679	311.372	338.67	522.158	14	20	25	20	26	14	47	32	14	32	26	47
root;cellular organisms;Eukaryota;Opisthokonta;Choanoflagellida;Craspedida;Salpingoecidae;Monosiga;	0	0	0	0	0	0	0	0	0	0	0	0	0	0	0	0	0	0	0	0	0	0	0	0
root;cellular organisms;Eukaryota;Opisthokonta;Choanoflagellida;Craspedida;Salpingoecidae;Monosiga;Monosiga brevicollis;	54.1526	43.7764	81.2909	54.3319	22.3927	26.8269	22.6637	13.1898	0	9.73037	0	0	3	3	4	5	2	2	2	1	0	1	0	0
root;cellular organisms;Eukaryota;Opisthokonta;Choanoflagellida;Craspedida;Salpingoecidae;Monosiga;Monosiga brevicollis;Monosiga brevicollis MX1;	306.865	466.949	609.682	325.991	257.516	308.509	339.955	553.973	491.697	496.249	534.056	655.475	17	32	30	30	23	23	30	42	35	51	41	59
root;cellular organisms;Eukaryota;Opisthokonta;Choanoflagellida;Craspedida;Salpingoecidae;Salpingoeca;	0	0	0	0	0	0	0	0	0	0	0	0	0	0	0	0	0	0	0	0	0	0	0	0
root;cellular organisms;Eukaryota;Opisthokonta;Choanoflagellida;Craspedida;Salpingoecidae;Salpingoeca;Salpingoeca macrocollata;	0	0	0	0	0	0	0	0	14.0485	0	0	0	0	0	0	0	0	0	0	0	1	0	0	0
root;cellular organisms;Eukaryota;Opisthokonta;Choanoflagellida;Craspedida;Salpingoecidae;Salpingoeca;Salpingoeca rosetta;	649.831	802.568	609.682	597.651	649.387	415.817	929.21	989.237	758.619	496.249	586.159	1144.3	36	55	30	55	58	31	82	75	54	51	45	103
root;cellular organisms;Eukaryota;Opisthokonta;Fungi;	7346.7	7850.58	7702.31	2988.25	3851.54	3822.84	2787.63	2730.29	3146.86	1839.04	2344.64	2921.87	407	538	379	275	344	285	246	207	224	189	180	263
root;cellular organisms;Eukaryota;Opisthokonta;Fungi;Dikarya;	1877.29	1342.48	1686.79	1043.17	951.688	925.528	963.206	619.922	688.376	515.71	820.622	899.89	104	92	83	96	85	69	85	47	49	53	63	81
root;cellular organisms;Eukaryota;Opisthokonta;Fungi;Dikarya;Ascomycota;	198.56	145.921	223.55	304.259	134.356	134.135	67.991	145.088	70.2425	38.9215	65.1288	133.317	11	10	11	28	12	10	6	11	5	4	5	12
root;cellular organisms;Eukaryota;Opisthokonta;Fungi;Dikarya;Ascomycota;saccharomyceta;	523.475	685.831	325.164	195.595	179.141	268.269	362.619	316.556	210.727	214.068	52.103	177.756	29	47	16	18	16	20	32	24	15	22	4	16
root;cellular organisms;Eukaryota;Opisthokonta;Fungi;Dikarya;Ascomycota;saccharomyceta;Pezizomycotina;	144.407	262.659	182.905	32.5991	55.9816	26.8269	113.318	52.7593	98.3395	29.1911	156.309	122.207	8	18	9	3	5	2	10	4	7	3	12	11
root;cellular organisms;Eukaryota;Opisthokonta;Fungi;Dikarya;Ascomycota;saccharomyceta;Pezizomycotina;leotiomyceta;	992.798	787.976	792.586	662.849	750.154	563.365	645.914	527.593	814.813	379.484	416.824	499.939	55	54	39	61	67	42	57	40	58	39	32	45
root;cellular organisms;Eukaryota;Opisthokonta;Fungi;Dikarya;Ascomycota;saccharomyceta;Pezizomycotina;leotiomyceta;dothideomyceta;	0	0	0	0	0	0	0	0	0	0	0	0	0	0	0	0	0	0	0	0	0	0	0	0
root;cellular organisms;Eukaryota;Opisthokonta;Fungi;Dikarya;Ascomycota;saccharomyceta;Pezizomycotina;leotiomyceta;dothideomyceta;Dothideomycetes;	36.1017	0	60.9682	0	33.589	0	33.9955	0	14.0485	0	65.1288	0	2	0	3	0	3	0	3	0	1	0	5	0
root;cellular organisms;Eukaryota;Opisthokonta;Fungi;Dikarya;Ascomycota;saccharomyceta;Pezizomycotina;leotiomyceta;dothideomyceta;Dothideomycetes;Dothideomycetes incertae sedis;	0	0	0	0	0	0	0	0	0	0	0	0	0	0	0	0	0	0	0	0	0	0	0	0
root;cellular organisms;Eukaryota;Opisthokonta;Fungi;Dikarya;Ascomycota;saccharomyceta;Pezizomycotina;leotiomyceta;dothideomyceta;Dothideomycetes;Dothideomycetes incertae sedis;Botryosphaeriales;	0	0	0	0	0	0	0	0	0	0	0	0	0	0	0	0	0	0	0	0	0	0	0	0
root;cellular organisms;Eukaryota;Opisthokonta;Fungi;Dikarya;Ascomycota;saccharomyceta;Pezizomycotina;leotiomyceta;dothideomyceta;Dothideomycetes;Dothideomycetes incertae sedis;Botryosphaeriales;Botryosphaeriaceae;	0	0	0	0	0	0	0	0	0	0	0	0	0	0	0	0	0	0	0	0	0	0	0	0
root;cellular organisms;Eukaryota;Opisthokonta;Fungi;Dikarya;Ascomycota;saccharomyceta;Pezizomycotina;leotiomyceta;dothideomyceta;Dothideomycetes;Dothideomycetes incertae sedis;Botryosphaeriales;Botryosphaeriaceae;Diplodia;	0	0	0	0	0	0	0	0	0	0	0	0	0	0	0	0	0	0	0	0	0	0	0	0
root;cellular organisms;Eukaryota;Opisthokonta;Fungi;Dikarya;Ascomycota;saccharomyceta;Pezizomycotina;leotiomyceta;dothideomyceta;Dothideomycetes;Dothideomycetes incertae sedis;Botryosphaeriales;Botryosphaeriaceae;Diplodia;Diplodia seriata;	36.1017	0	0	0	0	0	0	0	0	0	0	0	2	0	0	0	0	0	0	0	0	0	0	0
root;cellular organisms;Eukaryota;Opisthokonta;Fungi;Dikarya;Ascomycota;saccharomyceta;Pezizomycotina;leotiomyceta;dothideomyceta;Dothideomycetes;Dothideomycetes incertae sedis;Botryosphaeriales;Botryosphaeriaceae;Neofusicoccum;	0	0	0	0	0	0	0	0	0	0	0	0	0	0	0	0	0	0	0	0	0	0	0	0
root;cellular organisms;Eukaryota;Opisthokonta;Fungi;Dikarya;Ascomycota;saccharomyceta;Pezizomycotina;leotiomyceta;dothideomyceta;Dothideomycetes;Dothideomycetes incertae sedis;Botryosphaeriales;Botryosphaeriaceae;Neofusicoccum;Neofusicoccum parvum;	0	0	0	0	0	0	0	0	0	0	0	0	0	0	0	0	0	0	0	0	0	0	0	0
root;cellular organisms;Eukaryota;Opisthokonta;Fungi;Dikarya;Ascomycota;saccharomyceta;Pezizomycotina;leotiomyceta;dothideomyceta;Dothideomycetes;Dothideomycetes incertae sedis;Botryosphaeriales;Botryosphaeriaceae;Neofusicoccum;Neofusicoccum parvum;Neofusicoccum parvum UCRNP2;	0	0	0	0	0	0	0	0	0	0	26.0515	0	0	0	0	0	0	0	0	0	0	0	2	0
root;cellular organisms;Eukaryota;Opisthokonta;Fungi;Dikarya;Ascomycota;saccharomyceta;Pezizomycotina;leotiomyceta;dothideomyceta;Dothideomycetes;Dothideomycetes incertae sedis;Coniosporium <Dothideomycetes incertae sedis>;	0	0	0	0	0	0	0	0	0	0	0	0	0	0	0	0	0	0	0	0	0	0	0	0
root;cellular organisms;Eukaryota;Opisthokonta;Fungi;Dikarya;Ascomycota;saccharomyceta;Pezizomycotina;leotiomyceta;dothideomyceta;Dothideomycetes;Dothideomycetes incertae sedis;Coniosporium <Dothideomycetes incertae sedis>;Coniosporium apollinis;	0	0	0	0	0	0	0	0	0	0	0	0	0	0	0	0	0	0	0	0	0	0	0	0
root;cellular organisms;Eukaryota;Opisthokonta;Fungi;Dikarya;Ascomycota;saccharomyceta;Pezizomycotina;leotiomyceta;dothideomyceta;Dothideomycetes;Dothideomycetes incertae sedis;Coniosporium <Dothideomycetes incertae sedis>;Coniosporium apollinis;Coniosporium apollinis CBS 100218;	0	0	0	21.7328	0	26.8269	11.3318	0	0	0	0	0	0	0	0	2	0	2	1	0	0	0	0	0
root;cellular organisms;Eukaryota;Opisthokonta;Fungi;Dikarya;Ascomycota;saccharomyceta;Pezizomycotina;leotiomyceta;dothideomyceta;Dothideomycetes;Dothideomycetes incertae sedis;Venturiales;	0	29.1843	0	0	11.1963	0	0	0	0	0	0	0	0	2	0	0	1	0	0	0	0	0	0	0
root;cellular organisms;Eukaryota;Opisthokonta;Fungi;Dikarya;Ascomycota;saccharomyceta;Pezizomycotina;leotiomyceta;dothideomyceta;Dothideomycetes;Dothideomycetes incertae sedis;Venturiales;Sympoventuriaceae;	0	0	0	0	0	0	0	0	0	0	0	0	0	0	0	0	0	0	0	0	0	0	0	0
root;cellular organisms;Eukaryota;Opisthokonta;Fungi;Dikarya;Ascomycota;saccharomyceta;Pezizomycotina;leotiomyceta;dothideomyceta;Dothideomycetes;Dothideomycetes incertae sedis;Venturiales;Sympoventuriaceae;Verruconis;	0	0	0	0	0	0	0	0	0	0	0	0	0	0	0	0	0	0	0	0	0	0	0	0
root;cellular organisms;Eukaryota;Opisthokonta;Fungi;Dikarya;Ascomycota;saccharomyceta;Pezizomycotina;leotiomyceta;dothideomyceta;Dothideomycetes;Dothideomycetes incertae sedis;Venturiales;Sympoventuriaceae;Verruconis;Verruconis gallopava;	0	0	0	0	0	0	0	13.1898	70.2425	0	0	0	0	0	0	0	0	0	0	1	5	0	0	0
root;cellular organisms;Eukaryota;Opisthokonta;Fungi;Dikarya;Ascomycota;saccharomyceta;Pezizomycotina;leotiomyceta;dothideomyceta;Dothideomycetes;Dothideomycetes incertae sedis;Venturiales;Venturiaceae;	0	0	0	0	0	0	0	0	0	0	0	0	0	0	0	0	0	0	0	0	0	0	0	0
root;cellular organisms;Eukaryota;Opisthokonta;Fungi;Dikarya;Ascomycota;saccharomyceta;Pezizomycotina;leotiomyceta;dothideomyceta;Dothideomycetes;Dothideomycetes incertae sedis;Venturiales;Venturiaceae;Venturia;	0	0	0	0	0	0	0	0	0	0	0	0	0	0	0	0	0	0	0	0	0	0	0	0
root;cellular organisms;Eukaryota;Opisthokonta;Fungi;Dikarya;Ascomycota;saccharomyceta;Pezizomycotina;leotiomyceta;dothideomyceta;Dothideomycetes;Dothideomycetes incertae sedis;Venturiales;Venturiaceae;Venturia;Venturia inaequalis;	54.1526	0	0	0	33.589	0	0	0	0	0	0	0	3	0	0	0	3	0	0	0	0	0	0	0
root;cellular organisms;Eukaryota;Opisthokonta;Fungi;Dikarya;Ascomycota;saccharomyceta;Pezizomycotina;leotiomyceta;dothideomyceta;Dothideomycetes;Dothideomycetidae;	0	0	0	21.7328	0	0	0	0	56.194	0	0	0	0	0	0	2	0	0	0	0	4	0	0	0
root;cellular organisms;Eukaryota;Opisthokonta;Fungi;Dikarya;Ascomycota;saccharomyceta;Pezizomycotina;leotiomyceta;dothideomyceta;Dothideomycetes;Dothideomycetidae;Capnodiales;	0	0	0	0	0	0	11.3318	26.3797	42.1455	0	0	0	0	0	0	0	0	0	1	2	3	0	0	0
root;cellular organisms;Eukaryota;Opisthokonta;Fungi;Dikarya;Ascomycota;saccharomyceta;Pezizomycotina;leotiomyceta;dothideomyceta;Dothideomycetes;Dothideomycetidae;Capnodiales;Capnodiales incertae sedis;	0	0	0	0	0	0	0	0	0	0	0	0	0	0	0	0	0	0	0	0	0	0	0	0
root;cellular organisms;Eukaryota;Opisthokonta;Fungi;Dikarya;Ascomycota;saccharomyceta;Pezizomycotina;leotiomyceta;dothideomyceta;Dothideomycetes;Dothideomycetidae;Capnodiales;Capnodiales incertae sedis;Acidomyces;	0	0	0	0	0	0	0	0	0	0	0	0	0	0	0	0	0	0	0	0	0	0	0	0
root;cellular organisms;Eukaryota;Opisthokonta;Fungi;Dikarya;Ascomycota;saccharomyceta;Pezizomycotina;leotiomyceta;dothideomyceta;Dothideomycetes;Dothideomycetidae;Capnodiales;Capnodiales incertae sedis;Acidomyces;Acidomyces richmondensis;	54.1526	0	0	0	0	26.8269	0	0	0	0	0	0	3	0	0	0	0	2	0	0	0	0	0	0
root;cellular organisms;Eukaryota;Opisthokonta;Fungi;Dikarya;Ascomycota;saccharomyceta;Pezizomycotina;leotiomyceta;dothideomyceta;Dothideomycetes;Dothideomycetidae;Capnodiales;Cladosporiaceae;	0	0	0	0	0	0	0	0	0	0	0	0	0	0	0	0	0	0	0	0	0	0	0	0
root;cellular organisms;Eukaryota;Opisthokonta;Fungi;Dikarya;Ascomycota;saccharomyceta;Pezizomycotina;leotiomyceta;dothideomyceta;Dothideomycetes;Dothideomycetidae;Capnodiales;Cladosporiaceae;Rachicladosporium;	0	0	0	0	11.1963	13.4135	0	0	0	0	0	0	0	0	0	0	1	1	0	0	0	0	0	0
root;cellular organisms;Eukaryota;Opisthokonta;Fungi;Dikarya;Ascomycota;saccharomyceta;Pezizomycotina;leotiomyceta;dothideomyceta;Dothideomycetes;Dothideomycetidae;Capnodiales;Mycosphaerellaceae;	0	0	0	0	0	13.4135	0	13.1898	14.0485	0	0	0	0	0	0	0	0	1	0	1	1	0	0	0
root;cellular organisms;Eukaryota;Opisthokonta;Fungi;Dikarya;Ascomycota;saccharomyceta;Pezizomycotina;leotiomyceta;dothideomyceta;Dothideomycetes;Dothideomycetidae;Capnodiales;Mycosphaerellaceae;Cercospora;	0	0	0	0	0	0	0	0	0	0	0	0	0	0	0	0	0	0	0	0	0	0	0	0
root;cellular organisms;Eukaryota;Opisthokonta;Fungi;Dikarya;Ascomycota;saccharomyceta;Pezizomycotina;leotiomyceta;dothideomyceta;Dothideomycetes;Dothideomycetidae;Capnodiales;Mycosphaerellaceae;Cercospora;Cercospora zeina;	0	0	0	0	0	0	0	0	14.0485	0	0	0	0	0	0	0	0	0	0	0	1	0	0	0
root;cellular organisms;Eukaryota;Opisthokonta;Fungi;Dikarya;Ascomycota;saccharomyceta;Pezizomycotina;leotiomyceta;dothideomyceta;Dothideomycetes;Dothideomycetidae;Capnodiales;Mycosphaerellaceae;Dothistroma;	0	0	0	0	0	0	0	0	0	0	0	0	0	0	0	0	0	0	0	0	0	0	0	0
root;cellular organisms;Eukaryota;Opisthokonta;Fungi;Dikarya;Ascomycota;saccharomyceta;Pezizomycotina;leotiomyceta;dothideomyceta;Dothideomycetes;Dothideomycetidae;Capnodiales;Mycosphaerellaceae;Dothistroma;Dothistroma septosporum;	0	0	0	0	0	0	0	0	0	0	0	0	0	0	0	0	0	0	0	0	0	0	0	0
root;cellular organisms;Eukaryota;Opisthokonta;Fungi;Dikarya;Ascomycota;saccharomyceta;Pezizomycotina;leotiomyceta;dothideomyceta;Dothideomycetes;Dothideomycetidae;Capnodiales;Mycosphaerellaceae;Dothistroma;Dothistroma septosporum;Dothistroma septosporum NZE10;	72.2035	0	0	0	0	0	22.6637	52.7593	0	0	0	0	4	0	0	0	0	0	2	4	0	0	0	0
root;cellular organisms;Eukaryota;Opisthokonta;Fungi;Dikarya;Ascomycota;saccharomyceta;Pezizomycotina;leotiomyceta;dothideomyceta;Dothideomycetes;Dothideomycetidae;Capnodiales;Mycosphaerellaceae;Pseudocercospora;	0	0	0	0	0	0	0	0	0	0	0	0	0	0	0	0	0	0	0	0	0	0	0	0
root;cellular organisms;Eukaryota;Opisthokonta;Fungi;Dikarya;Ascomycota;saccharomyceta;Pezizomycotina;leotiomyceta;dothideomyceta;Dothideomycetes;Dothideomycetidae;Capnodiales;Mycosphaerellaceae;Pseudocercospora;Pseudocercospora fijiensis;	0	0	0	0	0	0	0	0	0	0	0	0	0	0	0	0	0	0	0	0	0	0	0	0
root;cellular organisms;Eukaryota;Opisthokonta;Fungi;Dikarya;Ascomycota;saccharomyceta;Pezizomycotina;leotiomyceta;dothideomyceta;Dothideomycetes;Dothideomycetidae;Capnodiales;Mycosphaerellaceae;Pseudocercospora;Pseudocercospora fijiensis;Pseudocercospora fijiensis CIRAD86;	0	0	0	0	0	0	0	0	56.194	0	13.0258	0	0	0	0	0	0	0	0	0	4	0	1	0
root;cellular organisms;Eukaryota;Opisthokonta;Fungi;Dikarya;Ascomycota;saccharomyceta;Pezizomycotina;leotiomyceta;dothideomyceta;Dothideomycetes;Dothideomycetidae;Capnodiales;Mycosphaerellaceae;Ramularia;	0	0	0	0	0	0	0	0	0	0	0	0	0	0	0	0	0	0	0	0	0	0	0	0
root;cellular organisms;Eukaryota;Opisthokonta;Fungi;Dikarya;Ascomycota;saccharomyceta;Pezizomycotina;leotiomyceta;dothideomyceta;Dothideomycetes;Dothideomycetidae;Capnodiales;Mycosphaerellaceae;Ramularia;Ramularia collo-cygni;	0	0	0	0	0	0	0	0	0	0	13.0258	0	0	0	0	0	0	0	0	0	0	0	1	0
root;cellular organisms;Eukaryota;Opisthokonta;Fungi;Dikarya;Ascomycota;saccharomyceta;Pezizomycotina;leotiomyceta;dothideomyceta;Dothideomycetes;Dothideomycetidae;Capnodiales;Mycosphaerellaceae;Sphaerulina;	0	0	0	0	0	0	0	0	0	0	0	0	0	0	0	0	0	0	0	0	0	0	0	0
root;cellular organisms;Eukaryota;Opisthokonta;Fungi;Dikarya;Ascomycota;saccharomyceta;Pezizomycotina;leotiomyceta;dothideomyceta;Dothideomycetes;Dothideomycetidae;Capnodiales;Mycosphaerellaceae;Sphaerulina;Sphaerulina musiva;	0	0	0	0	0	0	0	0	0	0	0	0	0	0	0	0	0	0	0	0	0	0	0	0
root;cellular organisms;Eukaryota;Opisthokonta;Fungi;Dikarya;Ascomycota;saccharomyceta;Pezizomycotina;leotiomyceta;dothideomyceta;Dothideomycetes;Dothideomycetidae;Capnodiales;Mycosphaerellaceae;Sphaerulina;Sphaerulina musiva;Sphaerulina musiva SO2202;	0	14.5921	0	0	0	0	0	0	0	9.73037	0	0	0	1	0	0	0	0	0	0	0	1	0	0
root;cellular organisms;Eukaryota;Opisthokonta;Fungi;Dikarya;Ascomycota;saccharomyceta;Pezizomycotina;leotiomyceta;dothideomyceta;Dothideomycetes;Dothideomycetidae;Capnodiales;Mycosphaerellaceae;Zymoseptoria;	0	0	0	0	11.1963	0	0	13.1898	0	0	0	0	0	0	0	0	1	0	0	1	0	0	0	0
root;cellular organisms;Eukaryota;Opisthokonta;Fungi;Dikarya;Ascomycota;saccharomyceta;Pezizomycotina;leotiomyceta;dothideomyceta;Dothideomycetes;Dothideomycetidae;Capnodiales;Mycosphaerellaceae;Zymoseptoria;Zymoseptoria brevis;	36.1017	0	0	0	0	0	0	0	0	0	0	0	2	0	0	0	0	0	0	0	0	0	0	0
root;cellular organisms;Eukaryota;Opisthokonta;Fungi;Dikarya;Ascomycota;saccharomyceta;Pezizomycotina;leotiomyceta;dothideomyceta;Dothideomycetes;Dothideomycetidae;Capnodiales;Teratosphaeriaceae;	0	0	0	0	0	0	0	0	0	0	0	0	0	0	0	0	0	0	0	0	0	0	0	0
root;cellular organisms;Eukaryota;Opisthokonta;Fungi;Dikarya;Ascomycota;saccharomyceta;Pezizomycotina;leotiomyceta;dothideomyceta;Dothideomycetes;Dothideomycetidae;Capnodiales;Teratosphaeriaceae;Baudoinia;	0	0	0	0	0	0	0	0	0	0	0	0	0	0	0	0	0	0	0	0	0	0	0	0
root;cellular organisms;Eukaryota;Opisthokonta;Fungi;Dikarya;Ascomycota;saccharomyceta;Pezizomycotina;leotiomyceta;dothideomyceta;Dothideomycetes;Dothideomycetidae;Capnodiales;Teratosphaeriaceae;Baudoinia;Baudoinia panamericana;	0	0	0	0	0	0	0	0	0	0	0	0	0	0	0	0	0	0	0	0	0	0	0	0
root;cellular organisms;Eukaryota;Opisthokonta;Fungi;Dikarya;Ascomycota;saccharomyceta;Pezizomycotina;leotiomyceta;dothideomyceta;Dothideomycetes;Dothideomycetidae;Capnodiales;Teratosphaeriaceae;Baudoinia;Baudoinia panamericana;Baudoinia panamericana UAMH 10762;	0	0	0	0	33.589	0	0	0	0	0	0	0	0	0	0	0	3	0	0	0	0	0	0	0
root;cellular organisms;Eukaryota;Opisthokonta;Fungi;Dikarya;Ascomycota;saccharomyceta;Pezizomycotina;leotiomyceta;dothideomyceta;Dothideomycetes;Dothideomycetidae;Capnodiales;Teratosphaeriaceae;Hortaea;	0	0	0	0	0	0	0	0	0	0	0	0	0	0	0	0	0	0	0	0	0	0	0	0
root;cellular organisms;Eukaryota;Opisthokonta;Fungi;Dikarya;Ascomycota;saccharomyceta;Pezizomycotina;leotiomyceta;dothideomyceta;Dothideomycetes;Dothideomycetidae;Capnodiales;Teratosphaeriaceae;Hortaea;Hortaea werneckii;	0	0	0	0	0	0	0	0	0	9.73037	0	0	0	0	0	0	0	0	0	0	0	1	0	0
root;cellular organisms;Eukaryota;Opisthokonta;Fungi;Dikarya;Ascomycota;saccharomyceta;Pezizomycotina;leotiomyceta;dothideomyceta;Dothideomycetes;Dothideomycetidae;Dothideales;	0	0	0	0	0	0	0	0	0	0	0	0	0	0	0	0	0	0	0	0	0	0	0	0
root;cellular organisms;Eukaryota;Opisthokonta;Fungi;Dikarya;Ascomycota;saccharomyceta;Pezizomycotina;leotiomyceta;dothideomyceta;Dothideomycetes;Dothideomycetidae;Dothideales;Saccotheciaceae;	0	0	0	0	0	0	0	0	0	0	0	0	0	0	0	0	0	0	0	0	0	0	0	0
root;cellular organisms;Eukaryota;Opisthokonta;Fungi;Dikarya;Ascomycota;saccharomyceta;Pezizomycotina;leotiomyceta;dothideomyceta;Dothideomycetes;Dothideomycetidae;Dothideales;Saccotheciaceae;Aureobasidium;	0	0	0	0	0	0	0	0	0	0	0	0	0	0	0	0	0	0	0	0	0	0	0	0
root;cellular organisms;Eukaryota;Opisthokonta;Fungi;Dikarya;Ascomycota;saccharomyceta;Pezizomycotina;leotiomyceta;dothideomyceta;Dothideomycetes;Dothideomycetidae;Dothideales;Saccotheciaceae;Aureobasidium;Aureobasidium melanogenum;	0	0	0	0	0	0	0	0	0	0	0	0	0	0	0	0	0	0	0	0	0	0	0	0
root;cellular organisms;Eukaryota;Opisthokonta;Fungi;Dikarya;Ascomycota;saccharomyceta;Pezizomycotina;leotiomyceta;dothideomyceta;Dothideomycetes;Dothideomycetidae;Dothideales;Saccotheciaceae;Aureobasidium;Aureobasidium melanogenum;Aureobasidium melanogenum CBS 110374;	0	0	0	0	0	0	0	0	0	0	0	11.1098	0	0	0	0	0	0	0	0	0	0	0	1
root;cellular organisms;Eukaryota;Opisthokonta;Fungi;Dikarya;Ascomycota;saccharomyceta;Pezizomycotina;leotiomyceta;dothideomyceta;Dothideomycetes;Dothideomycetidae;Dothideales;Saccotheciaceae;Aureobasidium;Aureobasidium pullulans;	0	0	0	0	0	0	0	0	0	0	0	0	0	0	0	0	0	0	0	0	0	0	0	0
root;cellular organisms;Eukaryota;Opisthokonta;Fungi;Dikarya;Ascomycota;saccharomyceta;Pezizomycotina;leotiomyceta;dothideomyceta;Dothideomycetes;Dothideomycetidae;Dothideales;Saccotheciaceae;Aureobasidium;Aureobasidium pullulans;Aureobasidium pullulans EXF-150;	18.0509	0	0	0	0	0	0	0	0	0	0	0	1	0	0	0	0	0	0	0	0	0	0	0
root;cellular organisms;Eukaryota;Opisthokonta;Fungi;Dikarya;Ascomycota;saccharomyceta;Pezizomycotina;leotiomyceta;dothideomyceta;Dothideomycetes;Dothideomycetidae;Dothideales;Saccotheciaceae;Aureobasidium;Aureobasidium subglaciale;	0	0	0	0	0	0	0	0	0	0	0	0	0	0	0	0	0	0	0	0	0	0	0	0
root;cellular organisms;Eukaryota;Opisthokonta;Fungi;Dikarya;Ascomycota;saccharomyceta;Pezizomycotina;leotiomyceta;dothideomyceta;Dothideomycetes;Dothideomycetidae;Dothideales;Saccotheciaceae;Aureobasidium;Aureobasidium subglaciale;Aureobasidium subglaciale EXF-2481;	0	29.1843	0	0	22.3927	0	0	0	0	0	0	0	0	2	0	0	2	0	0	0	0	0	0	0
root;cellular organisms;Eukaryota;Opisthokonta;Fungi;Dikarya;Ascomycota;saccharomyceta;Pezizomycotina;leotiomyceta;dothideomyceta;Dothideomycetes;Dothideomycetidae;Myriangiales;	0	0	0	0	0	0	0	0	0	0	0	0	0	0	0	0	0	0	0	0	0	0	0	0
root;cellular organisms;Eukaryota;Opisthokonta;Fungi;Dikarya;Ascomycota;saccharomyceta;Pezizomycotina;leotiomyceta;dothideomyceta;Dothideomycetes;Dothideomycetidae;Myriangiales;Elsinoaceae;	0	0	0	0	0	40.2404	0	0	0	0	0	0	0	0	0	0	0	3	0	0	0	0	0	0
root;cellular organisms;Eukaryota;Opisthokonta;Fungi;Dikarya;Ascomycota;saccharomyceta;Pezizomycotina;leotiomyceta;dothideomyceta;Dothideomycetes;Dothideomycetidae;Myriangiales;Elsinoaceae;Elsinoe;	0	0	0	0	0	0	0	0	0	0	0	0	0	0	0	0	0	0	0	0	0	0	0	0
root;cellular organisms;Eukaryota;Opisthokonta;Fungi;Dikarya;Ascomycota;saccharomyceta;Pezizomycotina;leotiomyceta;dothideomyceta;Dothideomycetes;Dothideomycetidae;Myriangiales;Elsinoaceae;Elsinoe;Elsinoe australis;	0	0	0	32.5991	0	0	0	13.1898	0	9.73037	13.0258	0	0	0	0	3	0	0	0	1	0	1	1	0
root;cellular organisms;Eukaryota;Opisthokonta;Fungi;Dikarya;Ascomycota;saccharomyceta;Pezizomycotina;leotiomyceta;dothideomyceta;Dothideomycetes;Dothideomycetidae;Myriangiales;Elsinoaceae;Sphaceloma;	0	0	0	0	0	0	0	0	0	0	0	0	0	0	0	0	0	0	0	0	0	0	0	0
root;cellular organisms;Eukaryota;Opisthokonta;Fungi;Dikarya;Ascomycota;saccharomyceta;Pezizomycotina;leotiomyceta;dothideomyceta;Dothideomycetes;Dothideomycetidae;Myriangiales;Elsinoaceae;Sphaceloma;Sphaceloma murrayae;	0	0	40.6454	0	0	0	0	0	0	0	0	0	0	0	2	0	0	0	0	0	0	0	0	0
root;cellular organisms;Eukaryota;Opisthokonta;Fungi;Dikarya;Ascomycota;saccharomyceta;Pezizomycotina;leotiomyceta;dothideomyceta;Dothideomycetes;Pleosporomycetidae;	0	0	0	0	0	0	0	0	0	0	0	0	0	0	0	0	0	0	0	0	0	0	0	0
root;cellular organisms;Eukaryota;Opisthokonta;Fungi;Dikarya;Ascomycota;saccharomyceta;Pezizomycotina;leotiomyceta;dothideomyceta;Dothideomycetes;Pleosporomycetidae;Mytilinidiales;	0	0	0	0	0	0	0	0	0	0	0	0	0	0	0	0	0	0	0	0	0	0	0	0
root;cellular organisms;Eukaryota;Opisthokonta;Fungi;Dikarya;Ascomycota;saccharomyceta;Pezizomycotina;leotiomyceta;dothideomyceta;Dothideomycetes;Pleosporomycetidae;Mytilinidiales;Argynnaceae;	0	0	0	0	0	0	0	0	0	0	0	0	0	0	0	0	0	0	0	0	0	0	0	0
root;cellular organisms;Eukaryota;Opisthokonta;Fungi;Dikarya;Ascomycota;saccharomyceta;Pezizomycotina;leotiomyceta;dothideomyceta;Dothideomycetes;Pleosporomycetidae;Mytilinidiales;Argynnaceae;Lepidopterella;	0	0	0	0	0	0	0	0	0	0	0	0	0	0	0	0	0	0	0	0	0	0	0	0
root;cellular organisms;Eukaryota;Opisthokonta;Fungi;Dikarya;Ascomycota;saccharomyceta;Pezizomycotina;leotiomyceta;dothideomyceta;Dothideomycetes;Pleosporomycetidae;Mytilinidiales;Argynnaceae;Lepidopterella;Lepidopterella palustris;	0	0	0	0	0	0	0	0	0	0	0	0	0	0	0	0	0	0	0	0	0	0	0	0
root;cellular organisms;Eukaryota;Opisthokonta;Fungi;Dikarya;Ascomycota;saccharomyceta;Pezizomycotina;leotiomyceta;dothideomyceta;Dothideomycetes;Pleosporomycetidae;Mytilinidiales;Argynnaceae;Lepidopterella;Lepidopterella palustris;Lepidopterella palustris CBS 459.81;	0	14.5921	0	0	0	0	0	0	0	0	0	0	0	1	0	0	0	0	0	0	0	0	0	0
root;cellular organisms;Eukaryota;Opisthokonta;Fungi;Dikarya;Ascomycota;saccharomyceta;Pezizomycotina;leotiomyceta;dothideomyceta;Dothideomycetes;Pleosporomycetidae;Pleosporales;	0	0	0	0	22.3927	13.4135	0	0	0	9.73037	0	0	0	0	0	0	2	1	0	0	0	1	0	0
root;cellular organisms;Eukaryota;Opisthokonta;Fungi;Dikarya;Ascomycota;saccharomyceta;Pezizomycotina;leotiomyceta;dothideomyceta;Dothideomycetes;Pleosporomycetidae;Pleosporales;Corynesporascaceae;	0	0	0	0	0	0	0	0	0	0	0	0	0	0	0	0	0	0	0	0	0	0	0	0
root;cellular organisms;Eukaryota;Opisthokonta;Fungi;Dikarya;Ascomycota;saccharomyceta;Pezizomycotina;leotiomyceta;dothideomyceta;Dothideomycetes;Pleosporomycetidae;Pleosporales;Corynesporascaceae;Corynespora;	0	0	0	0	0	0	0	0	0	0	0	0	0	0	0	0	0	0	0	0	0	0	0	0
root;cellular organisms;Eukaryota;Opisthokonta;Fungi;Dikarya;Ascomycota;saccharomyceta;Pezizomycotina;leotiomyceta;dothideomyceta;Dothideomycetes;Pleosporomycetidae;Pleosporales;Corynesporascaceae;Corynespora;Corynespora cassiicola;	0	0	0	0	0	0	0	0	0	0	0	0	0	0	0	0	0	0	0	0	0	0	0	0
root;cellular organisms;Eukaryota;Opisthokonta;Fungi;Dikarya;Ascomycota;saccharomyceta;Pezizomycotina;leotiomyceta;dothideomyceta;Dothideomycetes;Pleosporomycetidae;Pleosporales;Corynesporascaceae;Corynespora;Corynespora cassiicola;Corynespora cassiicola Philippines;	0	0	60.9682	0	33.589	0	0	0	0	0	0	0	0	0	3	0	3	0	0	0	0	0	0	0
root;cellular organisms;Eukaryota;Opisthokonta;Fungi;Dikarya;Ascomycota;saccharomyceta;Pezizomycotina;leotiomyceta;dothideomyceta;Dothideomycetes;Pleosporomycetidae;Pleosporales;Lindgomycetaceae;	0	0	0	0	0	0	0	0	0	0	0	0	0	0	0	0	0	0	0	0	0	0	0	0
root;cellular organisms;Eukaryota;Opisthokonta;Fungi;Dikarya;Ascomycota;saccharomyceta;Pezizomycotina;leotiomyceta;dothideomyceta;Dothideomycetes;Pleosporomycetidae;Pleosporales;Lindgomycetaceae;Clohesyomyces;	0	0	0	0	0	0	0	0	0	0	0	0	0	0	0	0	0	0	0	0	0	0	0	0
root;cellular organisms;Eukaryota;Opisthokonta;Fungi;Dikarya;Ascomycota;saccharomyceta;Pezizomycotina;leotiomyceta;dothideomyceta;Dothideomycetes;Pleosporomycetidae;Pleosporales;Lindgomycetaceae;Clohesyomyces;Clohesyomyces aquaticus;	18.0509	0	20.3227	0	0	0	0	0	0	0	0	0	1	0	1	0	0	0	0	0	0	0	0	0
root;cellular organisms;Eukaryota;Opisthokonta;Fungi;Dikarya;Ascomycota;saccharomyceta;Pezizomycotina;leotiomyceta;dothideomyceta;Dothideomycetes;Pleosporomycetidae;Pleosporales;Massarineae;	0	0	0	0	0	0	0	0	0	0	0	0	0	0	0	0	0	0	0	0	0	0	0	0
root;cellular organisms;Eukaryota;Opisthokonta;Fungi;Dikarya;Ascomycota;saccharomyceta;Pezizomycotina;leotiomyceta;dothideomyceta;Dothideomycetes;Pleosporomycetidae;Pleosporales;Massarineae;Didymosphaeriaceae;	0	0	0	0	0	0	0	0	0	0	0	0	0	0	0	0	0	0	0	0	0	0	0	0
root;cellular organisms;Eukaryota;Opisthokonta;Fungi;Dikarya;Ascomycota;saccharomyceta;Pezizomycotina;leotiomyceta;dothideomyceta;Dothideomycetes;Pleosporomycetidae;Pleosporales;Massarineae;Didymosphaeriaceae;Paraphaeosphaeria;	0	0	0	0	0	0	0	0	0	0	0	0	0	0	0	0	0	0	0	0	0	0	0	0
root;cellular organisms;Eukaryota;Opisthokonta;Fungi;Dikarya;Ascomycota;saccharomyceta;Pezizomycotina;leotiomyceta;dothideomyceta;Dothideomycetes;Pleosporomycetidae;Pleosporales;Massarineae;Didymosphaeriaceae;Paraphaeosphaeria;Paraphaeosphaeria sporulosa;	0	43.7764	0	0	0	0	33.9955	0	28.097	0	0	0	0	3	0	0	0	0	3	0	2	0	0	0
root;cellular organisms;Eukaryota;Opisthokonta;Fungi;Dikarya;Ascomycota;saccharomyceta;Pezizomycotina;leotiomyceta;dothideomyceta;Dothideomycetes;Pleosporomycetidae;Pleosporales;Massarineae;Periconiaceae;	0	0	0	0	0	0	0	0	0	0	0	0	0	0	0	0	0	0	0	0	0	0	0	0
root;cellular organisms;Eukaryota;Opisthokonta;Fungi;Dikarya;Ascomycota;saccharomyceta;Pezizomycotina;leotiomyceta;dothideomyceta;Dothideomycetes;Pleosporomycetidae;Pleosporales;Massarineae;Periconiaceae;Periconia;	0	0	0	0	0	0	0	0	0	0	0	0	0	0	0	0	0	0	0	0	0	0	0	0
root;cellular organisms;Eukaryota;Opisthokonta;Fungi;Dikarya;Ascomycota;saccharomyceta;Pezizomycotina;leotiomyceta;dothideomyceta;Dothideomycetes;Pleosporomycetidae;Pleosporales;Massarineae;Periconiaceae;Periconia;Periconia macrospinosa;	0	14.5921	40.6454	0	33.589	13.4135	0	0	0	0	0	0	0	1	2	0	3	1	0	0	0	0	0	0
root;cellular organisms;Eukaryota;Opisthokonta;Fungi;Dikarya;Ascomycota;saccharomyceta;Pezizomycotina;leotiomyceta;dothideomyceta;Dothideomycetes;Pleosporomycetidae;Pleosporales;Pleosporineae;	0	0	0	0	11.1963	0	0	13.1898	0	0	13.0258	0	0	0	0	0	1	0	0	1	0	0	1	0
root;cellular organisms;Eukaryota;Opisthokonta;Fungi;Dikarya;Ascomycota;saccharomyceta;Pezizomycotina;leotiomyceta;dothideomyceta;Dothideomycetes;Pleosporomycetidae;Pleosporales;Pleosporineae;Didymellaceae;	0	0	0	0	11.1963	0	0	0	0	0	0	0	0	0	0	0	1	0	0	0	0	0	0	0
root;cellular organisms;Eukaryota;Opisthokonta;Fungi;Dikarya;Ascomycota;saccharomyceta;Pezizomycotina;leotiomyceta;dothideomyceta;Dothideomycetes;Pleosporomycetidae;Pleosporales;Pleosporineae;Leptosphaeriaceae;	0	0	0	0	0	0	0	0	0	0	0	0	0	0	0	0	0	0	0	0	0	0	0	0
root;cellular organisms;Eukaryota;Opisthokonta;Fungi;Dikarya;Ascomycota;saccharomyceta;Pezizomycotina;leotiomyceta;dothideomyceta;Dothideomycetes;Pleosporomycetidae;Pleosporales;Pleosporineae;Leptosphaeriaceae;Leptosphaeria;	0	0	0	0	0	0	0	0	0	0	0	0	0	0	0	0	0	0	0	0	0	0	0	0
root;cellular organisms;Eukaryota;Opisthokonta;Fungi;Dikarya;Ascomycota;saccharomyceta;Pezizomycotina;leotiomyceta;dothideomyceta;Dothideomycetes;Pleosporomycetidae;Pleosporales;Pleosporineae;Leptosphaeriaceae;Leptosphaeria;Leptosphaeria maculans species complex;	0	0	0	0	0	0	0	0	0	0	0	0	0	0	0	0	0	0	0	0	0	0	0	0
root;cellular organisms;Eukaryota;Opisthokonta;Fungi;Dikarya;Ascomycota;saccharomyceta;Pezizomycotina;leotiomyceta;dothideomyceta;Dothideomycetes;Pleosporomycetidae;Pleosporales;Pleosporineae;Leptosphaeriaceae;Leptosphaeria;Leptosphaeria maculans species complex;Leptosphaeria maculans;	0	0	0	0	0	0	0	0	0	0	0	0	0	0	0	0	0	0	0	0	0	0	0	0
root;cellular organisms;Eukaryota;Opisthokonta;Fungi;Dikarya;Ascomycota;saccharomyceta;Pezizomycotina;leotiomyceta;dothideomyceta;Dothideomycetes;Pleosporomycetidae;Pleosporales;Pleosporineae;Leptosphaeriaceae;Leptosphaeria;Leptosphaeria maculans species complex;Leptosphaeria maculans;Leptosphaeria maculans 'brassicae' group;	0	0	0	0	0	0	0	0	0	0	0	0	0	0	0	0	0	0	0	0	0	0	0	0
root;cellular organisms;Eukaryota;Opisthokonta;Fungi;Dikarya;Ascomycota;saccharomyceta;Pezizomycotina;leotiomyceta;dothideomyceta;Dothideomycetes;Pleosporomycetidae;Pleosporales;Pleosporineae;Leptosphaeriaceae;Leptosphaeria;Leptosphaeria maculans species complex;Leptosphaeria maculans;Leptosphaeria maculans 'brassicae' group;Leptosphaeria maculans JN3;	0	0	0	21.7328	0	0	0	0	0	0	0	0	0	0	0	2	0	0	0	0	0	0	0	0
root;cellular organisms;Eukaryota;Opisthokonta;Fungi;Dikarya;Ascomycota;saccharomyceta;Pezizomycotina;leotiomyceta;dothideomyceta;Dothideomycetes;Pleosporomycetidae;Pleosporales;Pleosporineae;Pleosporaceae;	36.1017	0	0	0	0	0	0	0	28.097	0	0	0	2	0	0	0	0	0	0	0	2	0	0	0
root;cellular organisms;Eukaryota;Opisthokonta;Fungi;Dikarya;Ascomycota;saccharomyceta;Pezizomycotina;leotiomyceta;dothideomyceta;Dothideomycetes;Pleosporomycetidae;Pleosporales;Pleosporineae;Pleosporaceae;Alternaria;	0	0	0	0	0	67.0673	0	13.1898	0	0	0	0	0	0	0	0	0	5	0	1	0	0	0	0
root;cellular organisms;Eukaryota;Opisthokonta;Fungi;Dikarya;Ascomycota;saccharomyceta;Pezizomycotina;leotiomyceta;dothideomyceta;Dothideomycetes;Pleosporomycetidae;Pleosporales;Pleosporineae;Pleosporaceae;Bipolaris;	0	0	0	0	0	0	0	26.3797	0	0	0	0	0	0	0	0	0	0	0	2	0	0	0	0
root;cellular organisms;Eukaryota;Opisthokonta;Fungi;Dikarya;Ascomycota;saccharomyceta;Pezizomycotina;leotiomyceta;dothideomyceta;Dothideomycetes;Pleosporomycetidae;Pleosporales;Pleosporineae;Pleosporaceae;Bipolaris;Bipolaris sorokiniana;	0	0	0	0	0	0	0	0	0	0	0	0	0	0	0	0	0	0	0	0	0	0	0	0
root;cellular organisms;Eukaryota;Opisthokonta;Fungi;Dikarya;Ascomycota;saccharomyceta;Pezizomycotina;leotiomyceta;dothideomyceta;Dothideomycetes;Pleosporomycetidae;Pleosporales;Pleosporineae;Pleosporaceae;Bipolaris;Bipolaris sorokiniana;Bipolaris sorokiniana ND90Pr;	0	0	0	0	0	0	0	13.1898	0	0	0	0	0	0	0	0	0	0	0	1	0	0	0	0
root;cellular organisms;Eukaryota;Opisthokonta;Fungi;Dikarya;Ascomycota;saccharomyceta;Pezizomycotina;leotiomyceta;dothideomyceta;Dothideomycetes;Pleosporomycetidae;Pleosporales;Pleosporineae;Pleosporaceae;Bipolaris;Bipolaris victoriae;	0	0	0	0	0	0	0	0	0	0	0	0	0	0	0	0	0	0	0	0	0	0	0	0
root;cellular organisms;Eukaryota;Opisthokonta;Fungi;Dikarya;Ascomycota;saccharomyceta;Pezizomycotina;leotiomyceta;dothideomyceta;Dothideomycetes;Pleosporomycetidae;Pleosporales;Pleosporineae;Pleosporaceae;Bipolaris;Bipolaris victoriae;Bipolaris victoriae FI3;	0	0	0	0	0	0	0	0	0	19.4607	0	0	0	0	0	0	0	0	0	0	0	2	0	0
root;cellular organisms;Eukaryota;Opisthokonta;Fungi;Dikarya;Ascomycota;saccharomyceta;Pezizomycotina;leotiomyceta;dothideomyceta;Dothideomycetes;Pleosporomycetidae;Pleosporales;Pleosporineae;Pleosporaceae;Pyrenophora;	18.0509	0	0	0	0	0	0	0	0	0	0	0	1	0	0	0	0	0	0	0	0	0	0	0
root;cellular organisms;Eukaryota;Opisthokonta;Fungi;Dikarya;Ascomycota;saccharomyceta;Pezizomycotina;leotiomyceta;dothideomyceta;Dothideomycetes;Pleosporomycetidae;Pleosporales;Pleosporineae;Pleosporaceae;Pyrenophora;Pyrenophora teres;	0	0	0	0	0	0	0	0	0	0	0	0	0	0	0	0	0	0	0	0	0	0	0	0
root;cellular organisms;Eukaryota;Opisthokonta;Fungi;Dikarya;Ascomycota;saccharomyceta;Pezizomycotina;leotiomyceta;dothideomyceta;Dothideomycetes;Pleosporomycetidae;Pleosporales;Pleosporineae;Pleosporaceae;Pyrenophora;Pyrenophora teres;Pyrenophora teres f. teres;	0	0	0	0	0	0	0	0	0	0	0	0	0	0	0	0	0	0	0	0	0	0	0	0
root;cellular organisms;Eukaryota;Opisthokonta;Fungi;Dikarya;Ascomycota;saccharomyceta;Pezizomycotina;leotiomyceta;dothideomyceta;Dothideomycetes;Pleosporomycetidae;Pleosporales;Pleosporineae;Pleosporaceae;Pyrenophora;Pyrenophora teres;Pyrenophora teres f. teres;Pyrenophora teres f. teres 0-1;	18.0509	29.1843	0	0	0	0	0	0	0	0	0	0	1	2	0	0	0	0	0	0	0	0	0	0
root;cellular organisms;Eukaryota;Opisthokonta;Fungi;Dikarya;Ascomycota;saccharomyceta;Pezizomycotina;leotiomyceta;dothideomyceta;Dothideomycetes;Pleosporomycetidae;Pleosporales;Pleosporineae;Pleosporaceae;Pyrenophora;Pyrenophora tritici-repentis;	0	0	0	0	11.1963	0	0	0	0	0	0	0	0	0	0	0	1	0	0	0	0	0	0	0
root;cellular organisms;Eukaryota;Opisthokonta;Fungi;Dikarya;Ascomycota;saccharomyceta;Pezizomycotina;leotiomyceta;dothideomyceta;Dothideomycetes;Pleosporomycetidae;Pleosporomycetidae incertae sedis;	0	0	0	0	0	0	0	0	0	0	0	0	0	0	0	0	0	0	0	0	0	0	0	0
root;cellular organisms;Eukaryota;Opisthokonta;Fungi;Dikarya;Ascomycota;saccharomyceta;Pezizomycotina;leotiomyceta;dothideomyceta;Dothideomycetes;Pleosporomycetidae;Pleosporomycetidae incertae sedis;Gloniaceae;	36.1017	0	0	0	0	0	0	0	0	0	0	0	2	0	0	0	0	0	0	0	0	0	0	0
root;cellular organisms;Eukaryota;Opisthokonta;Fungi;Dikarya;Ascomycota;saccharomyceta;Pezizomycotina;leotiomyceta;dothideomyceta;Dothideomycetes;Pleosporomycetidae;Pleosporomycetidae incertae sedis;Gloniaceae;Glonium;	0	0	0	0	0	0	0	0	0	0	0	0	0	0	0	0	0	0	0	0	0	0	0	0
root;cellular organisms;Eukaryota;Opisthokonta;Fungi;Dikarya;Ascomycota;saccharomyceta;Pezizomycotina;leotiomyceta;dothideomyceta;Dothideomycetes;Pleosporomycetidae;Pleosporomycetidae incertae sedis;Gloniaceae;Glonium;Glonium stellatum;	0	0	40.6454	0	0	0	0	0	0	0	0	0	0	0	2	0	0	0	0	0	0	0	0	0
root;cellular organisms;Eukaryota;Opisthokonta;Fungi;Dikarya;Ascomycota;saccharomyceta;Pezizomycotina;leotiomyceta;Eurotiomycetes;	90.2543	43.7764	40.6454	0	11.1963	40.2404	56.6591	0	14.0485	38.9215	0	22.2195	5	3	2	0	1	3	5	0	1	4	0	2
root;cellular organisms;Eukaryota;Opisthokonta;Fungi;Dikarya;Ascomycota;saccharomyceta;Pezizomycotina;leotiomyceta;Eurotiomycetes;Chaetothyriomycetidae;	0	0	0	0	0	0	0	0	0	0	0	0	0	0	0	0	0	0	0	0	0	0	0	0
root;cellular organisms;Eukaryota;Opisthokonta;Fungi;Dikarya;Ascomycota;saccharomyceta;Pezizomycotina;leotiomyceta;Eurotiomycetes;Chaetothyriomycetidae;Chaetothyriales;	0	14.5921	20.3227	65.1983	0	40.2404	0	0	0	0	0	0	0	1	1	6	0	3	0	0	0	0	0	0
root;cellular organisms;Eukaryota;Opisthokonta;Fungi;Dikarya;Ascomycota;saccharomyceta;Pezizomycotina;leotiomyceta;Eurotiomycetes;Chaetothyriomycetidae;Chaetothyriales;Cyphellophoraceae;	0	0	0	0	0	0	0	0	0	0	0	0	0	0	0	0	0	0	0	0	0	0	0	0
root;cellular organisms;Eukaryota;Opisthokonta;Fungi;Dikarya;Ascomycota;saccharomyceta;Pezizomycotina;leotiomyceta;Eurotiomycetes;Chaetothyriomycetidae;Chaetothyriales;Cyphellophoraceae;Cyphellophora;	0	0	0	0	0	0	0	0	0	0	0	0	0	0	0	0	0	0	0	0	0	0	0	0
root;cellular organisms;Eukaryota;Opisthokonta;Fungi;Dikarya;Ascomycota;saccharomyceta;Pezizomycotina;leotiomyceta;Eurotiomycetes;Chaetothyriomycetidae;Chaetothyriales;Cyphellophoraceae;Cyphellophora;Cyphellophora europaea;	0	0	0	0	0	0	0	0	0	0	0	0	0	0	0	0	0	0	0	0	0	0	0	0
root;cellular organisms;Eukaryota;Opisthokonta;Fungi;Dikarya;Ascomycota;saccharomyceta;Pezizomycotina;leotiomyceta;Eurotiomycetes;Chaetothyriomycetidae;Chaetothyriales;Cyphellophoraceae;Cyphellophora;Cyphellophora europaea;Cyphellophora europaea CBS 101466;	0	29.1843	0	0	0	0	0	0	0	0	39.0773	0	0	2	0	0	0	0	0	0	0	0	3	0
root;cellular organisms;Eukaryota;Opisthokonta;Fungi;Dikarya;Ascomycota;saccharomyceta;Pezizomycotina;leotiomyceta;Eurotiomycetes;Chaetothyriomycetidae;Chaetothyriales;Herpotrichiellaceae;	0	0	0	0	0	0	0	13.1898	0	9.73037	0	0	0	0	0	0	0	0	0	1	0	1	0	0
root;cellular organisms;Eukaryota;Opisthokonta;Fungi;Dikarya;Ascomycota;saccharomyceta;Pezizomycotina;leotiomyceta;Eurotiomycetes;Chaetothyriomycetidae;Chaetothyriales;Herpotrichiellaceae;Capronia;	0	0	0	0	0	0	0	0	0	0	0	0	0	0	0	0	0	0	0	0	0	0	0	0
root;cellular organisms;Eukaryota;Opisthokonta;Fungi;Dikarya;Ascomycota;saccharomyceta;Pezizomycotina;leotiomyceta;Eurotiomycetes;Chaetothyriomycetidae;Chaetothyriales;Herpotrichiellaceae;Capronia;Capronia coronata;	0	0	0	0	0	0	0	0	0	0	0	0	0	0	0	0	0	0	0	0	0	0	0	0
root;cellular organisms;Eukaryota;Opisthokonta;Fungi;Dikarya;Ascomycota;saccharomyceta;Pezizomycotina;leotiomyceta;Eurotiomycetes;Chaetothyriomycetidae;Chaetothyriales;Herpotrichiellaceae;Capronia;Capronia coronata;Capronia coronata CBS 617.96;	0	0	0	32.5991	0	0	0	0	0	0	0	0	0	0	0	3	0	0	0	0	0	0	0	0
root;cellular organisms;Eukaryota;Opisthokonta;Fungi;Dikarya;Ascomycota;saccharomyceta;Pezizomycotina;leotiomyceta;Eurotiomycetes;Chaetothyriomycetidae;Chaetothyriales;Herpotrichiellaceae;Capronia;Capronia epimyces;	0	0	0	0	0	0	0	0	0	0	0	0	0	0	0	0	0	0	0	0	0	0	0	0
root;cellular organisms;Eukaryota;Opisthokonta;Fungi;Dikarya;Ascomycota;saccharomyceta;Pezizomycotina;leotiomyceta;Eurotiomycetes;Chaetothyriomycetidae;Chaetothyriales;Herpotrichiellaceae;Capronia;Capronia epimyces;Capronia epimyces CBS 606.96;	0	0	0	0	0	0	11.3318	0	0	0	0	0	0	0	0	0	0	0	1	0	0	0	0	0
root;cellular organisms;Eukaryota;Opisthokonta;Fungi;Dikarya;Ascomycota;saccharomyceta;Pezizomycotina;leotiomyceta;Eurotiomycetes;Chaetothyriomycetidae;Chaetothyriales;Herpotrichiellaceae;Cladophialophora;	0	0	0	0	0	0	0	26.3797	0	0	0	0	0	0	0	0	0	0	0	2	0	0	0	0
root;cellular organisms;Eukaryota;Opisthokonta;Fungi;Dikarya;Ascomycota;saccharomyceta;Pezizomycotina;leotiomyceta;Eurotiomycetes;Chaetothyriomycetidae;Chaetothyriales;Herpotrichiellaceae;Cladophialophora;Cladophialophora immunda;	0	0	0	0	0	13.4135	0	0	0	0	0	0	0	0	0	0	0	1	0	0	0	0	0	0
root;cellular organisms;Eukaryota;Opisthokonta;Fungi;Dikarya;Ascomycota;saccharomyceta;Pezizomycotina;leotiomyceta;Eurotiomycetes;Chaetothyriomycetidae;Chaetothyriales;Herpotrichiellaceae;Cladophialophora;Cladophialophora yegresii;	0	0	0	0	0	0	0	0	0	0	0	0	0	0	0	0	0	0	0	0	0	0	0	0
root;cellular organisms;Eukaryota;Opisthokonta;Fungi;Dikarya;Ascomycota;saccharomyceta;Pezizomycotina;leotiomyceta;Eurotiomycetes;Chaetothyriomycetidae;Chaetothyriales;Herpotrichiellaceae;Cladophialophora;Cladophialophora yegresii;Cladophialophora yegresii CBS 114405;	18.0509	0	0	21.7328	0	0	0	0	0	0	0	0	1	0	0	2	0	0	0	0	0	0	0	0
root;cellular organisms;Eukaryota;Opisthokonta;Fungi;Dikarya;Ascomycota;saccharomyceta;Pezizomycotina;leotiomyceta;Eurotiomycetes;Chaetothyriomycetidae;Chaetothyriales;Herpotrichiellaceae;Exophiala;	0	0	0	0	0	0	0	0	0	0	0	0	0	0	0	0	0	0	0	0	0	0	0	0
root;cellular organisms;Eukaryota;Opisthokonta;Fungi;Dikarya;Ascomycota;saccharomyceta;Pezizomycotina;leotiomyceta;Eurotiomycetes;Chaetothyriomycetidae;Chaetothyriales;Herpotrichiellaceae;Exophiala;Exophiala aquamarina;	0	0	0	0	0	0	0	0	0	0	0	0	0	0	0	0	0	0	0	0	0	0	0	0
root;cellular organisms;Eukaryota;Opisthokonta;Fungi;Dikarya;Ascomycota;saccharomyceta;Pezizomycotina;leotiomyceta;Eurotiomycetes;Chaetothyriomycetidae;Chaetothyriales;Herpotrichiellaceae;Exophiala;Exophiala aquamarina;Exophiala aquamarina CBS 119918;	36.1017	0	0	0	0	0	0	0	0	9.73037	0	0	2	0	0	0	0	0	0	0	0	1	0	0
root;cellular organisms;Eukaryota;Opisthokonta;Fungi;Dikarya;Ascomycota;saccharomyceta;Pezizomycotina;leotiomyceta;Eurotiomycetes;Chaetothyriomycetidae;Chaetothyriales;Herpotrichiellaceae;Exophiala;Exophiala dermatitidis;	0	0	0	0	0	0	0	0	0	0	0	0	0	0	0	0	0	0	0	0	0	0	0	0
root;cellular organisms;Eukaryota;Opisthokonta;Fungi;Dikarya;Ascomycota;saccharomyceta;Pezizomycotina;leotiomyceta;Eurotiomycetes;Chaetothyriomycetidae;Chaetothyriales;Herpotrichiellaceae;Exophiala;Exophiala dermatitidis;Exophiala dermatitidis NIH/UT8656;	0	0	0	0	0	0	22.6637	0	0	0	0	0	0	0	0	0	0	0	2	0	0	0	0	0
root;cellular organisms;Eukaryota;Opisthokonta;Fungi;Dikarya;Ascomycota;saccharomyceta;Pezizomycotina;leotiomyceta;Eurotiomycetes;Chaetothyriomycetidae;Chaetothyriales;Herpotrichiellaceae;Exophiala;Exophiala sideris;	0	0	20.3227	0	0	0	0	39.5695	0	0	0	0	0	0	1	0	0	0	0	3	0	0	0	0
root;cellular organisms;Eukaryota;Opisthokonta;Fungi;Dikarya;Ascomycota;saccharomyceta;Pezizomycotina;leotiomyceta;Eurotiomycetes;Chaetothyriomycetidae;Chaetothyriales;Herpotrichiellaceae;Exophiala;Exophiala spinifera;	0	0	0	0	22.3927	0	0	0	28.097	0	0	0	0	0	0	0	2	0	0	0	2	0	0	0
root;cellular organisms;Eukaryota;Opisthokonta;Fungi;Dikarya;Ascomycota;saccharomyceta;Pezizomycotina;leotiomyceta;Eurotiomycetes;Chaetothyriomycetidae;Chaetothyriales;Herpotrichiellaceae;Exophiala;Exophiala xenobiotica;	0	29.1843	20.3227	0	0	0	22.6637	0	0	0	0	0	0	2	1	0	0	0	2	0	0	0	0	0
root;cellular organisms;Eukaryota;Opisthokonta;Fungi;Dikarya;Ascomycota;saccharomyceta;Pezizomycotina;leotiomyceta;Eurotiomycetes;Chaetothyriomycetidae;Chaetothyriales;Herpotrichiellaceae;Fonsecaea;	0	0	0	0	0	0	0	0	0	0	0	0	0	0	0	0	0	0	0	0	0	0	0	0
root;cellular organisms;Eukaryota;Opisthokonta;Fungi;Dikarya;Ascomycota;saccharomyceta;Pezizomycotina;leotiomyceta;Eurotiomycetes;Chaetothyriomycetidae;Chaetothyriales;Herpotrichiellaceae;Fonsecaea;Fonsecaea erecta;	0	0	20.3227	0	0	0	0	0	0	0	0	0	0	0	1	0	0	0	0	0	0	0	0	0
root;cellular organisms;Eukaryota;Opisthokonta;Fungi;Dikarya;Ascomycota;saccharomyceta;Pezizomycotina;leotiomyceta;Eurotiomycetes;Chaetothyriomycetidae;Chaetothyriales;Herpotrichiellaceae;Fonsecaea;Fonsecaea monophora;	0	0	0	0	0	0	0	0	0	0	0	11.1098	0	0	0	0	0	0	0	0	0	0	0	1
root;cellular organisms;Eukaryota;Opisthokonta;Fungi;Dikarya;Ascomycota;saccharomyceta;Pezizomycotina;leotiomyceta;Eurotiomycetes;Chaetothyriomycetidae;Chaetothyriales;Herpotrichiellaceae;Phialophora;	0	0	0	0	0	0	0	0	0	0	0	0	0	0	0	0	0	0	0	0	0	0	0	0
root;cellular organisms;Eukaryota;Opisthokonta;Fungi;Dikarya;Ascomycota;saccharomyceta;Pezizomycotina;leotiomyceta;Eurotiomycetes;Chaetothyriomycetidae;Chaetothyriales;Herpotrichiellaceae;Phialophora;Phialophora attae;	0	0	20.3227	0	22.3927	0	0	0	0	0	0	0	0	0	1	0	2	0	0	0	0	0	0	0
root;cellular organisms;Eukaryota;Opisthokonta;Fungi;Dikarya;Ascomycota;saccharomyceta;Pezizomycotina;leotiomyceta;Eurotiomycetes;Chaetothyriomycetidae;Chaetothyriales;unclassified Chaetothyriales;	0	0	0	0	0	0	0	0	0	0	0	0	0	0	0	0	0	0	0	0	0	0	0	0
root;cellular organisms;Eukaryota;Opisthokonta;Fungi;Dikarya;Ascomycota;saccharomyceta;Pezizomycotina;leotiomyceta;Eurotiomycetes;Chaetothyriomycetidae;Chaetothyriales;unclassified Chaetothyriales;Chaetothyriales sp. CBS 134920;	0	0	0	0	0	13.4135	0	0	0	0	0	0	0	0	0	0	0	1	0	0	0	0	0	0
root;cellular organisms;Eukaryota;Opisthokonta;Fungi;Dikarya;Ascomycota;saccharomyceta;Pezizomycotina;leotiomyceta;Eurotiomycetes;Chaetothyriomycetidae;Verrucariales;	0	0	0	0	0	0	0	0	0	0	0	0	0	0	0	0	0	0	0	0	0	0	0	0
root;cellular organisms;Eukaryota;Opisthokonta;Fungi;Dikarya;Ascomycota;saccharomyceta;Pezizomycotina;leotiomyceta;Eurotiomycetes;Chaetothyriomycetidae;Verrucariales;Verrucariaceae;	0	0	0	0	0	0	0	0	0	0	0	0	0	0	0	0	0	0	0	0	0	0	0	0
root;cellular organisms;Eukaryota;Opisthokonta;Fungi;Dikarya;Ascomycota;saccharomyceta;Pezizomycotina;leotiomyceta;Eurotiomycetes;Chaetothyriomycetidae;Verrucariales;Verrucariaceae;Endocarpon;	0	0	0	0	0	0	0	0	0	0	0	0	0	0	0	0	0	0	0	0	0	0	0	0
root;cellular organisms;Eukaryota;Opisthokonta;Fungi;Dikarya;Ascomycota;saccharomyceta;Pezizomycotina;leotiomyceta;Eurotiomycetes;Chaetothyriomycetidae;Verrucariales;Verrucariaceae;Endocarpon;Endocarpon pusillum;	0	0	0	0	0	0	0	0	0	0	0	0	0	0	0	0	0	0	0	0	0	0	0	0
root;cellular organisms;Eukaryota;Opisthokonta;Fungi;Dikarya;Ascomycota;saccharomyceta;Pezizomycotina;leotiomyceta;Eurotiomycetes;Chaetothyriomycetidae;Verrucariales;Verrucariaceae;Endocarpon;Endocarpon pusillum;Endocarpon pusillum Z07020;	0	0	0	0	11.1963	0	0	0	0	0	0	0	0	0	0	0	1	0	0	0	0	0	0	0
root;cellular organisms;Eukaryota;Opisthokonta;Fungi;Dikarya;Ascomycota;saccharomyceta;Pezizomycotina;leotiomyceta;Eurotiomycetes;Eurotiomycetidae;	54.1526	29.1843	20.3227	43.4655	22.3927	26.8269	33.9955	39.5695	28.097	29.1911	0	55.5488	3	2	1	4	2	2	3	3	2	3	0	5
root;cellular organisms;Eukaryota;Opisthokonta;Fungi;Dikarya;Ascomycota;saccharomyceta;Pezizomycotina;leotiomyceta;Eurotiomycetes;Eurotiomycetidae;Eurotiales;	0	14.5921	20.3227	21.7328	11.1963	26.8269	33.9955	0	42.1455	0	39.0773	33.3293	0	1	1	2	1	2	3	0	3	0	3	3
root;cellular organisms;Eukaryota;Opisthokonta;Fungi;Dikarya;Ascomycota;saccharomyceta;Pezizomycotina;leotiomyceta;Eurotiomycetes;Eurotiomycetidae;Eurotiales;Aspergillaceae;	54.1526	14.5921	20.3227	43.4655	0	40.2404	79.3228	0	0	48.6519	39.0773	22.2195	3	1	1	4	0	3	7	0	0	5	3	2
root;cellular organisms;Eukaryota;Opisthokonta;Fungi;Dikarya;Ascomycota;saccharomyceta;Pezizomycotina;leotiomyceta;Eurotiomycetes;Eurotiomycetidae;Eurotiales;Aspergillaceae;Aspergillus;	36.1017	72.9607	0	0	44.7853	40.2404	101.986	13.1898	42.1455	68.1126	13.0258	55.5488	2	5	0	0	4	3	9	1	3	7	1	5
root;cellular organisms;Eukaryota;Opisthokonta;Fungi;Dikarya;Ascomycota;saccharomyceta;Pezizomycotina;leotiomyceta;Eurotiomycetes;Eurotiomycetidae;Eurotiales;Aspergillaceae;Aspergillus;Aspergillus awamori;	0	0	0	0	0	0	0	0	0	0	0	33.3293	0	0	0	0	0	0	0	0	0	0	0	3
root;cellular organisms;Eukaryota;Opisthokonta;Fungi;Dikarya;Ascomycota;saccharomyceta;Pezizomycotina;leotiomyceta;Eurotiomycetes;Eurotiomycetidae;Eurotiales;Aspergillaceae;Aspergillus;Aspergillus bombycis;	0	0	0	0	0	0	0	0	0	0	0	11.1098	0	0	0	0	0	0	0	0	0	0	0	1
root;cellular organisms;Eukaryota;Opisthokonta;Fungi;Dikarya;Ascomycota;saccharomyceta;Pezizomycotina;leotiomyceta;Eurotiomycetes;Eurotiomycetidae;Eurotiales;Aspergillaceae;Aspergillus;Aspergillus calidoustus;	0	0	0	0	22.3927	0	0	0	0	0	13.0258	0	0	0	0	0	2	0	0	0	0	0	1	0
root;cellular organisms;Eukaryota;Opisthokonta;Fungi;Dikarya;Ascomycota;saccharomyceta;Pezizomycotina;leotiomyceta;Eurotiomycetes;Eurotiomycetidae;Eurotiales;Aspergillaceae;Aspergillus;Aspergillus carbonarius;	0	0	0	0	0	0	0	0	0	0	0	0	0	0	0	0	0	0	0	0	0	0	0	0
root;cellular organisms;Eukaryota;Opisthokonta;Fungi;Dikarya;Ascomycota;saccharomyceta;Pezizomycotina;leotiomyceta;Eurotiomycetes;Eurotiomycetidae;Eurotiales;Aspergillaceae;Aspergillus;Aspergillus carbonarius;Aspergillus carbonarius ITEM 5010;	0	0	0	0	0	13.4135	0	0	0	0	0	0	0	0	0	0	0	1	0	0	0	0	0	0
root;cellular organisms;Eukaryota;Opisthokonta;Fungi;Dikarya;Ascomycota;saccharomyceta;Pezizomycotina;leotiomyceta;Eurotiomycetes;Eurotiomycetidae;Eurotiales;Aspergillaceae;Aspergillus;Aspergillus cristatus;	0	0	20.3227	0	0	0	0	0	0	0	0	0	0	0	1	0	0	0	0	0	0	0	0	0
root;cellular organisms;Eukaryota;Opisthokonta;Fungi;Dikarya;Ascomycota;saccharomyceta;Pezizomycotina;leotiomyceta;Eurotiomycetes;Eurotiomycetidae;Eurotiales;Aspergillaceae;Aspergillus;Aspergillus fijiensis;	0	0	0	0	0	0	0	0	0	0	0	0	0	0	0	0	0	0	0	0	0	0	0	0
root;cellular organisms;Eukaryota;Opisthokonta;Fungi;Dikarya;Ascomycota;saccharomyceta;Pezizomycotina;leotiomyceta;Eurotiomycetes;Eurotiomycetidae;Eurotiales;Aspergillaceae;Aspergillus;Aspergillus fijiensis;Aspergillus fijiensis CBS 313.89;	0	0	40.6454	0	0	0	0	0	0	0	0	0	0	0	2	0	0	0	0	0	0	0	0	0
root;cellular organisms;Eukaryota;Opisthokonta;Fungi;Dikarya;Ascomycota;saccharomyceta;Pezizomycotina;leotiomyceta;Eurotiomycetes;Eurotiomycetidae;Eurotiales;Aspergillaceae;Aspergillus;Aspergillus homomorphus;	0	0	0	0	0	0	0	0	0	0	0	0	0	0	0	0	0	0	0	0	0	0	0	0
root;cellular organisms;Eukaryota;Opisthokonta;Fungi;Dikarya;Ascomycota;saccharomyceta;Pezizomycotina;leotiomyceta;Eurotiomycetes;Eurotiomycetidae;Eurotiales;Aspergillaceae;Aspergillus;Aspergillus homomorphus;Aspergillus homomorphus CBS 101889;	0	0	0	0	0	13.4135	0	0	0	0	0	0	0	0	0	0	0	1	0	0	0	0	0	0
root;cellular organisms;Eukaryota;Opisthokonta;Fungi;Dikarya;Ascomycota;saccharomyceta;Pezizomycotina;leotiomyceta;Eurotiomycetes;Eurotiomycetidae;Eurotiales;Aspergillaceae;Aspergillus;Aspergillus ibericus;	0	0	0	0	0	0	0	0	0	0	0	0	0	0	0	0	0	0	0	0	0	0	0	0
root;cellular organisms;Eukaryota;Opisthokonta;Fungi;Dikarya;Ascomycota;saccharomyceta;Pezizomycotina;leotiomyceta;Eurotiomycetes;Eurotiomycetidae;Eurotiales;Aspergillaceae;Aspergillus;Aspergillus ibericus;Aspergillus ibericus CBS 121593;	0	0	0	0	11.1963	0	0	0	0	0	0	0	0	0	0	0	1	0	0	0	0	0	0	0
root;cellular organisms;Eukaryota;Opisthokonta;Fungi;Dikarya;Ascomycota;saccharomyceta;Pezizomycotina;leotiomyceta;Eurotiomycetes;Eurotiomycetidae;Eurotiales;Aspergillaceae;Aspergillus;Aspergillus japonicus;	0	0	0	0	0	0	0	0	0	0	0	0	0	0	0	0	0	0	0	0	0	0	0	0
root;cellular organisms;Eukaryota;Opisthokonta;Fungi;Dikarya;Ascomycota;saccharomyceta;Pezizomycotina;leotiomyceta;Eurotiomycetes;Eurotiomycetidae;Eurotiales;Aspergillaceae;Aspergillus;Aspergillus japonicus;Aspergillus japonicus CBS 114.51;	0	29.1843	0	0	0	0	0	0	0	0	0	0	0	2	0	0	0	0	0	0	0	0	0	0
root;cellular organisms;Eukaryota;Opisthokonta;Fungi;Dikarya;Ascomycota;saccharomyceta;Pezizomycotina;leotiomyceta;Eurotiomycetes;Eurotiomycetidae;Eurotiales;Aspergillaceae;Aspergillus;Aspergillus lentulus;	0	0	0	0	0	26.8269	0	0	0	0	0	0	0	0	0	0	0	2	0	0	0	0	0	0
root;cellular organisms;Eukaryota;Opisthokonta;Fungi;Dikarya;Ascomycota;saccharomyceta;Pezizomycotina;leotiomyceta;Eurotiomycetes;Eurotiomycetidae;Eurotiales;Aspergillaceae;Aspergillus;Aspergillus luchuensis;	0	0	0	0	0	0	0	0	0	0	0	0	0	0	0	0	0	0	0	0	0	0	0	0
root;cellular organisms;Eukaryota;Opisthokonta;Fungi;Dikarya;Ascomycota;saccharomyceta;Pezizomycotina;leotiomyceta;Eurotiomycetes;Eurotiomycetidae;Eurotiales;Aspergillaceae;Aspergillus;Aspergillus luchuensis;Aspergillus luchuensis CBS 106.47;	0	14.5921	0	0	0	0	0	0	0	0	0	0	0	1	0	0	0	0	0	0	0	0	0	0
root;cellular organisms;Eukaryota;Opisthokonta;Fungi;Dikarya;Ascomycota;saccharomyceta;Pezizomycotina;leotiomyceta;Eurotiomycetes;Eurotiomycetidae;Eurotiales;Aspergillaceae;Aspergillus;Aspergillus mulundensis;	0	0	0	0	0	0	0	0	0	9.73037	0	0	0	0	0	0	0	0	0	0	0	1	0	0
root;cellular organisms;Eukaryota;Opisthokonta;Fungi;Dikarya;Ascomycota;saccharomyceta;Pezizomycotina;leotiomyceta;Eurotiomycetes;Eurotiomycetidae;Eurotiales;Aspergillaceae;Aspergillus;Aspergillus novofumigatus;	0	0	0	0	0	0	0	0	0	0	0	0	0	0	0	0	0	0	0	0	0	0	0	0
root;cellular organisms;Eukaryota;Opisthokonta;Fungi;Dikarya;Ascomycota;saccharomyceta;Pezizomycotina;leotiomyceta;Eurotiomycetes;Eurotiomycetidae;Eurotiales;Aspergillaceae;Aspergillus;Aspergillus novofumigatus;Aspergillus novofumigatus IBT 16806;	0	0	40.6454	0	0	0	0	0	0	0	0	0	0	0	2	0	0	0	0	0	0	0	0	0
root;cellular organisms;Eukaryota;Opisthokonta;Fungi;Dikarya;Ascomycota;saccharomyceta;Pezizomycotina;leotiomyceta;Eurotiomycetes;Eurotiomycetidae;Eurotiales;Aspergillaceae;Aspergillus;Aspergillus ruber;	0	0	0	0	0	0	0	0	0	0	0	0	0	0	0	0	0	0	0	0	0	0	0	0
root;cellular organisms;Eukaryota;Opisthokonta;Fungi;Dikarya;Ascomycota;saccharomyceta;Pezizomycotina;leotiomyceta;Eurotiomycetes;Eurotiomycetidae;Eurotiales;Aspergillaceae;Aspergillus;Aspergillus ruber;Aspergillus ruber CBS 135680;	0	0	0	0	0	0	22.6637	0	0	0	13.0258	0	0	0	0	0	0	0	2	0	0	0	1	0
root;cellular organisms;Eukaryota;Opisthokonta;Fungi;Dikarya;Ascomycota;saccharomyceta;Pezizomycotina;leotiomyceta;Eurotiomycetes;Eurotiomycetidae;Eurotiales;Aspergillaceae;Aspergillus;Aspergillus sclerotialis;	0	43.7764	0	0	0	0	0	26.3797	0	0	0	0	0	3	0	0	0	0	0	2	0	0	0	0
root;cellular organisms;Eukaryota;Opisthokonta;Fungi;Dikarya;Ascomycota;saccharomyceta;Pezizomycotina;leotiomyceta;Eurotiomycetes;Eurotiomycetidae;Eurotiales;Aspergillaceae;Aspergillus;Aspergillus sclerotiicarbonarius;	0	0	0	0	0	0	0	0	0	0	0	0	0	0	0	0	0	0	0	0	0	0	0	0
root;cellular organisms;Eukaryota;Opisthokonta;Fungi;Dikarya;Ascomycota;saccharomyceta;Pezizomycotina;leotiomyceta;Eurotiomycetes;Eurotiomycetidae;Eurotiales;Aspergillaceae;Aspergillus;Aspergillus sclerotiicarbonarius;Aspergillus sclerotiicarbonarius CBS 121057;	0	0	0	0	11.1963	13.4135	0	0	0	0	0	0	0	0	0	0	1	1	0	0	0	0	0	0
root;cellular organisms;Eukaryota;Opisthokonta;Fungi;Dikarya;Ascomycota;saccharomyceta;Pezizomycotina;leotiomyceta;Eurotiomycetes;Eurotiomycetidae;Eurotiales;Aspergillaceae;Aspergillus;Aspergillus steynii;	0	0	0	0	0	0	0	0	0	0	0	0	0	0	0	0	0	0	0	0	0	0	0	0
root;cellular organisms;Eukaryota;Opisthokonta;Fungi;Dikarya;Ascomycota;saccharomyceta;Pezizomycotina;leotiomyceta;Eurotiomycetes;Eurotiomycetidae;Eurotiales;Aspergillaceae;Aspergillus;Aspergillus steynii;Aspergillus steynii IBT 23096;	0	0	0	0	0	0	0	0	14.0485	0	0	0	0	0	0	0	0	0	0	0	1	0	0	0
root;cellular organisms;Eukaryota;Opisthokonta;Fungi;Dikarya;Ascomycota;saccharomyceta;Pezizomycotina;leotiomyceta;Eurotiomycetes;Eurotiomycetidae;Eurotiales;Aspergillaceae;Aspergillus;Aspergillus taichungensis;	0	0	0	0	0	0	0	0	28.097	0	0	0	0	0	0	0	0	0	0	0	2	0	0	0
root;cellular organisms;Eukaryota;Opisthokonta;Fungi;Dikarya;Ascomycota;saccharomyceta;Pezizomycotina;leotiomyceta;Eurotiomycetes;Eurotiomycetidae;Eurotiales;Aspergillaceae;Aspergillus;Aspergillus terreus;	0	0	0	0	0	0	0	0	0	0	0	0	0	0	0	0	0	0	0	0	0	0	0	0
root;cellular organisms;Eukaryota;Opisthokonta;Fungi;Dikarya;Ascomycota;saccharomyceta;Pezizomycotina;leotiomyceta;Eurotiomycetes;Eurotiomycetidae;Eurotiales;Aspergillaceae;Aspergillus;Aspergillus terreus;Aspergillus terreus NIH2624;	18.0509	0	0	0	0	0	0	0	0	0	0	0	1	0	0	0	0	0	0	0	0	0	0	0
root;cellular organisms;Eukaryota;Opisthokonta;Fungi;Dikarya;Ascomycota;saccharomyceta;Pezizomycotina;leotiomyceta;Eurotiomycetes;Eurotiomycetidae;Eurotiales;Aspergillaceae;Aspergillus;Aspergillus udagawae;	0	0	0	21.7328	0	0	0	0	0	0	0	0	0	0	0	2	0	0	0	0	0	0	0	0
root;cellular organisms;Eukaryota;Opisthokonta;Fungi;Dikarya;Ascomycota;saccharomyceta;Pezizomycotina;leotiomyceta;Eurotiomycetes;Eurotiomycetidae;Eurotiales;Aspergillaceae;Aspergillus;Aspergillus wentii;	0	0	0	0	0	0	0	0	0	0	0	0	0	0	0	0	0	0	0	0	0	0	0	0
root;cellular organisms;Eukaryota;Opisthokonta;Fungi;Dikarya;Ascomycota;saccharomyceta;Pezizomycotina;leotiomyceta;Eurotiomycetes;Eurotiomycetidae;Eurotiales;Aspergillaceae;Aspergillus;Aspergillus wentii;Aspergillus wentii DTO 134E9;	0	0	0	0	0	26.8269	0	0	70.2425	0	0	0	0	0	0	0	0	2	0	0	5	0	0	0
root;cellular organisms;Eukaryota;Opisthokonta;Fungi;Dikarya;Ascomycota;saccharomyceta;Pezizomycotina;leotiomyceta;Eurotiomycetes;Eurotiomycetidae;Eurotiales;Aspergillaceae;Penicillium;	0	29.1843	20.3227	0	22.3927	13.4135	0	0	70.2425	0	0	0	0	2	1	0	2	1	0	0	5	0	0	0
root;cellular organisms;Eukaryota;Opisthokonta;Fungi;Dikarya;Ascomycota;saccharomyceta;Pezizomycotina;leotiomyceta;Eurotiomycetes;Eurotiomycetidae;Eurotiales;Aspergillaceae;Penicillium;Penicillium antarcticum;	0	0	0	10.8664	33.589	0	0	0	0	0	0	0	0	0	0	1	3	0	0	0	0	0	0	0
root;cellular organisms;Eukaryota;Opisthokonta;Fungi;Dikarya;Ascomycota;saccharomyceta;Pezizomycotina;leotiomyceta;Eurotiomycetes;Eurotiomycetidae;Eurotiales;Aspergillaceae;Penicillium;Penicillium arizonense;	0	0	0	0	0	0	0	0	14.0485	0	0	0	0	0	0	0	0	0	0	0	1	0	0	0
root;cellular organisms;Eukaryota;Opisthokonta;Fungi;Dikarya;Ascomycota;saccharomyceta;Pezizomycotina;leotiomyceta;Eurotiomycetes;Eurotiomycetidae;Eurotiales;Aspergillaceae;Penicillium;Penicillium digitatum;	0	0	0	0	11.1963	0	0	0	0	0	0	0	0	0	0	0	1	0	0	0	0	0	0	0
root;cellular organisms;Eukaryota;Opisthokonta;Fungi;Dikarya;Ascomycota;saccharomyceta;Pezizomycotina;leotiomyceta;Eurotiomycetes;Eurotiomycetidae;Eurotiales;Aspergillaceae;Penicillium;Penicillium expansum;	0	0	0	0	0	0	0	0	0	9.73037	0	0	0	0	0	0	0	0	0	0	0	1	0	0
root;cellular organisms;Eukaryota;Opisthokonta;Fungi;Dikarya;Ascomycota;saccharomyceta;Pezizomycotina;leotiomyceta;Eurotiomycetes;Eurotiomycetidae;Eurotiales;Aspergillaceae;Penicillium;Penicillium flavigenum;	0	0	0	0	11.1963	0	0	0	0	0	0	0	0	0	0	0	1	0	0	0	0	0	0	0
root;cellular organisms;Eukaryota;Opisthokonta;Fungi;Dikarya;Ascomycota;saccharomyceta;Pezizomycotina;leotiomyceta;Eurotiomycetes;Eurotiomycetidae;Eurotiales;Aspergillaceae;Penicillium;Penicillium occitanis;	0	0	0	0	0	0	22.6637	0	0	0	0	0	0	0	0	0	0	0	2	0	0	0	0	0
root;cellular organisms;Eukaryota;Opisthokonta;Fungi;Dikarya;Ascomycota;saccharomyceta;Pezizomycotina;leotiomyceta;Eurotiomycetes;Eurotiomycetidae;Eurotiales;Aspergillaceae;Penicillium;Penicillium roseopurpureum;	0	0	0	0	0	0	0	0	0	0	0	0	0	0	0	0	0	0	0	0	0	0	0	0
root;cellular organisms;Eukaryota;Opisthokonta;Fungi;Dikarya;Ascomycota;saccharomyceta;Pezizomycotina;leotiomyceta;Eurotiomycetes;Eurotiomycetidae;Eurotiales;Aspergillaceae;Penicillium;Penicillium roseopurpureum;Penicillium roseopurpureum negative ssRNA virus 1;	0	0	20.3227	0	11.1963	0	0	0	0	0	0	0	0	0	1	0	1	0	0	0	0	0	0	0
root;cellular organisms;Eukaryota;Opisthokonta;Fungi;Dikarya;Ascomycota;saccharomyceta;Pezizomycotina;leotiomyceta;Eurotiomycetes;Eurotiomycetidae;Eurotiales;Aspergillaceae;Penicillium;Penicillium solitum;	0	0	0	0	0	0	22.6637	0	0	0	0	0	0	0	0	0	0	0	2	0	0	0	0	0
root;cellular organisms;Eukaryota;Opisthokonta;Fungi;Dikarya;Ascomycota;saccharomyceta;Pezizomycotina;leotiomyceta;Eurotiomycetes;Eurotiomycetidae;Eurotiales;Elaphomycetaceae;	0	0	0	0	0	0	0	0	0	0	0	0	0	0	0	0	0	0	0	0	0	0	0	0
root;cellular organisms;Eukaryota;Opisthokonta;Fungi;Dikarya;Ascomycota;saccharomyceta;Pezizomycotina;leotiomyceta;Eurotiomycetes;Eurotiomycetidae;Eurotiales;Elaphomycetaceae;Elaphomyces;	0	0	0	0	0	0	0	0	0	0	0	0	0	0	0	0	0	0	0	0	0	0	0	0
root;cellular organisms;Eukaryota;Opisthokonta;Fungi;Dikarya;Ascomycota;saccharomyceta;Pezizomycotina;leotiomyceta;Eurotiomycetes;Eurotiomycetidae;Eurotiales;Elaphomycetaceae;Elaphomyces;Elaphomyces granulatus;	0	0	0	0	0	0	0	0	14.0485	19.4607	0	11.1098	0	0	0	0	0	0	0	0	1	2	0	1
root;cellular organisms;Eukaryota;Opisthokonta;Fungi;Dikarya;Ascomycota;saccharomyceta;Pezizomycotina;leotiomyceta;Eurotiomycetes;Eurotiomycetidae;Eurotiales;Trichocomaceae;	0	0	0	0	0	0	0	0	0	0	0	0	0	0	0	0	0	0	0	0	0	0	0	0
root;cellular organisms;Eukaryota;Opisthokonta;Fungi;Dikarya;Ascomycota;saccharomyceta;Pezizomycotina;leotiomyceta;Eurotiomycetes;Eurotiomycetidae;Eurotiales;Trichocomaceae;Rasamsonia;	0	0	0	0	0	0	0	0	0	0	0	0	0	0	0	0	0	0	0	0	0	0	0	0
root;cellular organisms;Eukaryota;Opisthokonta;Fungi;Dikarya;Ascomycota;saccharomyceta;Pezizomycotina;leotiomyceta;Eurotiomycetes;Eurotiomycetidae;Eurotiales;Trichocomaceae;Rasamsonia;Rasamsonia emersonii;	0	0	0	0	0	0	0	0	0	0	0	0	0	0	0	0	0	0	0	0	0	0	0	0
root;cellular organisms;Eukaryota;Opisthokonta;Fungi;Dikarya;Ascomycota;saccharomyceta;Pezizomycotina;leotiomyceta;Eurotiomycetes;Eurotiomycetidae;Eurotiales;Trichocomaceae;Rasamsonia;Rasamsonia emersonii;Rasamsonia emersonii CBS 393.64;	54.1526	0	0	0	0	0	0	0	0	0	0	0	3	0	0	0	0	0	0	0	0	0	0	0
root;cellular organisms;Eukaryota;Opisthokonta;Fungi;Dikarya;Ascomycota;saccharomyceta;Pezizomycotina;leotiomyceta;Eurotiomycetes;Eurotiomycetidae;Eurotiales;Trichocomaceae;Talaromyces;	54.1526	0	0	0	0	0	0	0	0	0	0	0	3	0	0	0	0	0	0	0	0	0	0	0
root;cellular organisms;Eukaryota;Opisthokonta;Fungi;Dikarya;Ascomycota;saccharomyceta;Pezizomycotina;leotiomyceta;Eurotiomycetes;Eurotiomycetidae;Eurotiales;Trichocomaceae;Talaromyces;Talaromyces amestolkiae;	0	0	0	0	0	0	0	0	0	0	0	11.1098	0	0	0	0	0	0	0	0	0	0	0	1
root;cellular organisms;Eukaryota;Opisthokonta;Fungi;Dikarya;Ascomycota;saccharomyceta;Pezizomycotina;leotiomyceta;Eurotiomycetes;Eurotiomycetidae;Eurotiales;Trichocomaceae;Talaromyces;Talaromyces atroroseus;	0	0	0	0	0	0	22.6637	0	0	0	0	11.1098	0	0	0	0	0	0	2	0	0	0	0	1
root;cellular organisms;Eukaryota;Opisthokonta;Fungi;Dikarya;Ascomycota;saccharomyceta;Pezizomycotina;leotiomyceta;Eurotiomycetes;Eurotiomycetidae;Eurotiales;Trichocomaceae;Talaromyces;Talaromyces islandicus;	0	0	0	0	0	0	33.9955	0	14.0485	0	0	0	0	0	0	0	0	0	3	0	1	0	0	0
root;cellular organisms;Eukaryota;Opisthokonta;Fungi;Dikarya;Ascomycota;saccharomyceta;Pezizomycotina;leotiomyceta;Eurotiomycetes;Eurotiomycetidae;Eurotiales;Trichocomaceae;Talaromyces;Talaromyces marneffei;	0	0	0	0	11.1963	0	0	0	0	0	0	0	0	0	0	0	1	0	0	0	0	0	0	0
root;cellular organisms;Eukaryota;Opisthokonta;Fungi;Dikarya;Ascomycota;saccharomyceta;Pezizomycotina;leotiomyceta;Eurotiomycetes;Eurotiomycetidae;Eurotiales;Trichocomaceae;Talaromyces;Talaromyces marneffei;Talaromyces marneffei PM1;	0	0	0	0	0	0	11.3318	0	0	0	0	0	0	0	0	0	0	0	1	0	0	0	0	0
root;cellular organisms;Eukaryota;Opisthokonta;Fungi;Dikarya;Ascomycota;saccharomyceta;Pezizomycotina;leotiomyceta;Eurotiomycetes;Eurotiomycetidae;Eurotiales;Trichocomaceae;Talaromyces;Talaromyces stipitatus;	0	0	0	0	0	0	0	0	0	0	0	0	0	0	0	0	0	0	0	0	0	0	0	0
root;cellular organisms;Eukaryota;Opisthokonta;Fungi;Dikarya;Ascomycota;saccharomyceta;Pezizomycotina;leotiomyceta;Eurotiomycetes;Eurotiomycetidae;Eurotiales;Trichocomaceae;Talaromyces;Talaromyces stipitatus;Talaromyces stipitatus ATCC 10500;	0	0	0	0	0	0	0	0	0	0	0	11.1098	0	0	0	0	0	0	0	0	0	0	0	1
root;cellular organisms;Eukaryota;Opisthokonta;Fungi;Dikarya;Ascomycota;saccharomyceta;Pezizomycotina;leotiomyceta;Eurotiomycetes;Eurotiomycetidae;Onygenales;	72.2035	14.5921	40.6454	0	0	0	0	0	14.0485	0	0	22.2195	4	1	2	0	0	0	0	0	1	0	0	2
root;cellular organisms;Eukaryota;Opisthokonta;Fungi;Dikarya;Ascomycota;saccharomyceta;Pezizomycotina;leotiomyceta;Eurotiomycetes;Eurotiomycetidae;Onygenales;Ajellomycetaceae;	18.0509	29.1843	0	0	11.1963	0	0	0	0	0	0	0	1	2	0	0	1	0	0	0	0	0	0	0
root;cellular organisms;Eukaryota;Opisthokonta;Fungi;Dikarya;Ascomycota;saccharomyceta;Pezizomycotina;leotiomyceta;Eurotiomycetes;Eurotiomycetidae;Onygenales;Ajellomycetaceae;Blastomyces;	54.1526	29.1843	0	0	0	0	0	0	0	0	0	0	3	2	0	0	0	0	0	0	0	0	0	0
root;cellular organisms;Eukaryota;Opisthokonta;Fungi;Dikarya;Ascomycota;saccharomyceta;Pezizomycotina;leotiomyceta;Eurotiomycetes;Eurotiomycetidae;Onygenales;Ajellomycetaceae;Emmonsia;	0	0	0	0	0	0	0	0	0	0	0	0	0	0	0	0	0	0	0	0	0	0	0	0
root;cellular organisms;Eukaryota;Opisthokonta;Fungi;Dikarya;Ascomycota;saccharomyceta;Pezizomycotina;leotiomyceta;Eurotiomycetes;Eurotiomycetidae;Onygenales;Ajellomycetaceae;Emmonsia;Emmonsia crescens;	0	0	20.3227	0	0	0	0	0	0	0	0	0	0	0	1	0	0	0	0	0	0	0	0	0
root;cellular organisms;Eukaryota;Opisthokonta;Fungi;Dikarya;Ascomycota;saccharomyceta;Pezizomycotina;leotiomyceta;Eurotiomycetes;Eurotiomycetidae;Onygenales;Ajellomycetaceae;Helicocarpus;	0	0	0	0	0	0	0	0	0	0	0	0	0	0	0	0	0	0	0	0	0	0	0	0
root;cellular organisms;Eukaryota;Opisthokonta;Fungi;Dikarya;Ascomycota;saccharomyceta;Pezizomycotina;leotiomyceta;Eurotiomycetes;Eurotiomycetidae;Onygenales;Ajellomycetaceae;Helicocarpus;Helicocarpus griseus;	0	0	0	0	0	0	0	0	0	0	0	0	0	0	0	0	0	0	0	0	0	0	0	0
root;cellular organisms;Eukaryota;Opisthokonta;Fungi;Dikarya;Ascomycota;saccharomyceta;Pezizomycotina;leotiomyceta;Eurotiomycetes;Eurotiomycetidae;Onygenales;Ajellomycetaceae;Helicocarpus;Helicocarpus griseus;Helicocarpus griseus UAMH5409;	0	0	0	0	11.1963	0	0	0	0	0	0	0	0	0	0	0	1	0	0	0	0	0	0	0
root;cellular organisms;Eukaryota;Opisthokonta;Fungi;Dikarya;Ascomycota;saccharomyceta;Pezizomycotina;leotiomyceta;Eurotiomycetes;Eurotiomycetidae;Onygenales;Ajellomycetaceae;Polytolypa;	0	0	0	0	0	0	0	0	0	0	0	0	0	0	0	0	0	0	0	0	0	0	0	0
root;cellular organisms;Eukaryota;Opisthokonta;Fungi;Dikarya;Ascomycota;saccharomyceta;Pezizomycotina;leotiomyceta;Eurotiomycetes;Eurotiomycetidae;Onygenales;Ajellomycetaceae;Polytolypa;Polytolypa hystricis;	0	0	0	0	0	0	0	0	0	0	0	0	0	0	0	0	0	0	0	0	0	0	0	0
root;cellular organisms;Eukaryota;Opisthokonta;Fungi;Dikarya;Ascomycota;saccharomyceta;Pezizomycotina;leotiomyceta;Eurotiomycetes;Eurotiomycetidae;Onygenales;Ajellomycetaceae;Polytolypa;Polytolypa hystricis;Polytolypa hystricis UAMH7299;	0	0	0	10.8664	0	0	0	0	0	0	13.0258	0	0	0	0	1	0	0	0	0	0	0	1	0
root;cellular organisms;Eukaryota;Opisthokonta;Fungi;Dikarya;Ascomycota;saccharomyceta;Pezizomycotina;leotiomyceta;Eurotiomycetes;Eurotiomycetidae;Onygenales;Arthrodermataceae;	18.0509	0	0	0	0	0	0	0	0	0	0	0	1	0	0	0	0	0	0	0	0	0	0	0
root;cellular organisms;Eukaryota;Opisthokonta;Fungi;Dikarya;Ascomycota;saccharomyceta;Pezizomycotina;leotiomyceta;Eurotiomycetes;Eurotiomycetidae;Onygenales;Arthrodermataceae;Microsporum;	0	0	0	0	0	0	0	0	0	0	0	0	0	0	0	0	0	0	0	0	0	0	0	0
root;cellular organisms;Eukaryota;Opisthokonta;Fungi;Dikarya;Ascomycota;saccharomyceta;Pezizomycotina;leotiomyceta;Eurotiomycetes;Eurotiomycetidae;Onygenales;Arthrodermataceae;Microsporum;Microsporum canis;	0	0	0	0	0	0	0	0	0	0	0	0	0	0	0	0	0	0	0	0	0	0	0	0
root;cellular organisms;Eukaryota;Opisthokonta;Fungi;Dikarya;Ascomycota;saccharomyceta;Pezizomycotina;leotiomyceta;Eurotiomycetes;Eurotiomycetidae;Onygenales;Arthrodermataceae;Microsporum;Microsporum canis;Microsporum canis CBS 113480;	0	0	0	0	0	0	0	0	0	0	0	11.1098	0	0	0	0	0	0	0	0	0	0	0	1
root;cellular organisms;Eukaryota;Opisthokonta;Fungi;Dikarya;Ascomycota;saccharomyceta;Pezizomycotina;leotiomyceta;Eurotiomycetes;Eurotiomycetidae;Onygenales;Ascosphaeraceae;	0	0	0	0	0	0	0	0	0	0	0	0	0	0	0	0	0	0	0	0	0	0	0	0
root;cellular organisms;Eukaryota;Opisthokonta;Fungi;Dikarya;Ascomycota;saccharomyceta;Pezizomycotina;leotiomyceta;Eurotiomycetes;Eurotiomycetidae;Onygenales;Ascosphaeraceae;Ascosphaera;	0	0	0	0	0	0	0	0	0	0	0	0	0	0	0	0	0	0	0	0	0	0	0	0
root;cellular organisms;Eukaryota;Opisthokonta;Fungi;Dikarya;Ascomycota;saccharomyceta;Pezizomycotina;leotiomyceta;Eurotiomycetes;Eurotiomycetidae;Onygenales;Ascosphaeraceae;Ascosphaera;Ascosphaera apis;	0	0	0	0	0	0	0	0	0	0	0	0	0	0	0	0	0	0	0	0	0	0	0	0
root;cellular organisms;Eukaryota;Opisthokonta;Fungi;Dikarya;Ascomycota;saccharomyceta;Pezizomycotina;leotiomyceta;Eurotiomycetes;Eurotiomycetidae;Onygenales;Ascosphaeraceae;Ascosphaera;Ascosphaera apis;Ascosphaera apis ARSEF 7405;	0	0	0	0	0	13.4135	0	0	0	0	0	11.1098	0	0	0	0	0	1	0	0	0	0	0	1
root;cellular organisms;Eukaryota;Opisthokonta;Fungi;Dikarya;Ascomycota;saccharomyceta;Pezizomycotina;leotiomyceta;Eurotiomycetes;Eurotiomycetidae;Onygenales;Onygenaceae;	0	0	0	0	0	0	0	0	0	0	0	0	0	0	0	0	0	0	0	0	0	0	0	0
root;cellular organisms;Eukaryota;Opisthokonta;Fungi;Dikarya;Ascomycota;saccharomyceta;Pezizomycotina;leotiomyceta;Eurotiomycetes;Eurotiomycetidae;Onygenales;Onygenaceae;Uncinocarpus;	0	0	0	0	0	0	0	0	0	0	0	0	0	0	0	0	0	0	0	0	0	0	0	0
root;cellular organisms;Eukaryota;Opisthokonta;Fungi;Dikarya;Ascomycota;saccharomyceta;Pezizomycotina;leotiomyceta;Eurotiomycetes;Eurotiomycetidae;Onygenales;Onygenaceae;Uncinocarpus;Uncinocarpus reesii;	0	0	0	0	0	0	0	0	0	0	0	0	0	0	0	0	0	0	0	0	0	0	0	0
root;cellular organisms;Eukaryota;Opisthokonta;Fungi;Dikarya;Ascomycota;saccharomyceta;Pezizomycotina;leotiomyceta;Eurotiomycetes;Eurotiomycetidae;Onygenales;Onygenaceae;Uncinocarpus;Uncinocarpus reesii;Uncinocarpus reesii 1704;	0	14.5921	0	0	0	0	0	0	28.097	0	0	22.2195	0	1	0	0	0	0	0	0	2	0	0	2
root;cellular organisms;Eukaryota;Opisthokonta;Fungi;Dikarya;Ascomycota;saccharomyceta;Pezizomycotina;leotiomyceta;Eurotiomycetes;Eurotiomycetidae;Onygenales;Onygenales incertae sedis;	0	0	0	0	0	0	0	0	0	0	0	0	0	0	0	0	0	0	0	0	0	0	0	0
root;cellular organisms;Eukaryota;Opisthokonta;Fungi;Dikarya;Ascomycota;saccharomyceta;Pezizomycotina;leotiomyceta;Eurotiomycetes;Eurotiomycetidae;Onygenales;Onygenales incertae sedis;Coccidioides;	18.0509	0	0	0	0	0	0	0	0	0	0	0	1	0	0	0	0	0	0	0	0	0	0	0
root;cellular organisms;Eukaryota;Opisthokonta;Fungi;Dikarya;Ascomycota;saccharomyceta;Pezizomycotina;leotiomyceta;Eurotiomycetes;Eurotiomycetidae;Onygenales;Onygenales incertae sedis;Coccidioides;Coccidioides posadasii;	0	0	0	0	0	0	0	0	0	0	0	0	0	0	0	0	0	0	0	0	0	0	0	0
root;cellular organisms;Eukaryota;Opisthokonta;Fungi;Dikarya;Ascomycota;saccharomyceta;Pezizomycotina;leotiomyceta;Eurotiomycetes;Eurotiomycetidae;Onygenales;Onygenales incertae sedis;Coccidioides;Coccidioides posadasii;Coccidioides posadasii str. Silveira;	0	0	0	0	0	0	0	13.1898	0	0	0	0	0	0	0	0	0	0	0	1	0	0	0	0
root;cellular organisms;Eukaryota;Opisthokonta;Fungi;Dikarya;Ascomycota;saccharomyceta;Pezizomycotina;leotiomyceta;Eurotiomycetes;Eurotiomycetidae;Onygenales;Onygenales incertae sedis;Paracoccidioides;	0	0	0	0	0	0	0	0	0	0	13.0258	0	0	0	0	0	0	0	0	0	0	0	1	0
root;cellular organisms;Eukaryota;Opisthokonta;Fungi;Dikarya;Ascomycota;saccharomyceta;Pezizomycotina;leotiomyceta;Eurotiomycetes;Eurotiomycetidae;Onygenales;Onygenales incertae sedis;Paracoccidioides;Paracoccidioides brasiliensis;	0	0	0	0	0	0	0	0	0	0	0	0	0	0	0	0	0	0	0	0	0	0	0	0
root;cellular organisms;Eukaryota;Opisthokonta;Fungi;Dikarya;Ascomycota;saccharomyceta;Pezizomycotina;leotiomyceta;Eurotiomycetes;Eurotiomycetidae;Onygenales;Onygenales incertae sedis;Paracoccidioides;Paracoccidioides brasiliensis;Paracoccidioides brasiliensis Pb18;	0	0	0	10.8664	0	0	0	0	0	0	0	0	0	0	0	1	0	0	0	0	0	0	0	0
root;cellular organisms;Eukaryota;Opisthokonta;Fungi;Dikarya;Ascomycota;saccharomyceta;Pezizomycotina;leotiomyceta;Lecanoromycetes;	0	0	0	0	0	0	0	0	0	0	0	0	0	0	0	0	0	0	0	0	0	0	0	0
root;cellular organisms;Eukaryota;Opisthokonta;Fungi;Dikarya;Ascomycota;saccharomyceta;Pezizomycotina;leotiomyceta;Lecanoromycetes;OSLEUM clade;	0	0	0	0	0	0	0	0	0	0	0	0	0	0	0	0	0	0	0	0	0	0	0	0
root;cellular organisms;Eukaryota;Opisthokonta;Fungi;Dikarya;Ascomycota;saccharomyceta;Pezizomycotina;leotiomyceta;Lecanoromycetes;OSLEUM clade;Umbilicariomycetidae;	0	0	0	0	0	0	0	0	0	0	0	0	0	0	0	0	0	0	0	0	0	0	0	0
root;cellular organisms;Eukaryota;Opisthokonta;Fungi;Dikarya;Ascomycota;saccharomyceta;Pezizomycotina;leotiomyceta;Lecanoromycetes;OSLEUM clade;Umbilicariomycetidae;Umbilicariales;	0	0	0	0	0	0	0	0	0	0	0	0	0	0	0	0	0	0	0	0	0	0	0	0
root;cellular organisms;Eukaryota;Opisthokonta;Fungi;Dikarya;Ascomycota;saccharomyceta;Pezizomycotina;leotiomyceta;Lecanoromycetes;OSLEUM clade;Umbilicariomycetidae;Umbilicariales;Umbilicariaceae;	0	0	0	0	0	0	0	0	0	0	0	0	0	0	0	0	0	0	0	0	0	0	0	0
root;cellular organisms;Eukaryota;Opisthokonta;Fungi;Dikarya;Ascomycota;saccharomyceta;Pezizomycotina;leotiomyceta;Lecanoromycetes;OSLEUM clade;Umbilicariomycetidae;Umbilicariales;Umbilicariaceae;Umbilicaria;	0	0	0	0	0	0	0	0	0	0	0	0	0	0	0	0	0	0	0	0	0	0	0	0
root;cellular organisms;Eukaryota;Opisthokonta;Fungi;Dikarya;Ascomycota;saccharomyceta;Pezizomycotina;leotiomyceta;Lecanoromycetes;OSLEUM clade;Umbilicariomycetidae;Umbilicariales;Umbilicariaceae;Umbilicaria;Umbilicaria pustulata;	0	0	40.6454	0	0	0	22.6637	0	0	0	0	0	0	0	2	0	0	0	2	0	0	0	0	0
root;cellular organisms;Eukaryota;Opisthokonta;Fungi;Dikarya;Ascomycota;saccharomyceta;Pezizomycotina;leotiomyceta;sordariomyceta;	90.2543	87.5529	60.9682	21.7328	55.9816	0	90.6546	158.278	84.291	68.1126	26.0515	77.7683	5	6	3	2	5	0	8	12	6	7	2	7
root;cellular organisms;Eukaryota;Opisthokonta;Fungi;Dikarya;Ascomycota;saccharomyceta;Pezizomycotina;leotiomyceta;sordariomyceta;Leotiomycetes;	36.1017	0	20.3227	32.5991	0	0	0	52.7593	14.0485	9.73037	13.0258	44.439	2	0	1	3	0	0	0	4	1	1	1	4
root;cellular organisms;Eukaryota;Opisthokonta;Fungi;Dikarya;Ascomycota;saccharomyceta;Pezizomycotina;leotiomyceta;sordariomyceta;Leotiomycetes;Erysiphales;	0	0	0	0	0	0	0	0	0	0	0	0	0	0	0	0	0	0	0	0	0	0	0	0
root;cellular organisms;Eukaryota;Opisthokonta;Fungi;Dikarya;Ascomycota;saccharomyceta;Pezizomycotina;leotiomyceta;sordariomyceta;Leotiomycetes;Erysiphales;Erysiphaceae;	0	0	0	0	0	0	0	0	0	0	0	0	0	0	0	0	0	0	0	0	0	0	0	0
root;cellular organisms;Eukaryota;Opisthokonta;Fungi;Dikarya;Ascomycota;saccharomyceta;Pezizomycotina;leotiomyceta;sordariomyceta;Leotiomycetes;Erysiphales;Erysiphaceae;Blumeria;	0	0	0	0	0	0	0	0	0	0	0	0	0	0	0	0	0	0	0	0	0	0	0	0
root;cellular organisms;Eukaryota;Opisthokonta;Fungi;Dikarya;Ascomycota;saccharomyceta;Pezizomycotina;leotiomyceta;sordariomyceta;Leotiomycetes;Erysiphales;Erysiphaceae;Blumeria;Blumeria graminis;	0	0	0	0	0	0	0	0	0	29.1911	0	0	0	0	0	0	0	0	0	0	0	3	0	0
root;cellular organisms;Eukaryota;Opisthokonta;Fungi;Dikarya;Ascomycota;saccharomyceta;Pezizomycotina;leotiomyceta;sordariomyceta;Leotiomycetes;Erysiphales;Erysiphaceae;Blumeria;Blumeria graminis;Blumeria graminis f. sp. hordei;	0	0	0	0	0	0	0	0	0	0	0	0	0	0	0	0	0	0	0	0	0	0	0	0
root;cellular organisms;Eukaryota;Opisthokonta;Fungi;Dikarya;Ascomycota;saccharomyceta;Pezizomycotina;leotiomyceta;sordariomyceta;Leotiomycetes;Erysiphales;Erysiphaceae;Blumeria;Blumeria graminis;Blumeria graminis f. sp. hordei;Blumeria graminis f. sp. hordei DH14;	0	0	0	0	0	0	0	0	0	19.4607	0	0	0	0	0	0	0	0	0	0	0	2	0	0
root;cellular organisms;Eukaryota;Opisthokonta;Fungi;Dikarya;Ascomycota;saccharomyceta;Pezizomycotina;leotiomyceta;sordariomyceta;Leotiomycetes;Erysiphales;Erysiphaceae;Erysiphe;	0	0	0	0	0	0	0	13.1898	0	0	0	0	0	0	0	0	0	0	0	1	0	0	0	0
root;cellular organisms;Eukaryota;Opisthokonta;Fungi;Dikarya;Ascomycota;saccharomyceta;Pezizomycotina;leotiomyceta;sordariomyceta;Leotiomycetes;Erysiphales;Erysiphaceae;Erysiphe;Erysiphe pulchra;	0	14.5921	0	0	0	0	0	0	0	0	0	0	0	1	0	0	0	0	0	0	0	0	0	0
root;cellular organisms;Eukaryota;Opisthokonta;Fungi;Dikarya;Ascomycota;saccharomyceta;Pezizomycotina;leotiomyceta;sordariomyceta;Leotiomycetes;Erysiphales;Erysiphaceae;Golovinomyces;	0	0	0	0	0	0	0	0	0	0	0	0	0	0	0	0	0	0	0	0	0	0	0	0
root;cellular organisms;Eukaryota;Opisthokonta;Fungi;Dikarya;Ascomycota;saccharomyceta;Pezizomycotina;leotiomyceta;sordariomyceta;Leotiomycetes;Erysiphales;Erysiphaceae;Golovinomyces;Golovinomyces cichoracearum;	0	0	40.6454	21.7328	0	0	11.3318	13.1898	0	0	0	22.2195	0	0	2	2	0	0	1	1	0	0	0	2
root;cellular organisms;Eukaryota;Opisthokonta;Fungi;Dikarya;Ascomycota;saccharomyceta;Pezizomycotina;leotiomyceta;sordariomyceta;Leotiomycetes;Helotiales;	0	14.5921	0	0	0	0	0	0	0	0	0	0	0	1	0	0	0	0	0	0	0	0	0	0
root;cellular organisms;Eukaryota;Opisthokonta;Fungi;Dikarya;Ascomycota;saccharomyceta;Pezizomycotina;leotiomyceta;sordariomyceta;Leotiomycetes;Helotiales;Dermateaceae;	0	0	0	0	0	0	0	0	0	0	0	0	0	0	0	0	0	0	0	0	0	0	0	0
root;cellular organisms;Eukaryota;Opisthokonta;Fungi;Dikarya;Ascomycota;saccharomyceta;Pezizomycotina;leotiomyceta;sordariomyceta;Leotiomycetes;Helotiales;Dermateaceae;Diplocarpon;	0	0	0	0	0	0	0	0	0	0	0	0	0	0	0	0	0	0	0	0	0	0	0	0
root;cellular organisms;Eukaryota;Opisthokonta;Fungi;Dikarya;Ascomycota;saccharomyceta;Pezizomycotina;leotiomyceta;sordariomyceta;Leotiomycetes;Helotiales;Dermateaceae;Diplocarpon;Diplocarpon rosae;	0	0	0	0	0	13.4135	11.3318	0	0	0	0	11.1098	0	0	0	0	0	1	1	0	0	0	0	1
root;cellular organisms;Eukaryota;Opisthokonta;Fungi;Dikarya;Ascomycota;saccharomyceta;Pezizomycotina;leotiomyceta;sordariomyceta;Leotiomycetes;Helotiales;Helotiaceae;	0	0	0	0	0	0	0	0	0	0	0	0	0	0	0	0	0	0	0	0	0	0	0	0
root;cellular organisms;Eukaryota;Opisthokonta;Fungi;Dikarya;Ascomycota;saccharomyceta;Pezizomycotina;leotiomyceta;sordariomyceta;Leotiomycetes;Helotiales;Helotiaceae;Glarea;	0	0	0	0	0	0	0	0	0	0	0	0	0	0	0	0	0	0	0	0	0	0	0	0
root;cellular organisms;Eukaryota;Opisthokonta;Fungi;Dikarya;Ascomycota;saccharomyceta;Pezizomycotina;leotiomyceta;sordariomyceta;Leotiomycetes;Helotiales;Helotiaceae;Glarea;Glarea lozoyensis;	0	0	0	0	0	0	22.6637	0	0	0	0	0	0	0	0	0	0	0	2	0	0	0	0	0
root;cellular organisms;Eukaryota;Opisthokonta;Fungi;Dikarya;Ascomycota;saccharomyceta;Pezizomycotina;leotiomyceta;sordariomyceta;Leotiomycetes;Helotiales;Helotiaceae;Glarea;Glarea lozoyensis;Glarea lozoyensis ATCC 20868;	0	0	0	0	0	13.4135	0	0	0	0	0	0	0	0	0	0	0	1	0	0	0	0	0	0
root;cellular organisms;Eukaryota;Opisthokonta;Fungi;Dikarya;Ascomycota;saccharomyceta;Pezizomycotina;leotiomyceta;sordariomyceta;Leotiomycetes;Helotiales;Helotiales incertae sedis;	0	0	0	0	0	0	0	0	0	0	0	0	0	0	0	0	0	0	0	0	0	0	0	0
root;cellular organisms;Eukaryota;Opisthokonta;Fungi;Dikarya;Ascomycota;saccharomyceta;Pezizomycotina;leotiomyceta;sordariomyceta;Leotiomycetes;Helotiales;Helotiales incertae sedis;Cadophora;	0	0	0	0	0	0	0	0	0	0	0	0	0	0	0	0	0	0	0	0	0	0	0	0
root;cellular organisms;Eukaryota;Opisthokonta;Fungi;Dikarya;Ascomycota;saccharomyceta;Pezizomycotina;leotiomyceta;sordariomyceta;Leotiomycetes;Helotiales;Helotiales incertae sedis;Cadophora;Cadophora sp. DSE1049;	0	0	0	0	0	13.4135	0	0	42.1455	19.4607	0	0	0	0	0	0	0	1	0	0	3	2	0	0
root;cellular organisms;Eukaryota;Opisthokonta;Fungi;Dikarya;Ascomycota;saccharomyceta;Pezizomycotina;leotiomyceta;sordariomyceta;Leotiomycetes;Helotiales;Helotiales incertae sedis;Coleophoma;	0	0	0	0	33.589	0	0	0	0	19.4607	0	0	0	0	0	0	3	0	0	0	0	2	0	0
root;cellular organisms;Eukaryota;Opisthokonta;Fungi;Dikarya;Ascomycota;saccharomyceta;Pezizomycotina;leotiomyceta;sordariomyceta;Leotiomycetes;Helotiales;Helotiales incertae sedis;Coleophoma;Coleophoma crateriformis;	0	0	0	0	11.1963	0	22.6637	0	0	0	0	0	0	0	0	0	1	0	2	0	0	0	0	0
root;cellular organisms;Eukaryota;Opisthokonta;Fungi;Dikarya;Ascomycota;saccharomyceta;Pezizomycotina;leotiomyceta;sordariomyceta;Leotiomycetes;Helotiales;Helotiales incertae sedis;Phialocephala <Helotiales>;	0	0	0	0	0	0	0	0	0	0	0	0	0	0	0	0	0	0	0	0	0	0	0	0
root;cellular organisms;Eukaryota;Opisthokonta;Fungi;Dikarya;Ascomycota;saccharomyceta;Pezizomycotina;leotiomyceta;sordariomyceta;Leotiomycetes;Helotiales;Helotiales incertae sedis;Phialocephala <Helotiales>;Phialocephala fortinii species complex;	0	0	0	0	0	0	0	0	0	0	0	0	0	0	0	0	0	0	0	0	0	0	0	0
root;cellular organisms;Eukaryota;Opisthokonta;Fungi;Dikarya;Ascomycota;saccharomyceta;Pezizomycotina;leotiomyceta;sordariomyceta;Leotiomycetes;Helotiales;Helotiales incertae sedis;Phialocephala <Helotiales>;Phialocephala fortinii species complex;Phialocephala subalpina;	0	0	0	0	44.7853	0	0	26.3797	14.0485	0	0	0	0	0	0	0	4	0	0	2	1	0	0	0
root;cellular organisms;Eukaryota;Opisthokonta;Fungi;Dikarya;Ascomycota;saccharomyceta;Pezizomycotina;leotiomyceta;sordariomyceta;Leotiomycetes;Helotiales;Helotiales incertae sedis;Phialocephala <Helotiales>;Phialocephala scopiformis;	0	0	0	0	0	0	0	0	0	19.4607	26.0515	0	0	0	0	0	0	0	0	0	0	2	2	0
root;cellular organisms;Eukaryota;Opisthokonta;Fungi;Dikarya;Ascomycota;saccharomyceta;Pezizomycotina;leotiomyceta;sordariomyceta;Leotiomycetes;Helotiales;Helotiales incertae sedis;Rhynchosporium;	0	29.1843	0	0	0	0	0	0	0	0	0	0	0	2	0	0	0	0	0	0	0	0	0	0
root;cellular organisms;Eukaryota;Opisthokonta;Fungi;Dikarya;Ascomycota;saccharomyceta;Pezizomycotina;leotiomyceta;sordariomyceta;Leotiomycetes;Helotiales;Hyaloscyphaceae;	0	0	0	0	0	0	0	0	0	0	0	0	0	0	0	0	0	0	0	0	0	0	0	0
root;cellular organisms;Eukaryota;Opisthokonta;Fungi;Dikarya;Ascomycota;saccharomyceta;Pezizomycotina;leotiomyceta;sordariomyceta;Leotiomycetes;Helotiales;Hyaloscyphaceae;Hyaloscypha;	0	14.5921	0	0	0	0	0	0	0	9.73037	0	0	0	1	0	0	0	0	0	0	0	1	0	0
root;cellular organisms;Eukaryota;Opisthokonta;Fungi;Dikarya;Ascomycota;saccharomyceta;Pezizomycotina;leotiomyceta;sordariomyceta;Leotiomycetes;Helotiales;Hyaloscyphaceae;Hyaloscypha;Hyaloscypha bicolor;	0	0	0	0	0	0	0	0	0	0	0	0	0	0	0	0	0	0	0	0	0	0	0	0
root;cellular organisms;Eukaryota;Opisthokonta;Fungi;Dikarya;Ascomycota;saccharomyceta;Pezizomycotina;leotiomyceta;sordariomyceta;Leotiomycetes;Helotiales;Hyaloscyphaceae;Hyaloscypha;Hyaloscypha bicolor;Meliniomyces bicolor E;	0	0	0	0	11.1963	0	0	0	0	0	0	0	0	0	0	0	1	0	0	0	0	0	0	0
root;cellular organisms;Eukaryota;Opisthokonta;Fungi;Dikarya;Ascomycota;saccharomyceta;Pezizomycotina;leotiomyceta;sordariomyceta;Leotiomycetes;Helotiales;Leotiaceae;	0	0	0	0	0	0	0	0	0	0	0	0	0	0	0	0	0	0	0	0	0	0	0	0
root;cellular organisms;Eukaryota;Opisthokonta;Fungi;Dikarya;Ascomycota;saccharomyceta;Pezizomycotina;leotiomyceta;sordariomyceta;Leotiomycetes;Helotiales;Leotiaceae;Pezoloma;	0	0	0	0	0	0	0	0	0	0	0	0	0	0	0	0	0	0	0	0	0	0	0	0
root;cellular organisms;Eukaryota;Opisthokonta;Fungi;Dikarya;Ascomycota;saccharomyceta;Pezizomycotina;leotiomyceta;sordariomyceta;Leotiomycetes;Helotiales;Leotiaceae;Pezoloma;Pezoloma ericae;	0	0	0	0	0	0	0	0	14.0485	0	0	22.2195	0	0	0	0	0	0	0	0	1	0	0	2
root;cellular organisms;Eukaryota;Opisthokonta;Fungi;Dikarya;Ascomycota;saccharomyceta;Pezizomycotina;leotiomyceta;sordariomyceta;Leotiomycetes;Helotiales;Rutstroemiaceae;	0	0	0	0	0	0	0	0	0	0	0	0	0	0	0	0	0	0	0	0	0	0	0	0
root;cellular organisms;Eukaryota;Opisthokonta;Fungi;Dikarya;Ascomycota;saccharomyceta;Pezizomycotina;leotiomyceta;sordariomyceta;Leotiomycetes;Helotiales;Rutstroemiaceae;Rutstroemia;	0	0	0	0	0	0	0	0	0	0	0	0	0	0	0	0	0	0	0	0	0	0	0	0
root;cellular organisms;Eukaryota;Opisthokonta;Fungi;Dikarya;Ascomycota;saccharomyceta;Pezizomycotina;leotiomyceta;sordariomyceta;Leotiomycetes;Helotiales;Rutstroemiaceae;Rutstroemia;Rutstroemia sp. NJR-2017a BVV2;	0	0	20.3227	0	0	0	0	0	0	0	0	0	0	0	1	0	0	0	0	0	0	0	0	0
root;cellular organisms;Eukaryota;Opisthokonta;Fungi;Dikarya;Ascomycota;saccharomyceta;Pezizomycotina;leotiomyceta;sordariomyceta;Leotiomycetes;Helotiales;Rutstroemiaceae;Rutstroemia;Rutstroemia sp. NJR-2017a WRK4;	0	0	0	10.8664	0	0	0	0	0	0	0	0	0	0	0	1	0	0	0	0	0	0	0	0
root;cellular organisms;Eukaryota;Opisthokonta;Fungi;Dikarya;Ascomycota;saccharomyceta;Pezizomycotina;leotiomyceta;sordariomyceta;Leotiomycetes;Helotiales;Sclerotiniaceae;	0	0	0	0	0	0	0	0	0	0	0	0	0	0	0	0	0	0	0	0	0	0	0	0
root;cellular organisms;Eukaryota;Opisthokonta;Fungi;Dikarya;Ascomycota;saccharomyceta;Pezizomycotina;leotiomyceta;sordariomyceta;Leotiomycetes;Helotiales;Sclerotiniaceae;Sclerotinia;	0	0	0	0	0	0	0	0	0	0	0	0	0	0	0	0	0	0	0	0	0	0	0	0
root;cellular organisms;Eukaryota;Opisthokonta;Fungi;Dikarya;Ascomycota;saccharomyceta;Pezizomycotina;leotiomyceta;sordariomyceta;Leotiomycetes;Helotiales;Sclerotiniaceae;Sclerotinia;Sclerotinia borealis;	0	0	0	0	0	0	0	0	0	0	0	0	0	0	0	0	0	0	0	0	0	0	0	0
root;cellular organisms;Eukaryota;Opisthokonta;Fungi;Dikarya;Ascomycota;saccharomyceta;Pezizomycotina;leotiomyceta;sordariomyceta;Leotiomycetes;Helotiales;Sclerotiniaceae;Sclerotinia;Sclerotinia borealis;Sclerotinia borealis F-4128;	0	0	0	21.7328	0	0	0	0	0	0	0	0	0	0	0	2	0	0	0	0	0	0	0	0
root;cellular organisms;Eukaryota;Opisthokonta;Fungi;Dikarya;Ascomycota;saccharomyceta;Pezizomycotina;leotiomyceta;sordariomyceta;Leotiomycetes;Leotiomycetes incertae sedis;	0	0	0	0	0	0	0	0	0	0	0	0	0	0	0	0	0	0	0	0	0	0	0	0
root;cellular organisms;Eukaryota;Opisthokonta;Fungi;Dikarya;Ascomycota;saccharomyceta;Pezizomycotina;leotiomyceta;sordariomyceta;Leotiomycetes;Leotiomycetes incertae sedis;Myxotrichaceae;	0	0	0	0	0	0	0	0	0	0	0	0	0	0	0	0	0	0	0	0	0	0	0	0
root;cellular organisms;Eukaryota;Opisthokonta;Fungi;Dikarya;Ascomycota;saccharomyceta;Pezizomycotina;leotiomyceta;sordariomyceta;Leotiomycetes;Leotiomycetes incertae sedis;Myxotrichaceae;Oidiodendron;	0	0	0	0	0	0	0	0	0	0	0	0	0	0	0	0	0	0	0	0	0	0	0	0
root;cellular organisms;Eukaryota;Opisthokonta;Fungi;Dikarya;Ascomycota;saccharomyceta;Pezizomycotina;leotiomyceta;sordariomyceta;Leotiomycetes;Leotiomycetes incertae sedis;Myxotrichaceae;Oidiodendron;Oidiodendron maius;	0	0	0	0	0	0	0	0	0	0	0	0	0	0	0	0	0	0	0	0	0	0	0	0
root;cellular organisms;Eukaryota;Opisthokonta;Fungi;Dikarya;Ascomycota;saccharomyceta;Pezizomycotina;leotiomyceta;sordariomyceta;Leotiomycetes;Leotiomycetes incertae sedis;Myxotrichaceae;Oidiodendron;Oidiodendron maius;Oidiodendron maius Zn;	0	0	0	0	0	0	0	0	0	0	0	33.3293	0	0	0	0	0	0	0	0	0	0	0	3
root;cellular organisms;Eukaryota;Opisthokonta;Fungi;Dikarya;Ascomycota;saccharomyceta;Pezizomycotina;leotiomyceta;sordariomyceta;Leotiomycetes;Leotiomycetes incertae sedis;Phialophora <Leotiomycetes>;	0	0	0	0	0	0	0	0	0	0	0	0	0	0	0	0	0	0	0	0	0	0	0	0
root;cellular organisms;Eukaryota;Opisthokonta;Fungi;Dikarya;Ascomycota;saccharomyceta;Pezizomycotina;leotiomyceta;sordariomyceta;Leotiomycetes;Leotiomycetes incertae sedis;Phialophora <Leotiomycetes>;Phialophora cf. hyalina BP 5553;	0	0	0	0	0	0	0	0	0	29.1911	0	0	0	0	0	0	0	0	0	0	0	3	0	0
root;cellular organisms;Eukaryota;Opisthokonta;Fungi;Dikarya;Ascomycota;saccharomyceta;Pezizomycotina;leotiomyceta;sordariomyceta;Leotiomycetes;Leotiomycetes incertae sedis;Pseudeurotiaceae;	0	0	0	0	0	0	0	0	0	0	0	0	0	0	0	0	0	0	0	0	0	0	0	0
root;cellular organisms;Eukaryota;Opisthokonta;Fungi;Dikarya;Ascomycota;saccharomyceta;Pezizomycotina;leotiomyceta;sordariomyceta;Leotiomycetes;Leotiomycetes incertae sedis;Pseudeurotiaceae;Pseudogymnoascus;	0	14.5921	0	0	11.1963	0	0	0	0	0	0	0	0	1	0	0	1	0	0	0	0	0	0	0
root;cellular organisms;Eukaryota;Opisthokonta;Fungi;Dikarya;Ascomycota;saccharomyceta;Pezizomycotina;leotiomyceta;sordariomyceta;Leotiomycetes;Leotiomycetes incertae sedis;Pseudeurotiaceae;Pseudogymnoascus;Pseudogymnoascus destructans;	0	0	0	0	0	0	0	0	0	0	0	0	0	0	0	0	0	0	0	0	0	0	0	0
root;cellular organisms;Eukaryota;Opisthokonta;Fungi;Dikarya;Ascomycota;saccharomyceta;Pezizomycotina;leotiomyceta;sordariomyceta;Leotiomycetes;Leotiomycetes incertae sedis;Pseudeurotiaceae;Pseudogymnoascus;Pseudogymnoascus destructans;Pseudogymnoascus destructans 20631-21;	0	0	0	0	0	26.8269	0	0	0	0	0	0	0	0	0	0	0	2	0	0	0	0	0	0
root;cellular organisms;Eukaryota;Opisthokonta;Fungi;Dikarya;Ascomycota;saccharomyceta;Pezizomycotina;leotiomyceta;sordariomyceta;Leotiomycetes;Leotiomycetes incertae sedis;Pseudeurotiaceae;Pseudogymnoascus;Pseudogymnoascus sp. 03VT05;	0	0	0	0	0	0	0	26.3797	0	0	0	0	0	0	0	0	0	0	0	2	0	0	0	0
root;cellular organisms;Eukaryota;Opisthokonta;Fungi;Dikarya;Ascomycota;saccharomyceta;Pezizomycotina;leotiomyceta;sordariomyceta;Leotiomycetes;Leotiomycetes incertae sedis;Pseudeurotiaceae;Pseudogymnoascus;Pseudogymnoascus sp. 24MN13;	0	0	0	0	0	0	0	39.5695	0	0	0	0	0	0	0	0	0	0	0	3	0	0	0	0
root;cellular organisms;Eukaryota;Opisthokonta;Fungi;Dikarya;Ascomycota;saccharomyceta;Pezizomycotina;leotiomyceta;sordariomyceta;Leotiomycetes;Leotiomycetes incertae sedis;Pseudeurotiaceae;Pseudogymnoascus;Pseudogymnoascus sp. VKM F-3808;	0	0	0	0	0	0	0	0	14.0485	0	0	0	0	0	0	0	0	0	0	0	1	0	0	0
root;cellular organisms;Eukaryota;Opisthokonta;Fungi;Dikarya;Ascomycota;saccharomyceta;Pezizomycotina;leotiomyceta;sordariomyceta;Leotiomycetes;Leotiomycetes incertae sedis;Pseudeurotiaceae;Pseudogymnoascus;Pseudogymnoascus sp. VKM F-4281 (FW-2241);	0	0	0	0	0	0	0	0	0	0	0	11.1098	0	0	0	0	0	0	0	0	0	0	0	1
root;cellular organisms;Eukaryota;Opisthokonta;Fungi;Dikarya;Ascomycota;saccharomyceta;Pezizomycotina;leotiomyceta;sordariomyceta;Leotiomycetes;Leotiomycetes incertae sedis;Pseudeurotiaceae;Pseudogymnoascus;Pseudogymnoascus sp. VKM F-4516 (FW-969);	0	14.5921	0	0	0	0	0	0	0	0	13.0258	0	0	1	0	0	0	0	0	0	0	0	1	0
root;cellular organisms;Eukaryota;Opisthokonta;Fungi;Dikarya;Ascomycota;saccharomyceta;Pezizomycotina;leotiomyceta;sordariomyceta;Leotiomycetes;Leotiomycetes incertae sedis;Pseudeurotiaceae;Pseudogymnoascus;Pseudogymnoascus sp. VKM F-4518 (FW-2643);	0	0	0	0	0	0	45.3273	0	14.0485	0	0	0	0	0	0	0	0	0	4	0	1	0	0	0
root;cellular organisms;Eukaryota;Opisthokonta;Fungi;Dikarya;Ascomycota;saccharomyceta;Pezizomycotina;leotiomyceta;sordariomyceta;Leotiomycetes;Leotiomycetes incertae sedis;Pseudeurotiaceae;Pseudogymnoascus;Pseudogymnoascus sp. VKM F-4520 (FW-2644);	18.0509	0	0	0	0	0	0	0	0	0	0	0	1	0	0	0	0	0	0	0	0	0	0	0
root;cellular organisms;Eukaryota;Opisthokonta;Fungi;Dikarya;Ascomycota;saccharomyceta;Pezizomycotina;leotiomyceta;sordariomyceta;Leotiomycetes;Leotiomycetes incertae sedis;Pseudeurotiaceae;Pseudogymnoascus;Pseudogymnoascus sp. WSF 3629;	0	0	0	0	0	0	33.9955	0	0	0	0	0	0	0	0	0	0	0	3	0	0	0	0	0
root;cellular organisms;Eukaryota;Opisthokonta;Fungi;Dikarya;Ascomycota;saccharomyceta;Pezizomycotina;leotiomyceta;sordariomyceta;Leotiomycetes;Leotiomycetes incertae sedis;Scytalidium;	0	0	0	0	0	0	0	0	0	0	0	0	0	0	0	0	0	0	0	0	0	0	0	0
root;cellular organisms;Eukaryota;Opisthokonta;Fungi;Dikarya;Ascomycota;saccharomyceta;Pezizomycotina;leotiomyceta;sordariomyceta;Leotiomycetes;Leotiomycetes incertae sedis;Scytalidium;Scytalidium lignicola;	0	0	20.3227	0	0	0	0	0	0	0	0	0	0	0	1	0	0	0	0	0	0	0	0	0
root;cellular organisms;Eukaryota;Opisthokonta;Fungi;Dikarya;Ascomycota;saccharomyceta;Pezizomycotina;leotiomyceta;sordariomyceta;Sordariomycetes;	90.2543	248.067	142.259	21.7328	44.7853	120.721	90.6546	105.519	140.485	0	234.464	55.5488	5	17	7	2	4	9	8	8	10	0	18	5
root;cellular organisms;Eukaryota;Opisthokonta;Fungi;Dikarya;Ascomycota;saccharomyceta;Pezizomycotina;leotiomyceta;sordariomyceta;Sordariomycetes;Hypocreomycetidae;	0	14.5921	60.9682	0	22.3927	13.4135	11.3318	39.5695	14.0485	0	0	0	0	1	3	0	2	1	1	3	1	0	0	0
root;cellular organisms;Eukaryota;Opisthokonta;Fungi;Dikarya;Ascomycota;saccharomyceta;Pezizomycotina;leotiomyceta;sordariomyceta;Sordariomycetes;Hypocreomycetidae;Glomerellales;	0	0	0	0	0	0	0	0	0	0	0	0	0	0	0	0	0	0	0	0	0	0	0	0
root;cellular organisms;Eukaryota;Opisthokonta;Fungi;Dikarya;Ascomycota;saccharomyceta;Pezizomycotina;leotiomyceta;sordariomyceta;Sordariomycetes;Hypocreomycetidae;Glomerellales;Glomerellaceae;	0	0	0	0	0	0	0	0	0	0	0	0	0	0	0	0	0	0	0	0	0	0	0	0
root;cellular organisms;Eukaryota;Opisthokonta;Fungi;Dikarya;Ascomycota;saccharomyceta;Pezizomycotina;leotiomyceta;sordariomyceta;Sordariomycetes;Hypocreomycetidae;Glomerellales;Glomerellaceae;Colletotrichum;	18.0509	43.7764	0	0	0	0	0	0	0	29.1911	0	0	1	3	0	0	0	0	0	0	0	3	0	0
root;cellular organisms;Eukaryota;Opisthokonta;Fungi;Dikarya;Ascomycota;saccharomyceta;Pezizomycotina;leotiomyceta;sordariomyceta;Sordariomycetes;Hypocreomycetidae;Glomerellales;Glomerellaceae;Colletotrichum;Colletotrichum fructicola;	0	0	0	0	0	0	0	0	0	0	0	0	0	0	0	0	0	0	0	0	0	0	0	0
root;cellular organisms;Eukaryota;Opisthokonta;Fungi;Dikarya;Ascomycota;saccharomyceta;Pezizomycotina;leotiomyceta;sordariomyceta;Sordariomycetes;Hypocreomycetidae;Glomerellales;Glomerellaceae;Colletotrichum;Colletotrichum fructicola;Colletotrichum fructicola Nara gc5;	0	0	20.3227	0	0	0	0	0	0	0	0	0	0	0	1	0	0	0	0	0	0	0	0	0
root;cellular organisms;Eukaryota;Opisthokonta;Fungi;Dikarya;Ascomycota;saccharomyceta;Pezizomycotina;leotiomyceta;sordariomyceta;Sordariomycetes;Hypocreomycetidae;Glomerellales;Glomerellaceae;Colletotrichum;Colletotrichum gloeosporioides;	0	0	0	0	0	0	0	0	0	0	0	0	0	0	0	0	0	0	0	0	0	0	0	0
root;cellular organisms;Eukaryota;Opisthokonta;Fungi;Dikarya;Ascomycota;saccharomyceta;Pezizomycotina;leotiomyceta;sordariomyceta;Sordariomycetes;Hypocreomycetidae;Glomerellales;Glomerellaceae;Colletotrichum;Colletotrichum gloeosporioides;Colletotrichum gloeosporioides Cg-14;	0	0	0	0	0	0	0	13.1898	0	0	0	0	0	0	0	0	0	0	0	1	0	0	0	0
root;cellular organisms;Eukaryota;Opisthokonta;Fungi;Dikarya;Ascomycota;saccharomyceta;Pezizomycotina;leotiomyceta;sordariomyceta;Sordariomycetes;Hypocreomycetidae;Glomerellales;Glomerellaceae;Colletotrichum;Colletotrichum graminicola;	0	0	0	0	0	0	0	0	0	0	0	0	0	0	0	0	0	0	0	0	0	0	0	0
root;cellular organisms;Eukaryota;Opisthokonta;Fungi;Dikarya;Ascomycota;saccharomyceta;Pezizomycotina;leotiomyceta;sordariomyceta;Sordariomycetes;Hypocreomycetidae;Glomerellales;Glomerellaceae;Colletotrichum;Colletotrichum graminicola;Colletotrichum graminicola M1.001;	0	0	20.3227	0	33.589	0	0	0	0	19.4607	0	0	0	0	1	0	3	0	0	0	0	2	0	0
root;cellular organisms;Eukaryota;Opisthokonta;Fungi;Dikarya;Ascomycota;saccharomyceta;Pezizomycotina;leotiomyceta;sordariomyceta;Sordariomycetes;Hypocreomycetidae;Glomerellales;Glomerellaceae;Colletotrichum;Colletotrichum nymphaeae;	0	0	0	0	0	0	0	0	0	0	0	0	0	0	0	0	0	0	0	0	0	0	0	0
root;cellular organisms;Eukaryota;Opisthokonta;Fungi;Dikarya;Ascomycota;saccharomyceta;Pezizomycotina;leotiomyceta;sordariomyceta;Sordariomycetes;Hypocreomycetidae;Glomerellales;Glomerellaceae;Colletotrichum;Colletotrichum nymphaeae;Colletotrichum nymphaeae SA-01;	0	0	40.6454	0	0	0	0	0	0	0	0	0	0	0	2	0	0	0	0	0	0	0	0	0
root;cellular organisms;Eukaryota;Opisthokonta;Fungi;Dikarya;Ascomycota;saccharomyceta;Pezizomycotina;leotiomyceta;sordariomyceta;Sordariomycetes;Hypocreomycetidae;Glomerellales;Glomerellaceae;Colletotrichum;Colletotrichum salicis;	0	14.5921	0	0	0	0	11.3318	0	0	0	13.0258	0	0	1	0	0	0	0	1	0	0	0	1	0
root;cellular organisms;Eukaryota;Opisthokonta;Fungi;Dikarya;Ascomycota;saccharomyceta;Pezizomycotina;leotiomyceta;sordariomyceta;Sordariomycetes;Hypocreomycetidae;Glomerellales;Glomerellaceae;Colletotrichum;Colletotrichum simmondsii;	0	0	0	0	11.1963	0	0	52.7593	0	0	0	0	0	0	0	0	1	0	0	4	0	0	0	0
root;cellular organisms;Eukaryota;Opisthokonta;Fungi;Dikarya;Ascomycota;saccharomyceta;Pezizomycotina;leotiomyceta;sordariomyceta;Sordariomycetes;Hypocreomycetidae;Glomerellales;Glomerellaceae;Colletotrichum;Colletotrichum sublineola;	0	0	0	0	0	13.4135	0	0	0	0	0	0	0	0	0	0	0	1	0	0	0	0	0	0
root;cellular organisms;Eukaryota;Opisthokonta;Fungi;Dikarya;Ascomycota;saccharomyceta;Pezizomycotina;leotiomyceta;sordariomyceta;Sordariomycetes;Hypocreomycetidae;Glomerellales;Glomerellaceae;Colletotrichum;Colletotrichum tofieldiae;	0	0	0	21.7328	0	0	0	0	0	0	0	0	0	0	0	2	0	0	0	0	0	0	0	0
root;cellular organisms;Eukaryota;Opisthokonta;Fungi;Dikarya;Ascomycota;saccharomyceta;Pezizomycotina;leotiomyceta;sordariomyceta;Sordariomycetes;Hypocreomycetidae;Glomerellales;Plectosphaerellaceae;	0	0	0	0	0	0	0	0	0	0	0	0	0	0	0	0	0	0	0	0	0	0	0	0
root;cellular organisms;Eukaryota;Opisthokonta;Fungi;Dikarya;Ascomycota;saccharomyceta;Pezizomycotina;leotiomyceta;sordariomyceta;Sordariomycetes;Hypocreomycetidae;Glomerellales;Plectosphaerellaceae;Verticillium <mitosporic Plectosphaerellaceae>;	0	0	0	0	0	0	0	65.9491	0	0	0	0	0	0	0	0	0	0	0	5	0	0	0	0
root;cellular organisms;Eukaryota;Opisthokonta;Fungi;Dikarya;Ascomycota;saccharomyceta;Pezizomycotina;leotiomyceta;sordariomyceta;Sordariomycetes;Hypocreomycetidae;Glomerellales;Plectosphaerellaceae;Verticillium <mitosporic Plectosphaerellaceae>;Verticillium longisporum;	0	0	20.3227	0	0	0	0	26.3797	0	0	0	0	0	0	1	0	0	0	0	2	0	0	0	0
root;cellular organisms;Eukaryota;Opisthokonta;Fungi;Dikarya;Ascomycota;saccharomyceta;Pezizomycotina;leotiomyceta;sordariomyceta;Sordariomycetes;Hypocreomycetidae;Hypocreales;	54.1526	14.5921	81.2909	0	0	13.4135	11.3318	26.3797	14.0485	29.1911	39.0773	55.5488	3	1	4	0	0	1	1	2	1	3	3	5
root;cellular organisms;Eukaryota;Opisthokonta;Fungi;Dikarya;Ascomycota;saccharomyceta;Pezizomycotina;leotiomyceta;sordariomyceta;Sordariomycetes;Hypocreomycetidae;Hypocreales;Clavicipitaceae;	36.1017	0	0	0	0	0	0	0	0	0	0	0	2	0	0	0	0	0	0	0	0	0	0	0
root;cellular organisms;Eukaryota;Opisthokonta;Fungi;Dikarya;Ascomycota;saccharomyceta;Pezizomycotina;leotiomyceta;sordariomyceta;Sordariomycetes;Hypocreomycetidae;Hypocreales;Clavicipitaceae;Epichloe;	0	0	20.3227	0	0	0	0	0	0	0	0	0	0	0	1	0	0	0	0	0	0	0	0	0
root;cellular organisms;Eukaryota;Opisthokonta;Fungi;Dikarya;Ascomycota;saccharomyceta;Pezizomycotina;leotiomyceta;sordariomyceta;Sordariomycetes;Hypocreomycetidae;Hypocreales;Clavicipitaceae;Metarhizium;	0	0	0	0	0	0	0	0	0	0	0	0	0	0	0	0	0	0	0	0	0	0	0	0
root;cellular organisms;Eukaryota;Opisthokonta;Fungi;Dikarya;Ascomycota;saccharomyceta;Pezizomycotina;leotiomyceta;sordariomyceta;Sordariomycetes;Hypocreomycetidae;Hypocreales;Clavicipitaceae;Metarhizium;Metarhizium acridum;	0	0	0	0	0	0	0	0	0	0	0	0	0	0	0	0	0	0	0	0	0	0	0	0
root;cellular organisms;Eukaryota;Opisthokonta;Fungi;Dikarya;Ascomycota;saccharomyceta;Pezizomycotina;leotiomyceta;sordariomyceta;Sordariomycetes;Hypocreomycetidae;Hypocreales;Clavicipitaceae;Metarhizium;Metarhizium acridum;Metarhizium acridum CQMa 102;	0	0	0	10.8664	0	0	0	0	14.0485	0	0	0	0	0	0	1	0	0	0	0	1	0	0	0
root;cellular organisms;Eukaryota;Opisthokonta;Fungi;Dikarya;Ascomycota;saccharomyceta;Pezizomycotina;leotiomyceta;sordariomyceta;Sordariomycetes;Hypocreomycetidae;Hypocreales;Clavicipitaceae;Metarhizium;Metarhizium album;	0	0	0	0	0	0	0	0	0	0	0	0	0	0	0	0	0	0	0	0	0	0	0	0
root;cellular organisms;Eukaryota;Opisthokonta;Fungi;Dikarya;Ascomycota;saccharomyceta;Pezizomycotina;leotiomyceta;sordariomyceta;Sordariomycetes;Hypocreomycetidae;Hypocreales;Clavicipitaceae;Metarhizium;Metarhizium album;Metarhizium album ARSEF 1941;	0	0	0	0	0	0	0	0	0	68.1126	0	0	0	0	0	0	0	0	0	0	0	7	0	0
root;cellular organisms;Eukaryota;Opisthokonta;Fungi;Dikarya;Ascomycota;saccharomyceta;Pezizomycotina;leotiomyceta;sordariomyceta;Sordariomycetes;Hypocreomycetidae;Hypocreales;Clavicipitaceae;Metarhizium;Metarhizium anisopliae;	0	0	0	0	0	0	11.3318	0	0	0	0	0	0	0	0	0	0	0	1	0	0	0	0	0
root;cellular organisms;Eukaryota;Opisthokonta;Fungi;Dikarya;Ascomycota;saccharomyceta;Pezizomycotina;leotiomyceta;sordariomyceta;Sordariomycetes;Hypocreomycetidae;Hypocreales;Clavicipitaceae;Metarhizium;Metarhizium rileyi;	0	0	0	0	0	0	0	0	0	0	0	0	0	0	0	0	0	0	0	0	0	0	0	0
root;cellular organisms;Eukaryota;Opisthokonta;Fungi;Dikarya;Ascomycota;saccharomyceta;Pezizomycotina;leotiomyceta;sordariomyceta;Sordariomycetes;Hypocreomycetidae;Hypocreales;Clavicipitaceae;Metarhizium;Metarhizium rileyi;Metarhizium rileyi RCEF 4871;	0	0	0	0	11.1963	0	0	0	0	0	0	0	0	0	0	0	1	0	0	0	0	0	0	0
root;cellular organisms;Eukaryota;Opisthokonta;Fungi;Dikarya;Ascomycota;saccharomyceta;Pezizomycotina;leotiomyceta;sordariomyceta;Sordariomycetes;Hypocreomycetidae;Hypocreales;Clavicipitaceae;Pochonia;	0	0	0	0	0	0	0	0	0	0	0	0	0	0	0	0	0	0	0	0	0	0	0	0
root;cellular organisms;Eukaryota;Opisthokonta;Fungi;Dikarya;Ascomycota;saccharomyceta;Pezizomycotina;leotiomyceta;sordariomyceta;Sordariomycetes;Hypocreomycetidae;Hypocreales;Clavicipitaceae;Pochonia;Pochonia chlamydosporia;	0	0	0	0	0	0	0	0	0	0	0	0	0	0	0	0	0	0	0	0	0	0	0	0
root;cellular organisms;Eukaryota;Opisthokonta;Fungi;Dikarya;Ascomycota;saccharomyceta;Pezizomycotina;leotiomyceta;sordariomyceta;Sordariomycetes;Hypocreomycetidae;Hypocreales;Clavicipitaceae;Pochonia;Pochonia chlamydosporia;Pochonia chlamydosporia 170;	0	0	20.3227	0	11.1963	0	11.3318	26.3797	0	0	0	0	0	0	1	0	1	0	1	2	0	0	0	0
root;cellular organisms;Eukaryota;Opisthokonta;Fungi;Dikarya;Ascomycota;saccharomyceta;Pezizomycotina;leotiomyceta;sordariomyceta;Sordariomycetes;Hypocreomycetidae;Hypocreales;Clavicipitaceae;Torrubiella <Clavicipitaceae>;	0	0	0	0	0	0	0	0	0	0	0	0	0	0	0	0	0	0	0	0	0	0	0	0
root;cellular organisms;Eukaryota;Opisthokonta;Fungi;Dikarya;Ascomycota;saccharomyceta;Pezizomycotina;leotiomyceta;sordariomyceta;Sordariomycetes;Hypocreomycetidae;Hypocreales;Clavicipitaceae;Torrubiella <Clavicipitaceae>;Torrubiella hemipterigena;	0	0	0	0	0	0	0	26.3797	14.0485	0	0	22.2195	0	0	0	0	0	0	0	2	1	0	0	2
root;cellular organisms;Eukaryota;Opisthokonta;Fungi;Dikarya;Ascomycota;saccharomyceta;Pezizomycotina;leotiomyceta;sordariomyceta;Sordariomycetes;Hypocreomycetidae;Hypocreales;Cordycipitaceae;	0	0	0	0	0	0	0	0	0	0	0	0	0	0	0	0	0	0	0	0	0	0	0	0
root;cellular organisms;Eukaryota;Opisthokonta;Fungi;Dikarya;Ascomycota;saccharomyceta;Pezizomycotina;leotiomyceta;sordariomyceta;Sordariomycetes;Hypocreomycetidae;Hypocreales;Cordycipitaceae;Cordyceps;	0	0	0	0	0	0	0	0	0	0	0	0	0	0	0	0	0	0	0	0	0	0	0	0
root;cellular organisms;Eukaryota;Opisthokonta;Fungi;Dikarya;Ascomycota;saccharomyceta;Pezizomycotina;leotiomyceta;sordariomyceta;Sordariomycetes;Hypocreomycetidae;Hypocreales;Cordycipitaceae;Cordyceps;Cordyceps confragosa;	0	0	0	0	0	26.8269	0	0	0	19.4607	0	0	0	0	0	0	0	2	0	0	0	2	0	0
root;cellular organisms;Eukaryota;Opisthokonta;Fungi;Dikarya;Ascomycota;saccharomyceta;Pezizomycotina;leotiomyceta;sordariomyceta;Sordariomycetes;Hypocreomycetidae;Hypocreales;Cordycipitaceae;Cordyceps;Cordyceps confragosa;Cordyceps confragosa RCEF 1005;	0	0	0	0	0	0	0	0	0	0	104.206	33.3293	0	0	0	0	0	0	0	0	0	0	8	3
root;cellular organisms;Eukaryota;Opisthokonta;Fungi;Dikarya;Ascomycota;saccharomyceta;Pezizomycotina;leotiomyceta;sordariomyceta;Sordariomycetes;Hypocreomycetidae;Hypocreales;Hypocreaceae;	0	0	0	0	0	0	0	0	0	0	0	0	0	0	0	0	0	0	0	0	0	0	0	0
root;cellular organisms;Eukaryota;Opisthokonta;Fungi;Dikarya;Ascomycota;saccharomyceta;Pezizomycotina;leotiomyceta;sordariomyceta;Sordariomycetes;Hypocreomycetidae;Hypocreales;Hypocreaceae;Escovopsis;	0	0	0	0	0	0	0	0	0	0	0	0	0	0	0	0	0	0	0	0	0	0	0	0
root;cellular organisms;Eukaryota;Opisthokonta;Fungi;Dikarya;Ascomycota;saccharomyceta;Pezizomycotina;leotiomyceta;sordariomyceta;Sordariomycetes;Hypocreomycetidae;Hypocreales;Hypocreaceae;Escovopsis;Escovopsis weberi;	0	0	0	0	11.1963	26.8269	0	0	0	0	13.0258	0	0	0	0	0	1	2	0	0	0	0	1	0
root;cellular organisms;Eukaryota;Opisthokonta;Fungi;Dikarya;Ascomycota;saccharomyceta;Pezizomycotina;leotiomyceta;sordariomyceta;Sordariomycetes;Hypocreomycetidae;Hypocreales;Hypocreaceae;Hypomyces;	0	0	0	0	0	0	0	0	0	0	0	0	0	0	0	0	0	0	0	0	0	0	0	0
root;cellular organisms;Eukaryota;Opisthokonta;Fungi;Dikarya;Ascomycota;saccharomyceta;Pezizomycotina;leotiomyceta;sordariomyceta;Sordariomycetes;Hypocreomycetidae;Hypocreales;Hypocreaceae;Hypomyces;Hypomyces subiculosus;	0	29.1843	0	0	0	0	0	0	0	0	0	0	0	2	0	0	0	0	0	0	0	0	0	0
root;cellular organisms;Eukaryota;Opisthokonta;Fungi;Dikarya;Ascomycota;saccharomyceta;Pezizomycotina;leotiomyceta;sordariomyceta;Sordariomycetes;Hypocreomycetidae;Hypocreales;Hypocreaceae;Trichoderma;	0	0	0	0	11.1963	0	0	13.1898	0	0	13.0258	0	0	0	0	0	1	0	0	1	0	0	1	0
root;cellular organisms;Eukaryota;Opisthokonta;Fungi;Dikarya;Ascomycota;saccharomyceta;Pezizomycotina;leotiomyceta;sordariomyceta;Sordariomycetes;Hypocreomycetidae;Hypocreales;Hypocreaceae;Trichoderma;Trichoderma gamsii;	0	0	0	0	0	0	22.6637	0	0	0	0	0	0	0	0	0	0	0	2	0	0	0	0	0
root;cellular organisms;Eukaryota;Opisthokonta;Fungi;Dikarya;Ascomycota;saccharomyceta;Pezizomycotina;leotiomyceta;sordariomyceta;Sordariomycetes;Hypocreomycetidae;Hypocreales;Hypocreaceae;Trichoderma;Trichoderma guizhouense;	18.0509	0	0	0	0	0	0	0	0	0	0	11.1098	1	0	0	0	0	0	0	0	0	0	0	1
root;cellular organisms;Eukaryota;Opisthokonta;Fungi;Dikarya;Ascomycota;saccharomyceta;Pezizomycotina;leotiomyceta;sordariomyceta;Sordariomycetes;Hypocreomycetidae;Hypocreales;Hypocreaceae;Trichoderma;Trichoderma harzianum;	0	0	0	0	11.1963	0	0	0	0	0	0	22.2195	0	0	0	0	1	0	0	0	0	0	0	2
root;cellular organisms;Eukaryota;Opisthokonta;Fungi;Dikarya;Ascomycota;saccharomyceta;Pezizomycotina;leotiomyceta;sordariomyceta;Sordariomycetes;Hypocreomycetidae;Hypocreales;Hypocreaceae;Trichoderma;Trichoderma reesei;	0	0	0	0	11.1963	0	0	0	0	0	0	0	0	0	0	0	1	0	0	0	0	0	0	0
root;cellular organisms;Eukaryota;Opisthokonta;Fungi;Dikarya;Ascomycota;saccharomyceta;Pezizomycotina;leotiomyceta;sordariomyceta;Sordariomycetes;Hypocreomycetidae;Hypocreales;Hypocreaceae;Trichoderma;Trichoderma virens;	0	0	0	0	0	0	0	0	0	0	0	0	0	0	0	0	0	0	0	0	0	0	0	0
root;cellular organisms;Eukaryota;Opisthokonta;Fungi;Dikarya;Ascomycota;saccharomyceta;Pezizomycotina;leotiomyceta;sordariomyceta;Sordariomycetes;Hypocreomycetidae;Hypocreales;Hypocreaceae;Trichoderma;Trichoderma virens;Trichoderma virens Gv29-8;	0	0	0	0	0	0	0	0	0	19.4607	0	0	0	0	0	0	0	0	0	0	0	2	0	0
root;cellular organisms;Eukaryota;Opisthokonta;Fungi;Dikarya;Ascomycota;saccharomyceta;Pezizomycotina;leotiomyceta;sordariomyceta;Sordariomycetes;Hypocreomycetidae;Hypocreales;Hypocreales incertae sedis;	0	0	0	0	0	0	0	0	0	0	0	0	0	0	0	0	0	0	0	0	0	0	0	0
root;cellular organisms;Eukaryota;Opisthokonta;Fungi;Dikarya;Ascomycota;saccharomyceta;Pezizomycotina;leotiomyceta;sordariomyceta;Sordariomycetes;Hypocreomycetidae;Hypocreales;Hypocreales incertae sedis;Ustilaginoidea;	0	0	0	0	0	0	0	0	0	0	0	0	0	0	0	0	0	0	0	0	0	0	0	0
root;cellular organisms;Eukaryota;Opisthokonta;Fungi;Dikarya;Ascomycota;saccharomyceta;Pezizomycotina;leotiomyceta;sordariomyceta;Sordariomycetes;Hypocreomycetidae;Hypocreales;Hypocreales incertae sedis;Ustilaginoidea;Ustilaginoidea virens;	0	0	0	0	0	0	11.3318	0	0	0	0	11.1098	0	0	0	0	0	0	1	0	0	0	0	1
root;cellular organisms;Eukaryota;Opisthokonta;Fungi;Dikarya;Ascomycota;saccharomyceta;Pezizomycotina;leotiomyceta;sordariomyceta;Sordariomycetes;Hypocreomycetidae;Hypocreales;Nectriaceae;	0	0	0	0	0	0	0	0	0	0	0	0	0	0	0	0	0	0	0	0	0	0	0	0
root;cellular organisms;Eukaryota;Opisthokonta;Fungi;Dikarya;Ascomycota;saccharomyceta;Pezizomycotina;leotiomyceta;sordariomyceta;Sordariomycetes;Hypocreomycetidae;Hypocreales;Nectriaceae;Fusarium;	0	0	20.3227	0	44.7853	0	11.3318	13.1898	0	0	0	0	0	0	1	0	4	0	1	1	0	0	0	0
root;cellular organisms;Eukaryota;Opisthokonta;Fungi;Dikarya;Ascomycota;saccharomyceta;Pezizomycotina;leotiomyceta;sordariomyceta;Sordariomycetes;Hypocreomycetidae;Hypocreales;Nectriaceae;Fusarium;Fusarium fujikuroi species complex;	0	0	0	0	0	0	22.6637	0	0	0	0	0	0	0	0	0	0	0	2	0	0	0	0	0
root;cellular organisms;Eukaryota;Opisthokonta;Fungi;Dikarya;Ascomycota;saccharomyceta;Pezizomycotina;leotiomyceta;sordariomyceta;Sordariomycetes;Hypocreomycetidae;Hypocreales;Nectriaceae;Fusarium;Fusarium fujikuroi species complex;Fusarium fujikuroi;	0	0	0	0	0	13.4135	0	0	0	0	39.0773	0	0	0	0	0	0	1	0	0	0	0	3	0
root;cellular organisms;Eukaryota;Opisthokonta;Fungi;Dikarya;Ascomycota;saccharomyceta;Pezizomycotina;leotiomyceta;sordariomyceta;Sordariomycetes;Hypocreomycetidae;Hypocreales;Nectriaceae;Fusarium;Fusarium fujikuroi species complex;Fusarium verticillioides;	0	0	0	0	11.1963	0	0	0	0	0	0	0	0	0	0	0	1	0	0	0	0	0	0	0
root;cellular organisms;Eukaryota;Opisthokonta;Fungi;Dikarya;Ascomycota;saccharomyceta;Pezizomycotina;leotiomyceta;sordariomyceta;Sordariomycetes;Hypocreomycetidae;Hypocreales;Nectriaceae;Fusarium;Fusarium oxysporum species complex;	0	0	0	0	0	0	0	0	0	0	0	0	0	0	0	0	0	0	0	0	0	0	0	0
root;cellular organisms;Eukaryota;Opisthokonta;Fungi;Dikarya;Ascomycota;saccharomyceta;Pezizomycotina;leotiomyceta;sordariomyceta;Sordariomycetes;Hypocreomycetidae;Hypocreales;Nectriaceae;Fusarium;Fusarium oxysporum species complex;Fusarium oxysporum;	0	29.1843	0	0	11.1963	0	0	0	42.1455	0	0	0	0	2	0	0	1	0	0	0	3	0	0	0
root;cellular organisms;Eukaryota;Opisthokonta;Fungi;Dikarya;Ascomycota;saccharomyceta;Pezizomycotina;leotiomyceta;sordariomyceta;Sordariomycetes;Hypocreomycetidae;Hypocreales;Nectriaceae;Fusarium;Fusarium oxysporum species complex;Fusarium oxysporum;Fusarium oxysporum f. sp. lycopersici;	0	0	0	0	0	0	0	0	0	0	0	0	0	0	0	0	0	0	0	0	0	0	0	0
root;cellular organisms;Eukaryota;Opisthokonta;Fungi;Dikarya;Ascomycota;saccharomyceta;Pezizomycotina;leotiomyceta;sordariomyceta;Sordariomycetes;Hypocreomycetidae;Hypocreales;Nectriaceae;Fusarium;Fusarium oxysporum species complex;Fusarium oxysporum;Fusarium oxysporum f. sp. lycopersici;Fusarium oxysporum f. sp. lycopersici 4287;	0	0	0	0	0	0	0	26.3797	0	0	0	0	0	0	0	0	0	0	0	2	0	0	0	0
root;cellular organisms;Eukaryota;Opisthokonta;Fungi;Dikarya;Ascomycota;saccharomyceta;Pezizomycotina;leotiomyceta;sordariomyceta;Sordariomycetes;Hypocreomycetidae;Hypocreales;Nectriaceae;Fusarium;Fusarium oxysporum species complex;Fusarium oxysporum;Fusarium oxysporum FOSC 3-a;	0	14.5921	0	0	0	0	0	0	0	0	0	0	0	1	0	0	0	0	0	0	0	0	0	0
root;cellular organisms;Eukaryota;Opisthokonta;Fungi;Dikarya;Ascomycota;saccharomyceta;Pezizomycotina;leotiomyceta;sordariomyceta;Sordariomycetes;Hypocreomycetidae;Hypocreales;Nectriaceae;Fusarium;Fusarium sambucinum species complex;	0	0	0	0	22.3927	0	0	0	14.0485	0	0	0	0	0	0	0	2	0	0	0	1	0	0	0
root;cellular organisms;Eukaryota;Opisthokonta;Fungi;Dikarya;Ascomycota;saccharomyceta;Pezizomycotina;leotiomyceta;sordariomyceta;Sordariomycetes;Hypocreomycetidae;Hypocreales;Nectriaceae;Fusarium;Fusarium sambucinum species complex;Fusarium graminearum;	0	0	0	0	11.1963	0	0	0	0	0	0	22.2195	0	0	0	0	1	0	0	0	0	0	0	2
root;cellular organisms;Eukaryota;Opisthokonta;Fungi;Dikarya;Ascomycota;saccharomyceta;Pezizomycotina;leotiomyceta;sordariomyceta;Sordariomycetes;Hypocreomycetidae;Hypocreales;Nectriaceae;Fusarium;Fusarium sambucinum species complex;Fusarium langsethiae;	0	0	0	0	0	13.4135	0	0	0	0	0	0	0	0	0	0	0	1	0	0	0	0	0	0
root;cellular organisms;Eukaryota;Opisthokonta;Fungi;Dikarya;Ascomycota;saccharomyceta;Pezizomycotina;leotiomyceta;sordariomyceta;Sordariomycetes;Hypocreomycetidae;Hypocreales;Nectriaceae;Fusarium;Fusarium sambucinum species complex;Fusarium longipes;	0	0	0	0	0	0	0	0	14.0485	0	0	0	0	0	0	0	0	0	0	0	1	0	0	0
root;cellular organisms;Eukaryota;Opisthokonta;Fungi;Dikarya;Ascomycota;saccharomyceta;Pezizomycotina;leotiomyceta;sordariomyceta;Sordariomycetes;Hypocreomycetidae;Hypocreales;Nectriaceae;Fusarium;Fusarium sambucinum species complex;Fusarium poae;	0	0	0	0	0	0	33.9955	0	0	0	0	0	0	0	0	0	0	0	3	0	0	0	0	0
root;cellular organisms;Eukaryota;Opisthokonta;Fungi;Dikarya;Ascomycota;saccharomyceta;Pezizomycotina;leotiomyceta;sordariomyceta;Sordariomycetes;Hypocreomycetidae;Hypocreales;Nectriaceae;Fusarium;Fusarium sambucinum species complex;Fusarium venenatum;	0	0	0	0	0	0	0	0	0	0	13.0258	0	0	0	0	0	0	0	0	0	0	0	1	0
root;cellular organisms;Eukaryota;Opisthokonta;Fungi;Dikarya;Ascomycota;saccharomyceta;Pezizomycotina;leotiomyceta;sordariomyceta;Sordariomycetes;Hypocreomycetidae;Hypocreales;Nectriaceae;Fusarium;Fusarium solani species complex;	0	0	0	0	0	0	0	0	0	0	0	0	0	0	0	0	0	0	0	0	0	0	0	0
root;cellular organisms;Eukaryota;Opisthokonta;Fungi;Dikarya;Ascomycota;saccharomyceta;Pezizomycotina;leotiomyceta;sordariomyceta;Sordariomycetes;Hypocreomycetidae;Hypocreales;Nectriaceae;Fusarium;Fusarium solani species complex;Fusarium kuroshium;	0	0	0	0	0	13.4135	11.3318	13.1898	0	0	0	0	0	0	0	0	0	1	1	1	0	0	0	0
root;cellular organisms;Eukaryota;Opisthokonta;Fungi;Dikarya;Ascomycota;saccharomyceta;Pezizomycotina;leotiomyceta;sordariomyceta;Sordariomycetes;Hypocreomycetidae;Hypocreales;Nectriaceae;Fusarium;Fusarium tricinctum species complex;	0	0	0	0	0	0	0	0	0	0	0	0	0	0	0	0	0	0	0	0	0	0	0	0
root;cellular organisms;Eukaryota;Opisthokonta;Fungi;Dikarya;Ascomycota;saccharomyceta;Pezizomycotina;leotiomyceta;sordariomyceta;Sordariomycetes;Hypocreomycetidae;Hypocreales;Nectriaceae;Fusarium;Fusarium tricinctum species complex;Fusarium avenaceum;	0	0	0	10.8664	0	0	0	0	0	0	0	0	0	0	0	1	0	0	0	0	0	0	0	0
root;cellular organisms;Eukaryota;Opisthokonta;Fungi;Dikarya;Ascomycota;saccharomyceta;Pezizomycotina;leotiomyceta;sordariomyceta;Sordariomycetes;Hypocreomycetidae;Hypocreales;Nectriaceae;Neonectria;	0	0	0	0	0	0	0	0	0	0	0	0	0	0	0	0	0	0	0	0	0	0	0	0
root;cellular organisms;Eukaryota;Opisthokonta;Fungi;Dikarya;Ascomycota;saccharomyceta;Pezizomycotina;leotiomyceta;sordariomyceta;Sordariomycetes;Hypocreomycetidae;Hypocreales;Nectriaceae;Neonectria;Neonectria ditissima;	0	29.1843	0	0	0	0	0	0	14.0485	19.4607	0	0	0	2	0	0	0	0	0	0	1	2	0	0
root;cellular organisms;Eukaryota;Opisthokonta;Fungi;Dikarya;Ascomycota;saccharomyceta;Pezizomycotina;leotiomyceta;sordariomyceta;Sordariomycetes;Hypocreomycetidae;Hypocreales;Ophiocordycipitaceae;	0	0	0	0	0	0	0	0	0	0	0	0	0	0	0	0	0	0	0	0	0	0	0	0
root;cellular organisms;Eukaryota;Opisthokonta;Fungi;Dikarya;Ascomycota;saccharomyceta;Pezizomycotina;leotiomyceta;sordariomyceta;Sordariomycetes;Hypocreomycetidae;Hypocreales;Ophiocordycipitaceae;Drechmeria;	0	0	0	0	0	0	0	0	0	0	0	0	0	0	0	0	0	0	0	0	0	0	0	0
root;cellular organisms;Eukaryota;Opisthokonta;Fungi;Dikarya;Ascomycota;saccharomyceta;Pezizomycotina;leotiomyceta;sordariomyceta;Sordariomycetes;Hypocreomycetidae;Hypocreales;Ophiocordycipitaceae;Drechmeria;Drechmeria coniospora;	0	0	0	0	0	0	22.6637	0	0	0	0	0	0	0	0	0	0	0	2	0	0	0	0	0
root;cellular organisms;Eukaryota;Opisthokonta;Fungi;Dikarya;Ascomycota;saccharomyceta;Pezizomycotina;leotiomyceta;sordariomyceta;Sordariomycetes;Hypocreomycetidae;Hypocreales;Ophiocordycipitaceae;Ophiocordyceps;	0	0	0	0	22.3927	0	0	0	70.2425	0	0	0	0	0	0	0	2	0	0	0	5	0	0	0
root;cellular organisms;Eukaryota;Opisthokonta;Fungi;Dikarya;Ascomycota;saccharomyceta;Pezizomycotina;leotiomyceta;sordariomyceta;Sordariomycetes;Hypocreomycetidae;Hypocreales;Ophiocordycipitaceae;Ophiocordyceps;Ophiocordyceps australis;	0	0	20.3227	0	0	0	0	0	0	0	0	0	0	0	1	0	0	0	0	0	0	0	0	0
root;cellular organisms;Eukaryota;Opisthokonta;Fungi;Dikarya;Ascomycota;saccharomyceta;Pezizomycotina;leotiomyceta;sordariomyceta;Sordariomycetes;Hypocreomycetidae;Hypocreales;Ophiocordycipitaceae;Ophiocordyceps;Ophiocordyceps camponoti-rufipedis;	0	0	20.3227	0	0	0	0	0	0	0	0	0	0	0	1	0	0	0	0	0	0	0	0	0
root;cellular organisms;Eukaryota;Opisthokonta;Fungi;Dikarya;Ascomycota;saccharomyceta;Pezizomycotina;leotiomyceta;sordariomyceta;Sordariomycetes;Hypocreomycetidae;Hypocreales;Ophiocordycipitaceae;Ophiocordyceps;Ophiocordyceps sp. 'camponoti-saundersi';	0	0	0	0	0	0	22.6637	0	0	0	0	0	0	0	0	0	0	0	2	0	0	0	0	0
root;cellular organisms;Eukaryota;Opisthokonta;Fungi;Dikarya;Ascomycota;saccharomyceta;Pezizomycotina;leotiomyceta;sordariomyceta;Sordariomycetes;Hypocreomycetidae;Hypocreales;Ophiocordycipitaceae;Purpureocillium;	0	0	0	0	0	0	0	0	0	0	0	0	0	0	0	0	0	0	0	0	0	0	0	0
root;cellular organisms;Eukaryota;Opisthokonta;Fungi;Dikarya;Ascomycota;saccharomyceta;Pezizomycotina;leotiomyceta;sordariomyceta;Sordariomycetes;Hypocreomycetidae;Hypocreales;Ophiocordycipitaceae;Purpureocillium;Purpureocillium lilacinum;	0	0	0	0	11.1963	0	0	0	0	0	0	0	0	0	0	0	1	0	0	0	0	0	0	0
root;cellular organisms;Eukaryota;Opisthokonta;Fungi;Dikarya;Ascomycota;saccharomyceta;Pezizomycotina;leotiomyceta;sordariomyceta;Sordariomycetes;Hypocreomycetidae;Hypocreales;Ophiocordycipitaceae;Tolypocladium;	0	0	0	0	0	0	0	0	0	0	0	0	0	0	0	0	0	0	0	0	0	0	0	0
root;cellular organisms;Eukaryota;Opisthokonta;Fungi;Dikarya;Ascomycota;saccharomyceta;Pezizomycotina;leotiomyceta;sordariomyceta;Sordariomycetes;Hypocreomycetidae;Hypocreales;Ophiocordycipitaceae;Tolypocladium;Tolypocladium ophioglossoides;	0	0	0	0	0	0	0	0	0	0	0	0	0	0	0	0	0	0	0	0	0	0	0	0
root;cellular organisms;Eukaryota;Opisthokonta;Fungi;Dikarya;Ascomycota;saccharomyceta;Pezizomycotina;leotiomyceta;sordariomyceta;Sordariomycetes;Hypocreomycetidae;Hypocreales;Ophiocordycipitaceae;Tolypocladium;Tolypocladium ophioglossoides;Tolypocladium ophioglossoides CBS 100239;	0	0	0	0	0	13.4135	0	0	0	0	0	0	0	0	0	0	0	1	0	0	0	0	0	0
root;cellular organisms;Eukaryota;Opisthokonta;Fungi;Dikarya;Ascomycota;saccharomyceta;Pezizomycotina;leotiomyceta;sordariomyceta;Sordariomycetes;Hypocreomycetidae;Hypocreales;Stachybotryaceae;	0	0	0	0	0	0	0	0	0	0	0	0	0	0	0	0	0	0	0	0	0	0	0	0
root;cellular organisms;Eukaryota;Opisthokonta;Fungi;Dikarya;Ascomycota;saccharomyceta;Pezizomycotina;leotiomyceta;sordariomyceta;Sordariomycetes;Hypocreomycetidae;Hypocreales;Stachybotryaceae;Stachybotrys;	36.1017	0	0	0	0	0	0	0	0	0	0	0	2	0	0	0	0	0	0	0	0	0	0	0
root;cellular organisms;Eukaryota;Opisthokonta;Fungi;Dikarya;Ascomycota;saccharomyceta;Pezizomycotina;leotiomyceta;sordariomyceta;Sordariomycetes;Hypocreomycetidae;Microascales;	0	0	0	0	0	0	0	0	0	0	0	0	0	0	0	0	0	0	0	0	0	0	0	0
root;cellular organisms;Eukaryota;Opisthokonta;Fungi;Dikarya;Ascomycota;saccharomyceta;Pezizomycotina;leotiomyceta;sordariomyceta;Sordariomycetes;Hypocreomycetidae;Microascales;Ceratocystidaceae;	0	0	0	0	0	0	0	0	0	0	0	0	0	0	0	0	0	0	0	0	0	0	0	0
root;cellular organisms;Eukaryota;Opisthokonta;Fungi;Dikarya;Ascomycota;saccharomyceta;Pezizomycotina;leotiomyceta;sordariomyceta;Sordariomycetes;Hypocreomycetidae;Microascales;Ceratocystidaceae;Ceratocystis;	0	0	20.3227	0	0	0	0	13.1898	0	0	0	0	0	0	1	0	0	0	0	1	0	0	0	0
root;cellular organisms;Eukaryota;Opisthokonta;Fungi;Dikarya;Ascomycota;saccharomyceta;Pezizomycotina;leotiomyceta;sordariomyceta;Sordariomycetes;Hypocreomycetidae;Microascales;Ceratocystidaceae;Ceratocystis;Ceratocystis fimbriata;	0	0	0	0	0	0	0	0	0	0	0	0	0	0	0	0	0	0	0	0	0	0	0	0
root;cellular organisms;Eukaryota;Opisthokonta;Fungi;Dikarya;Ascomycota;saccharomyceta;Pezizomycotina;leotiomyceta;sordariomyceta;Sordariomycetes;Hypocreomycetidae;Microascales;Ceratocystidaceae;Ceratocystis;Ceratocystis fimbriata;Ceratocystis fimbriata CBS 114723;	0	0	20.3227	0	0	0	0	0	0	0	0	0	0	0	1	0	0	0	0	0	0	0	0	0
root;cellular organisms;Eukaryota;Opisthokonta;Fungi;Dikarya;Ascomycota;saccharomyceta;Pezizomycotina;leotiomyceta;sordariomyceta;Sordariomycetes;Hypocreomycetidae;Microascales;Ceratocystidaceae;Ceratocystis;Ceratocystis platani;	0	14.5921	0	0	0	0	0	0	0	0	0	0	0	1	0	0	0	0	0	0	0	0	0	0
root;cellular organisms;Eukaryota;Opisthokonta;Fungi;Dikarya;Ascomycota;saccharomyceta;Pezizomycotina;leotiomyceta;sordariomyceta;Sordariomycetes;Hypocreomycetidae;Microascales;Ceratocystidaceae;Thielaviopsis;	0	0	0	0	0	0	0	0	0	0	0	0	0	0	0	0	0	0	0	0	0	0	0	0
root;cellular organisms;Eukaryota;Opisthokonta;Fungi;Dikarya;Ascomycota;saccharomyceta;Pezizomycotina;leotiomyceta;sordariomyceta;Sordariomycetes;Hypocreomycetidae;Microascales;Ceratocystidaceae;Thielaviopsis;Thielaviopsis punctulata;	18.0509	0	0	0	22.3927	0	0	0	0	0	0	0	1	0	0	0	2	0	0	0	0	0	0	0
root;cellular organisms;Eukaryota;Opisthokonta;Fungi;Dikarya;Ascomycota;saccharomyceta;Pezizomycotina;leotiomyceta;sordariomyceta;Sordariomycetes;Hypocreomycetidae;Microascales;Microascaceae;	0	0	20.3227	0	0	26.8269	0	0	0	0	0	0	0	0	1	0	0	2	0	0	0	0	0	0
root;cellular organisms;Eukaryota;Opisthokonta;Fungi;Dikarya;Ascomycota;saccharomyceta;Pezizomycotina;leotiomyceta;sordariomyceta;Sordariomycetes;Hypocreomycetidae;Microascales;Microascaceae;Lomentospora;	0	0	0	0	0	0	0	0	0	0	0	0	0	0	0	0	0	0	0	0	0	0	0	0
root;cellular organisms;Eukaryota;Opisthokonta;Fungi;Dikarya;Ascomycota;saccharomyceta;Pezizomycotina;leotiomyceta;sordariomyceta;Sordariomycetes;Hypocreomycetidae;Microascales;Microascaceae;Lomentospora;Lomentospora prolificans;	0	0	20.3227	0	11.1963	0	0	0	14.0485	0	52.103	0	0	0	1	0	1	0	0	0	1	0	4	0
root;cellular organisms;Eukaryota;Opisthokonta;Fungi;Dikarya;Ascomycota;saccharomyceta;Pezizomycotina;leotiomyceta;sordariomyceta;Sordariomycetes;Hypocreomycetidae;Microascales;Microascaceae;Scedosporium;	0	0	0	0	0	0	0	0	0	0	0	0	0	0	0	0	0	0	0	0	0	0	0	0
root;cellular organisms;Eukaryota;Opisthokonta;Fungi;Dikarya;Ascomycota;saccharomyceta;Pezizomycotina;leotiomyceta;sordariomyceta;Sordariomycetes;Hypocreomycetidae;Microascales;Microascaceae;Scedosporium;Scedosporium apiospermum;	0	0	0	0	0	0	0	0	0	0	0	22.2195	0	0	0	0	0	0	0	0	0	0	0	2
root;cellular organisms;Eukaryota;Opisthokonta;Fungi;Dikarya;Ascomycota;saccharomyceta;Pezizomycotina;leotiomyceta;sordariomyceta;Sordariomycetes;Sordariomycetidae;	0	0	0	10.8664	0	0	33.9955	0	0	68.1126	0	0	0	0	0	1	0	0	3	0	0	7	0	0
root;cellular organisms;Eukaryota;Opisthokonta;Fungi;Dikarya;Ascomycota;saccharomyceta;Pezizomycotina;leotiomyceta;sordariomyceta;Sordariomycetes;Sordariomycetidae;Coniochaetales;	0	0	0	0	0	0	0	0	0	0	0	0	0	0	0	0	0	0	0	0	0	0	0	0
root;cellular organisms;Eukaryota;Opisthokonta;Fungi;Dikarya;Ascomycota;saccharomyceta;Pezizomycotina;leotiomyceta;sordariomyceta;Sordariomycetes;Sordariomycetidae;Coniochaetales;Coniochaetaceae;	0	0	0	0	0	0	0	0	0	0	0	0	0	0	0	0	0	0	0	0	0	0	0	0
root;cellular organisms;Eukaryota;Opisthokonta;Fungi;Dikarya;Ascomycota;saccharomyceta;Pezizomycotina;leotiomyceta;sordariomyceta;Sordariomycetes;Sordariomycetidae;Coniochaetales;Coniochaetaceae;Coniochaeta;	0	14.5921	0	0	0	0	0	0	0	0	0	0	0	1	0	0	0	0	0	0	0	0	0	0
root;cellular organisms;Eukaryota;Opisthokonta;Fungi;Dikarya;Ascomycota;saccharomyceta;Pezizomycotina;leotiomyceta;sordariomyceta;Sordariomycetes;Sordariomycetidae;Coniochaetales;Coniochaetaceae;Coniochaeta;Coniochaeta ligniaria;	0	0	0	0	0	0	0	0	0	0	0	0	0	0	0	0	0	0	0	0	0	0	0	0
root;cellular organisms;Eukaryota;Opisthokonta;Fungi;Dikarya;Ascomycota;saccharomyceta;Pezizomycotina;leotiomyceta;sordariomyceta;Sordariomycetes;Sordariomycetidae;Coniochaetales;Coniochaetaceae;Coniochaeta;Coniochaeta ligniaria;Coniochaeta ligniaria NRRL 30616;	0	0	0	10.8664	0	0	0	0	0	0	0	0	0	0	0	1	0	0	0	0	0	0	0	0
root;cellular organisms;Eukaryota;Opisthokonta;Fungi;Dikarya;Ascomycota;saccharomyceta;Pezizomycotina;leotiomyceta;sordariomyceta;Sordariomycetes;Sordariomycetidae;Coniochaetales;Coniochaetaceae;Coniochaeta;Coniochaeta pulveracea;	18.0509	0	0	0	0	0	45.3273	0	0	0	0	0	1	0	0	0	0	0	4	0	0	0	0	0
root;cellular organisms;Eukaryota;Opisthokonta;Fungi;Dikarya;Ascomycota;saccharomyceta;Pezizomycotina;leotiomyceta;sordariomyceta;Sordariomycetes;Sordariomycetidae;Diaporthales;	0	0	0	10.8664	0	0	0	0	0	9.73037	0	0	0	0	0	1	0	0	0	0	0	1	0	0
root;cellular organisms;Eukaryota;Opisthokonta;Fungi;Dikarya;Ascomycota;saccharomyceta;Pezizomycotina;leotiomyceta;sordariomyceta;Sordariomycetes;Sordariomycetidae;Diaporthales;Cryphonectriaceae;	0	0	0	0	0	0	0	0	0	0	0	0	0	0	0	0	0	0	0	0	0	0	0	0
root;cellular organisms;Eukaryota;Opisthokonta;Fungi;Dikarya;Ascomycota;saccharomyceta;Pezizomycotina;leotiomyceta;sordariomyceta;Sordariomycetes;Sordariomycetidae;Diaporthales;Cryphonectriaceae;Cryphonectria-Endothia species complex;	0	0	0	0	0	0	0	0	0	0	0	0	0	0	0	0	0	0	0	0	0	0	0	0
root;cellular organisms;Eukaryota;Opisthokonta;Fungi;Dikarya;Ascomycota;saccharomyceta;Pezizomycotina;leotiomyceta;sordariomyceta;Sordariomycetes;Sordariomycetidae;Diaporthales;Cryphonectriaceae;Cryphonectria-Endothia species complex;Cryphonectria;	0	0	0	0	0	0	0	0	0	0	0	0	0	0	0	0	0	0	0	0	0	0	0	0
root;cellular organisms;Eukaryota;Opisthokonta;Fungi;Dikarya;Ascomycota;saccharomyceta;Pezizomycotina;leotiomyceta;sordariomyceta;Sordariomycetes;Sordariomycetidae;Diaporthales;Cryphonectriaceae;Cryphonectria-Endothia species complex;Cryphonectria;Cryphonectria parasitica;	18.0509	0	0	0	0	0	11.3318	0	0	0	0	0	1	0	0	0	0	0	1	0	0	0	0	0
root;cellular organisms;Eukaryota;Opisthokonta;Fungi;Dikarya;Ascomycota;saccharomyceta;Pezizomycotina;leotiomyceta;sordariomyceta;Sordariomycetes;Sordariomycetidae;Diaporthales;Diaporthaceae;	0	0	0	0	0	0	0	0	0	0	0	0	0	0	0	0	0	0	0	0	0	0	0	0
root;cellular organisms;Eukaryota;Opisthokonta;Fungi;Dikarya;Ascomycota;saccharomyceta;Pezizomycotina;leotiomyceta;sordariomyceta;Sordariomycetes;Sordariomycetidae;Diaporthales;Diaporthaceae;Diaporthe;	0	0	0	21.7328	0	0	0	0	0	9.73037	0	0	0	0	0	2	0	0	0	0	0	1	0	0
root;cellular organisms;Eukaryota;Opisthokonta;Fungi;Dikarya;Ascomycota;saccharomyceta;Pezizomycotina;leotiomyceta;sordariomyceta;Sordariomycetes;Sordariomycetidae;Diaporthales;Diaporthaceae;Diaporthe;Diaporthe ampelina;	18.0509	0	0	0	0	0	0	0	0	0	0	0	1	0	0	0	0	0	0	0	0	0	0	0
root;cellular organisms;Eukaryota;Opisthokonta;Fungi;Dikarya;Ascomycota;saccharomyceta;Pezizomycotina;leotiomyceta;sordariomyceta;Sordariomycetes;Sordariomycetidae;Diaporthales;Diaporthaceae;Diaporthe;Diaporthe helianthi;	0	0	0	0	0	13.4135	0	0	0	0	0	22.2195	0	0	0	0	0	1	0	0	0	0	0	2
root;cellular organisms;Eukaryota;Opisthokonta;Fungi;Dikarya;Ascomycota;saccharomyceta;Pezizomycotina;leotiomyceta;sordariomyceta;Sordariomycetes;Sordariomycetidae;Diaporthales;Juglanconidaceae;	0	0	0	0	0	0	0	0	0	0	0	0	0	0	0	0	0	0	0	0	0	0	0	0
root;cellular organisms;Eukaryota;Opisthokonta;Fungi;Dikarya;Ascomycota;saccharomyceta;Pezizomycotina;leotiomyceta;sordariomyceta;Sordariomycetes;Sordariomycetidae;Diaporthales;Juglanconidaceae;Juglanconis;	0	0	0	0	0	0	0	0	0	0	0	0	0	0	0	0	0	0	0	0	0	0	0	0
root;cellular organisms;Eukaryota;Opisthokonta;Fungi;Dikarya;Ascomycota;saccharomyceta;Pezizomycotina;leotiomyceta;sordariomyceta;Sordariomycetes;Sordariomycetidae;Diaporthales;Juglanconidaceae;Juglanconis;Juglanconis juglandina;	0	29.1843	0	0	0	0	0	0	0	0	0	0	0	2	0	0	0	0	0	0	0	0	0	0
root;cellular organisms;Eukaryota;Opisthokonta;Fungi;Dikarya;Ascomycota;saccharomyceta;Pezizomycotina;leotiomyceta;sordariomyceta;Sordariomycetes;Sordariomycetidae;Diaporthales;Valsaceae;	0	0	0	0	0	0	0	0	0	0	0	0	0	0	0	0	0	0	0	0	0	0	0	0
root;cellular organisms;Eukaryota;Opisthokonta;Fungi;Dikarya;Ascomycota;saccharomyceta;Pezizomycotina;leotiomyceta;sordariomyceta;Sordariomycetes;Sordariomycetidae;Diaporthales;Valsaceae;Valsa;	0	0	0	0	0	0	0	0	0	0	0	0	0	0	0	0	0	0	0	0	0	0	0	0
root;cellular organisms;Eukaryota;Opisthokonta;Fungi;Dikarya;Ascomycota;saccharomyceta;Pezizomycotina;leotiomyceta;sordariomyceta;Sordariomycetes;Sordariomycetidae;Diaporthales;Valsaceae;Valsa;Valsa mali;	0	0	0	0	0	0	0	0	0	0	0	0	0	0	0	0	0	0	0	0	0	0	0	0
root;cellular organisms;Eukaryota;Opisthokonta;Fungi;Dikarya;Ascomycota;saccharomyceta;Pezizomycotina;leotiomyceta;sordariomyceta;Sordariomycetes;Sordariomycetidae;Diaporthales;Valsaceae;Valsa;Valsa mali;Valsa mali var. pyri;	0	0	0	0	0	0	0	0	0	0	39.0773	0	0	0	0	0	0	0	0	0	0	0	3	0
root;cellular organisms;Eukaryota;Opisthokonta;Fungi;Dikarya;Ascomycota;saccharomyceta;Pezizomycotina;leotiomyceta;sordariomyceta;Sordariomycetes;Sordariomycetidae;Magnaporthales;	0	0	0	0	0	0	0	0	0	0	0	0	0	0	0	0	0	0	0	0	0	0	0	0
root;cellular organisms;Eukaryota;Opisthokonta;Fungi;Dikarya;Ascomycota;saccharomyceta;Pezizomycotina;leotiomyceta;sordariomyceta;Sordariomycetes;Sordariomycetidae;Magnaporthales;Magnaporthaceae;	0	0	0	0	0	0	0	0	0	0	0	0	0	0	0	0	0	0	0	0	0	0	0	0
root;cellular organisms;Eukaryota;Opisthokonta;Fungi;Dikarya;Ascomycota;saccharomyceta;Pezizomycotina;leotiomyceta;sordariomyceta;Sordariomycetes;Sordariomycetidae;Magnaporthales;Magnaporthaceae;Gaeumannomyces;	0	0	0	0	0	0	0	0	0	0	0	0	0	0	0	0	0	0	0	0	0	0	0	0
root;cellular organisms;Eukaryota;Opisthokonta;Fungi;Dikarya;Ascomycota;saccharomyceta;Pezizomycotina;leotiomyceta;sordariomyceta;Sordariomycetes;Sordariomycetidae;Magnaporthales;Magnaporthaceae;Gaeumannomyces;Gaeumannomyces tritici;	0	0	0	0	0	0	0	0	0	0	0	0	0	0	0	0	0	0	0	0	0	0	0	0
root;cellular organisms;Eukaryota;Opisthokonta;Fungi;Dikarya;Ascomycota;saccharomyceta;Pezizomycotina;leotiomyceta;sordariomyceta;Sordariomycetes;Sordariomycetidae;Magnaporthales;Magnaporthaceae;Gaeumannomyces;Gaeumannomyces tritici;Gaeumannomyces tritici R3-111a-1;	0	0	0	0	0	0	0	13.1898	0	0	0	0	0	0	0	0	0	0	0	1	0	0	0	0
root;cellular organisms;Eukaryota;Opisthokonta;Fungi;Dikarya;Ascomycota;saccharomyceta;Pezizomycotina;leotiomyceta;sordariomyceta;Sordariomycetes;Sordariomycetidae;Magnaporthales;Magnaporthaceae;Magnaporthe;	0	0	0	0	0	0	0	0	0	0	0	0	0	0	0	0	0	0	0	0	0	0	0	0
root;cellular organisms;Eukaryota;Opisthokonta;Fungi;Dikarya;Ascomycota;saccharomyceta;Pezizomycotina;leotiomyceta;sordariomyceta;Sordariomycetes;Sordariomycetidae;Magnaporthales;Magnaporthaceae;Magnaporthe;Magnaporthe oryzae;	36.1017	14.5921	0	0	0	0	0	0	0	0	0	0	2	1	0	0	0	0	0	0	0	0	0	0
root;cellular organisms;Eukaryota;Opisthokonta;Fungi;Dikarya;Ascomycota;saccharomyceta;Pezizomycotina;leotiomyceta;sordariomyceta;Sordariomycetes;Sordariomycetidae;Magnaporthales;Magnaporthaceae;Magnaporthiopsis;	0	0	0	0	0	0	0	0	0	0	0	0	0	0	0	0	0	0	0	0	0	0	0	0
root;cellular organisms;Eukaryota;Opisthokonta;Fungi;Dikarya;Ascomycota;saccharomyceta;Pezizomycotina;leotiomyceta;sordariomyceta;Sordariomycetes;Sordariomycetidae;Magnaporthales;Magnaporthaceae;Magnaporthiopsis;Magnaporthiopsis poae;	0	0	0	0	0	0	0	0	0	0	0	0	0	0	0	0	0	0	0	0	0	0	0	0
root;cellular organisms;Eukaryota;Opisthokonta;Fungi;Dikarya;Ascomycota;saccharomyceta;Pezizomycotina;leotiomyceta;sordariomyceta;Sordariomycetes;Sordariomycetidae;Magnaporthales;Magnaporthaceae;Magnaporthiopsis;Magnaporthiopsis poae;Magnaporthiopsis poae ATCC 64411;	54.1526	0	0	0	0	0	0	0	0	0	0	22.2195	3	0	0	0	0	0	0	0	0	0	0	2
root;cellular organisms;Eukaryota;Opisthokonta;Fungi;Dikarya;Ascomycota;saccharomyceta;Pezizomycotina;leotiomyceta;sordariomyceta;Sordariomycetes;Sordariomycetidae;Ophiostomatales;	0	0	0	0	0	0	0	0	0	0	0	0	0	0	0	0	0	0	0	0	0	0	0	0
root;cellular organisms;Eukaryota;Opisthokonta;Fungi;Dikarya;Ascomycota;saccharomyceta;Pezizomycotina;leotiomyceta;sordariomyceta;Sordariomycetes;Sordariomycetidae;Ophiostomatales;Ophiostomataceae;	0	0	0	0	0	0	0	0	0	29.1911	0	0	0	0	0	0	0	0	0	0	0	3	0	0
root;cellular organisms;Eukaryota;Opisthokonta;Fungi;Dikarya;Ascomycota;saccharomyceta;Pezizomycotina;leotiomyceta;sordariomyceta;Sordariomycetes;Sordariomycetidae;Ophiostomatales;Ophiostomataceae;Grosmannia;	0	0	0	0	11.1963	0	0	0	0	0	0	0	0	0	0	0	1	0	0	0	0	0	0	0
root;cellular organisms;Eukaryota;Opisthokonta;Fungi;Dikarya;Ascomycota;saccharomyceta;Pezizomycotina;leotiomyceta;sordariomyceta;Sordariomycetes;Sordariomycetidae;Ophiostomatales;Ophiostomataceae;Ophiostoma;	0	0	0	0	0	0	0	0	0	0	0	0	0	0	0	0	0	0	0	0	0	0	0	0
root;cellular organisms;Eukaryota;Opisthokonta;Fungi;Dikarya;Ascomycota;saccharomyceta;Pezizomycotina;leotiomyceta;sordariomyceta;Sordariomycetes;Sordariomycetidae;Ophiostomatales;Ophiostomataceae;Ophiostoma;Ophiostoma piceae;	0	0	0	0	0	0	0	0	0	0	0	0	0	0	0	0	0	0	0	0	0	0	0	0
root;cellular organisms;Eukaryota;Opisthokonta;Fungi;Dikarya;Ascomycota;saccharomyceta;Pezizomycotina;leotiomyceta;sordariomyceta;Sordariomycetes;Sordariomycetidae;Ophiostomatales;Ophiostomataceae;Ophiostoma;Ophiostoma piceae;Ophiostoma piceae UAMH 11346;	0	29.1843	0	0	0	0	0	0	0	0	0	0	0	2	0	0	0	0	0	0	0	0	0	0
root;cellular organisms;Eukaryota;Opisthokonta;Fungi;Dikarya;Ascomycota;saccharomyceta;Pezizomycotina;leotiomyceta;sordariomyceta;Sordariomycetes;Sordariomycetidae;Ophiostomatales;Ophiostomataceae;Sporothrix;	0	0	0	0	0	0	33.9955	0	0	9.73037	0	0	0	0	0	0	0	0	3	0	0	1	0	0
root;cellular organisms;Eukaryota;Opisthokonta;Fungi;Dikarya;Ascomycota;saccharomyceta;Pezizomycotina;leotiomyceta;sordariomyceta;Sordariomycetes;Sordariomycetidae;Ophiostomatales;Ophiostomataceae;Sporothrix;Sporothrix brasiliensis;	0	0	0	0	0	0	0	0	0	0	0	0	0	0	0	0	0	0	0	0	0	0	0	0
root;cellular organisms;Eukaryota;Opisthokonta;Fungi;Dikarya;Ascomycota;saccharomyceta;Pezizomycotina;leotiomyceta;sordariomyceta;Sordariomycetes;Sordariomycetidae;Ophiostomatales;Ophiostomataceae;Sporothrix;Sporothrix brasiliensis;Sporothrix brasiliensis 5110;	0	0	20.3227	0	0	0	0	0	0	0	0	0	0	0	1	0	0	0	0	0	0	0	0	0
root;cellular organisms;Eukaryota;Opisthokonta;Fungi;Dikarya;Ascomycota;saccharomyceta;Pezizomycotina;leotiomyceta;sordariomyceta;Sordariomycetes;Sordariomycetidae;Ophiostomatales;Ophiostomataceae;Sporothrix;Sporothrix insectorum;	0	0	0	0	0	0	0	0	0	0	0	0	0	0	0	0	0	0	0	0	0	0	0	0
root;cellular organisms;Eukaryota;Opisthokonta;Fungi;Dikarya;Ascomycota;saccharomyceta;Pezizomycotina;leotiomyceta;sordariomyceta;Sordariomycetes;Sordariomycetidae;Ophiostomatales;Ophiostomataceae;Sporothrix;Sporothrix insectorum;Sporothrix insectorum RCEF 264;	0	0	0	0	0	0	45.3273	0	0	29.1911	0	0	0	0	0	0	0	0	4	0	0	3	0	0
root;cellular organisms;Eukaryota;Opisthokonta;Fungi;Dikarya;Ascomycota;saccharomyceta;Pezizomycotina;leotiomyceta;sordariomyceta;Sordariomycetes;Sordariomycetidae;Sordariales;	0	0	0	0	0	0	0	0	0	0	0	0	0	0	0	0	0	0	0	0	0	0	0	0
root;cellular organisms;Eukaryota;Opisthokonta;Fungi;Dikarya;Ascomycota;saccharomyceta;Pezizomycotina;leotiomyceta;sordariomyceta;Sordariomycetes;Sordariomycetidae;Sordariales;Chaetomiaceae;	0	0	20.3227	0	0	0	0	0	0	0	0	0	0	0	1	0	0	0	0	0	0	0	0	0
root;cellular organisms;Eukaryota;Opisthokonta;Fungi;Dikarya;Ascomycota;saccharomyceta;Pezizomycotina;leotiomyceta;sordariomyceta;Sordariomycetes;Sordariomycetidae;Sordariales;Chaetomiaceae;Chaetomium;	0	0	0	0	0	0	0	0	0	0	0	0	0	0	0	0	0	0	0	0	0	0	0	0
root;cellular organisms;Eukaryota;Opisthokonta;Fungi;Dikarya;Ascomycota;saccharomyceta;Pezizomycotina;leotiomyceta;sordariomyceta;Sordariomycetes;Sordariomycetidae;Sordariales;Chaetomiaceae;Chaetomium;Chaetomium thermophilum;	0	0	0	0	0	0	0	0	0	0	0	0	0	0	0	0	0	0	0	0	0	0	0	0
root;cellular organisms;Eukaryota;Opisthokonta;Fungi;Dikarya;Ascomycota;saccharomyceta;Pezizomycotina;leotiomyceta;sordariomyceta;Sordariomycetes;Sordariomycetidae;Sordariales;Chaetomiaceae;Chaetomium;Chaetomium thermophilum;Chaetomium thermophilum var. thermophilum;	0	0	0	0	0	0	0	0	0	0	0	0	0	0	0	0	0	0	0	0	0	0	0	0
root;cellular organisms;Eukaryota;Opisthokonta;Fungi;Dikarya;Ascomycota;saccharomyceta;Pezizomycotina;leotiomyceta;sordariomyceta;Sordariomycetes;Sordariomycetidae;Sordariales;Chaetomiaceae;Chaetomium;Chaetomium thermophilum;Chaetomium thermophilum var. thermophilum;Chaetomium thermophilum var. thermophilum DSM 1495;	0	0	0	0	0	0	0	0	0	9.73037	0	0	0	0	0	0	0	0	0	0	0	1	0	0
root;cellular organisms;Eukaryota;Opisthokonta;Fungi;Dikarya;Ascomycota;saccharomyceta;Pezizomycotina;leotiomyceta;sordariomyceta;Sordariomycetes;Sordariomycetidae;Sordariales;Chaetomiaceae;Thermothelomyces;	0	0	0	0	0	0	0	0	0	0	0	0	0	0	0	0	0	0	0	0	0	0	0	0
root;cellular organisms;Eukaryota;Opisthokonta;Fungi;Dikarya;Ascomycota;saccharomyceta;Pezizomycotina;leotiomyceta;sordariomyceta;Sordariomycetes;Sordariomycetidae;Sordariales;Chaetomiaceae;Thermothelomyces;Thermothelomyces thermophila;	0	0	0	0	0	0	0	0	0	0	0	0	0	0	0	0	0	0	0	0	0	0	0	0
root;cellular organisms;Eukaryota;Opisthokonta;Fungi;Dikarya;Ascomycota;saccharomyceta;Pezizomycotina;leotiomyceta;sordariomyceta;Sordariomycetes;Sordariomycetidae;Sordariales;Chaetomiaceae;Thermothelomyces;Thermothelomyces thermophila;Thermothelomyces thermophila ATCC 42464;	0	0	0	0	0	13.4135	0	0	70.2425	0	0	0	0	0	0	0	0	1	0	0	5	0	0	0
root;cellular organisms;Eukaryota;Opisthokonta;Fungi;Dikarya;Ascomycota;saccharomyceta;Pezizomycotina;leotiomyceta;sordariomyceta;Sordariomycetes;Sordariomycetidae;Sordariales;Chaetomiaceae;Thielavia;	0	0	0	0	0	0	0	0	0	0	0	0	0	0	0	0	0	0	0	0	0	0	0	0
root;cellular organisms;Eukaryota;Opisthokonta;Fungi;Dikarya;Ascomycota;saccharomyceta;Pezizomycotina;leotiomyceta;sordariomyceta;Sordariomycetes;Sordariomycetidae;Sordariales;Chaetomiaceae;Thielavia;Thielavia terrestris;	0	0	0	0	0	0	0	0	0	0	0	0	0	0	0	0	0	0	0	0	0	0	0	0
root;cellular organisms;Eukaryota;Opisthokonta;Fungi;Dikarya;Ascomycota;saccharomyceta;Pezizomycotina;leotiomyceta;sordariomyceta;Sordariomycetes;Sordariomycetidae;Sordariales;Chaetomiaceae;Thielavia;Thielavia terrestris;Thielavia terrestris NRRL 8126;	0	0	0	21.7328	0	0	0	0	0	0	0	0	0	0	0	2	0	0	0	0	0	0	0	0
root;cellular organisms;Eukaryota;Opisthokonta;Fungi;Dikarya;Ascomycota;saccharomyceta;Pezizomycotina;leotiomyceta;sordariomyceta;Sordariomycetes;Sordariomycetidae;Sordariales;Lasiosphaeriaceae;	0	0	0	0	0	0	0	0	0	0	0	0	0	0	0	0	0	0	0	0	0	0	0	0
root;cellular organisms;Eukaryota;Opisthokonta;Fungi;Dikarya;Ascomycota;saccharomyceta;Pezizomycotina;leotiomyceta;sordariomyceta;Sordariomycetes;Sordariomycetidae;Sordariales;Lasiosphaeriaceae;Podospora;	18.0509	0	0	0	0	0	0	0	0	0	0	0	1	0	0	0	0	0	0	0	0	0	0	0
root;cellular organisms;Eukaryota;Opisthokonta;Fungi;Dikarya;Ascomycota;saccharomyceta;Pezizomycotina;leotiomyceta;sordariomyceta;Sordariomycetes;Sordariomycetidae;Sordariales;Lasiosphaeriaceae;Podospora;Podospora anserina;	0	0	0	0	0	0	0	0	0	0	0	0	0	0	0	0	0	0	0	0	0	0	0	0
root;cellular organisms;Eukaryota;Opisthokonta;Fungi;Dikarya;Ascomycota;saccharomyceta;Pezizomycotina;leotiomyceta;sordariomyceta;Sordariomycetes;Sordariomycetidae;Sordariales;Lasiosphaeriaceae;Podospora;Podospora anserina;Podospora anserina S mat+;	0	0	0	0	0	0	11.3318	0	0	0	0	0	0	0	0	0	0	0	1	0	0	0	0	0
root;cellular organisms;Eukaryota;Opisthokonta;Fungi;Dikarya;Ascomycota;saccharomyceta;Pezizomycotina;leotiomyceta;sordariomyceta;Sordariomycetes;Sordariomycetidae;Sordariales;Sordariaceae;	0	0	0	0	0	0	0	0	0	0	0	0	0	0	0	0	0	0	0	0	0	0	0	0
root;cellular organisms;Eukaryota;Opisthokonta;Fungi;Dikarya;Ascomycota;saccharomyceta;Pezizomycotina;leotiomyceta;sordariomyceta;Sordariomycetes;Sordariomycetidae;Sordariales;Sordariaceae;Neurospora;	0	0	0	0	0	0	0	0	0	0	0	0	0	0	0	0	0	0	0	0	0	0	0	0
root;cellular organisms;Eukaryota;Opisthokonta;Fungi;Dikarya;Ascomycota;saccharomyceta;Pezizomycotina;leotiomyceta;sordariomyceta;Sordariomycetes;Sordariomycetidae;Sordariales;Sordariaceae;Neurospora;Neurospora tetrasperma;	0	14.5921	0	0	0	0	0	0	0	0	0	0	0	1	0	0	0	0	0	0	0	0	0	0
root;cellular organisms;Eukaryota;Opisthokonta;Fungi;Dikarya;Ascomycota;saccharomyceta;Pezizomycotina;leotiomyceta;sordariomyceta;Sordariomycetes;Sordariomycetidae;Sordariales;Sordariaceae;Sordaria;	0	0	0	0	0	0	0	0	0	0	0	0	0	0	0	0	0	0	0	0	0	0	0	0
root;cellular organisms;Eukaryota;Opisthokonta;Fungi;Dikarya;Ascomycota;saccharomyceta;Pezizomycotina;leotiomyceta;sordariomyceta;Sordariomycetes;Sordariomycetidae;Sordariales;Sordariaceae;Sordaria;Sordaria macrospora;	0	0	0	0	0	0	0	0	0	0	0	0	0	0	0	0	0	0	0	0	0	0	0	0
root;cellular organisms;Eukaryota;Opisthokonta;Fungi;Dikarya;Ascomycota;saccharomyceta;Pezizomycotina;leotiomyceta;sordariomyceta;Sordariomycetes;Sordariomycetidae;Sordariales;Sordariaceae;Sordaria;Sordaria macrospora;Sordaria macrospora k-hell;	0	0	60.9682	0	0	0	0	0	0	9.73037	0	0	0	0	3	0	0	0	0	0	0	1	0	0
root;cellular organisms;Eukaryota;Opisthokonta;Fungi;Dikarya;Ascomycota;saccharomyceta;Pezizomycotina;leotiomyceta;sordariomyceta;Sordariomycetes;Sordariomycetidae;Togniniales;	0	0	0	0	0	0	0	0	0	0	0	0	0	0	0	0	0	0	0	0	0	0	0	0
root;cellular organisms;Eukaryota;Opisthokonta;Fungi;Dikarya;Ascomycota;saccharomyceta;Pezizomycotina;leotiomyceta;sordariomyceta;Sordariomycetes;Sordariomycetidae;Togniniales;Togniniaceae;	0	0	0	0	0	0	0	0	0	0	0	0	0	0	0	0	0	0	0	0	0	0	0	0
root;cellular organisms;Eukaryota;Opisthokonta;Fungi;Dikarya;Ascomycota;saccharomyceta;Pezizomycotina;leotiomyceta;sordariomyceta;Sordariomycetes;Sordariomycetidae;Togniniales;Togniniaceae;Phaeoacremonium;	0	0	0	0	0	0	0	0	0	0	0	0	0	0	0	0	0	0	0	0	0	0	0	0
root;cellular organisms;Eukaryota;Opisthokonta;Fungi;Dikarya;Ascomycota;saccharomyceta;Pezizomycotina;leotiomyceta;sordariomyceta;Sordariomycetes;Sordariomycetidae;Togniniales;Togniniaceae;Phaeoacremonium;Phaeoacremonium minimum;	0	0	0	0	0	0	0	0	0	0	0	0	0	0	0	0	0	0	0	0	0	0	0	0
root;cellular organisms;Eukaryota;Opisthokonta;Fungi;Dikarya;Ascomycota;saccharomyceta;Pezizomycotina;leotiomyceta;sordariomyceta;Sordariomycetes;Sordariomycetidae;Togniniales;Togniniaceae;Phaeoacremonium;Phaeoacremonium minimum;Phaeoacremonium minimum UCRPA7;	0	14.5921	0	0	0	0	11.3318	0	0	0	0	0	0	1	0	0	0	0	1	0	0	0	0	0
root;cellular organisms;Eukaryota;Opisthokonta;Fungi;Dikarya;Ascomycota;saccharomyceta;Pezizomycotina;leotiomyceta;sordariomyceta;Sordariomycetes;Xylariomycetidae;	0	0	0	0	0	0	0	0	0	0	0	0	0	0	0	0	0	0	0	0	0	0	0	0
root;cellular organisms;Eukaryota;Opisthokonta;Fungi;Dikarya;Ascomycota;saccharomyceta;Pezizomycotina;leotiomyceta;sordariomyceta;Sordariomycetes;Xylariomycetidae;Xylariales;	0	0	0	0	0	13.4135	0	0	0	0	0	0	0	0	0	0	0	1	0	0	0	0	0	0
root;cellular organisms;Eukaryota;Opisthokonta;Fungi;Dikarya;Ascomycota;saccharomyceta;Pezizomycotina;leotiomyceta;sordariomyceta;Sordariomycetes;Xylariomycetidae;Xylariales;Hypoxylaceae;	0	0	0	0	0	0	0	0	0	0	0	0	0	0	0	0	0	0	0	0	0	0	0	0
root;cellular organisms;Eukaryota;Opisthokonta;Fungi;Dikarya;Ascomycota;saccharomyceta;Pezizomycotina;leotiomyceta;sordariomyceta;Sordariomycetes;Xylariomycetidae;Xylariales;Hypoxylaceae;Hypoxylon;	0	14.5921	20.3227	0	0	13.4135	0	0	0	0	0	0	0	1	1	0	0	1	0	0	0	0	0	0
root;cellular organisms;Eukaryota;Opisthokonta;Fungi;Dikarya;Ascomycota;saccharomyceta;Pezizomycotina;leotiomyceta;sordariomyceta;Sordariomycetes;Xylariomycetidae;Xylariales;Hypoxylaceae;Hypoxylon;Hypoxylon sp. CO27-5;	0	0	20.3227	0	0	0	0	0	0	0	0	0	0	0	1	0	0	0	0	0	0	0	0	0
root;cellular organisms;Eukaryota;Opisthokonta;Fungi;Dikarya;Ascomycota;saccharomyceta;Pezizomycotina;leotiomyceta;sordariomyceta;Sordariomycetes;Xylariomycetidae;Xylariales;Microdochiaceae;	0	0	0	0	0	0	0	0	0	0	0	0	0	0	0	0	0	0	0	0	0	0	0	0
root;cellular organisms;Eukaryota;Opisthokonta;Fungi;Dikarya;Ascomycota;saccharomyceta;Pezizomycotina;leotiomyceta;sordariomyceta;Sordariomycetes;Xylariomycetidae;Xylariales;Microdochiaceae;Microdochium;	0	0	0	0	0	0	0	0	0	0	0	0	0	0	0	0	0	0	0	0	0	0	0	0
root;cellular organisms;Eukaryota;Opisthokonta;Fungi;Dikarya;Ascomycota;saccharomyceta;Pezizomycotina;leotiomyceta;sordariomyceta;Sordariomycetes;Xylariomycetidae;Xylariales;Microdochiaceae;Microdochium;Microdochium bolleyi;	18.0509	0	0	21.7328	0	40.2404	0	0	0	0	39.0773	0	1	0	0	2	0	3	0	0	0	0	3	0
root;cellular organisms;Eukaryota;Opisthokonta;Fungi;Dikarya;Ascomycota;saccharomyceta;Pezizomycotina;leotiomyceta;sordariomyceta;Sordariomycetes;Xylariomycetidae;Xylariales;Pseudomassariaceae;	0	0	0	0	0	0	0	0	0	0	0	0	0	0	0	0	0	0	0	0	0	0	0	0
root;cellular organisms;Eukaryota;Opisthokonta;Fungi;Dikarya;Ascomycota;saccharomyceta;Pezizomycotina;leotiomyceta;sordariomyceta;Sordariomycetes;Xylariomycetidae;Xylariales;Pseudomassariaceae;Pseudomassariella;	0	0	0	0	0	0	0	0	0	0	0	0	0	0	0	0	0	0	0	0	0	0	0	0
root;cellular organisms;Eukaryota;Opisthokonta;Fungi;Dikarya;Ascomycota;saccharomyceta;Pezizomycotina;leotiomyceta;sordariomyceta;Sordariomycetes;Xylariomycetidae;Xylariales;Pseudomassariaceae;Pseudomassariella;Pseudomassariella vexata;	0	0	0	0	0	0	0	0	28.097	0	26.0515	0	0	0	0	0	0	0	0	0	2	0	2	0
root;cellular organisms;Eukaryota;Opisthokonta;Fungi;Dikarya;Ascomycota;saccharomyceta;Pezizomycotina;leotiomyceta;sordariomyceta;Sordariomycetes;Xylariomycetidae;Xylariales;Sporocadaceae;	0	0	0	0	0	0	0	0	0	0	0	0	0	0	0	0	0	0	0	0	0	0	0	0
root;cellular organisms;Eukaryota;Opisthokonta;Fungi;Dikarya;Ascomycota;saccharomyceta;Pezizomycotina;leotiomyceta;sordariomyceta;Sordariomycetes;Xylariomycetidae;Xylariales;Sporocadaceae;Pestalotiopsis;	0	0	0	0	0	0	0	0	0	0	0	0	0	0	0	0	0	0	0	0	0	0	0	0
root;cellular organisms;Eukaryota;Opisthokonta;Fungi;Dikarya;Ascomycota;saccharomyceta;Pezizomycotina;leotiomyceta;sordariomyceta;Sordariomycetes;Xylariomycetidae;Xylariales;Sporocadaceae;Pestalotiopsis;Pestalotiopsis fici;	0	0	0	0	0	0	0	0	0	0	0	0	0	0	0	0	0	0	0	0	0	0	0	0
root;cellular organisms;Eukaryota;Opisthokonta;Fungi;Dikarya;Ascomycota;saccharomyceta;Pezizomycotina;leotiomyceta;sordariomyceta;Sordariomycetes;Xylariomycetidae;Xylariales;Sporocadaceae;Pestalotiopsis;Pestalotiopsis fici;Pestalotiopsis fici W106-1;	0	0	0	0	0	0	11.3318	0	14.0485	0	0	0	0	0	0	0	0	0	1	0	1	0	0	0
root;cellular organisms;Eukaryota;Opisthokonta;Fungi;Dikarya;Ascomycota;saccharomyceta;Pezizomycotina;leotiomyceta;sordariomyceta;Sordariomycetes;Xylariomycetidae;Xylariales;Xylariaceae;	0	0	0	0	0	0	0	0	0	0	0	0	0	0	0	0	0	0	0	0	0	0	0	0
root;cellular organisms;Eukaryota;Opisthokonta;Fungi;Dikarya;Ascomycota;saccharomyceta;Pezizomycotina;leotiomyceta;sordariomyceta;Sordariomycetes;Xylariomycetidae;Xylariales;Xylariaceae;Rosellinia;	0	0	0	0	0	0	0	0	0	0	0	0	0	0	0	0	0	0	0	0	0	0	0	0
root;cellular organisms;Eukaryota;Opisthokonta;Fungi;Dikarya;Ascomycota;saccharomyceta;Pezizomycotina;leotiomyceta;sordariomyceta;Sordariomycetes;Xylariomycetidae;Xylariales;Xylariaceae;Rosellinia;Rosellinia necatrix;	0	0	0	0	0	0	45.3273	0	14.0485	0	0	0	0	0	0	0	0	0	4	0	1	0	0	0
root;cellular organisms;Eukaryota;Opisthokonta;Fungi;Dikarya;Ascomycota;saccharomyceta;Pezizomycotina;leotiomyceta;Xylonomycetes;	0	0	0	0	0	0	0	0	0	0	0	0	0	0	0	0	0	0	0	0	0	0	0	0
root;cellular organisms;Eukaryota;Opisthokonta;Fungi;Dikarya;Ascomycota;saccharomyceta;Pezizomycotina;leotiomyceta;Xylonomycetes;Xylonales;	0	0	0	0	0	0	0	0	0	0	0	0	0	0	0	0	0	0	0	0	0	0	0	0
root;cellular organisms;Eukaryota;Opisthokonta;Fungi;Dikarya;Ascomycota;saccharomyceta;Pezizomycotina;leotiomyceta;Xylonomycetes;Xylonales;Xylonaceae;	0	0	0	0	0	0	0	0	0	0	0	0	0	0	0	0	0	0	0	0	0	0	0	0
root;cellular organisms;Eukaryota;Opisthokonta;Fungi;Dikarya;Ascomycota;saccharomyceta;Pezizomycotina;leotiomyceta;Xylonomycetes;Xylonales;Xylonaceae;Xylona;	0	0	0	0	0	0	0	0	0	0	0	0	0	0	0	0	0	0	0	0	0	0	0	0
root;cellular organisms;Eukaryota;Opisthokonta;Fungi;Dikarya;Ascomycota;saccharomyceta;Pezizomycotina;leotiomyceta;Xylonomycetes;Xylonales;Xylonaceae;Xylona;Xylona heveae;	0	0	0	0	0	0	0	0	0	0	0	0	0	0	0	0	0	0	0	0	0	0	0	0
root;cellular organisms;Eukaryota;Opisthokonta;Fungi;Dikarya;Ascomycota;saccharomyceta;Pezizomycotina;leotiomyceta;Xylonomycetes;Xylonales;Xylonaceae;Xylona;Xylona heveae;Xylona heveae TC161;	0	14.5921	0	0	0	53.6538	0	0	0	0	13.0258	0	0	1	0	0	0	4	0	0	0	0	1	0
root;cellular organisms;Eukaryota;Opisthokonta;Fungi;Dikarya;Ascomycota;saccharomyceta;Pezizomycotina;Orbiliomycetes;	0	0	0	0	0	0	0	0	0	0	0	0	0	0	0	0	0	0	0	0	0	0	0	0
root;cellular organisms;Eukaryota;Opisthokonta;Fungi;Dikarya;Ascomycota;saccharomyceta;Pezizomycotina;Orbiliomycetes;Orbiliales;	0	0	0	0	0	0	0	0	0	0	0	0	0	0	0	0	0	0	0	0	0	0	0	0
root;cellular organisms;Eukaryota;Opisthokonta;Fungi;Dikarya;Ascomycota;saccharomyceta;Pezizomycotina;Orbiliomycetes;Orbiliales;Orbiliaceae;	18.0509	14.5921	0	0	0	0	11.3318	0	28.097	0	39.0773	0	1	1	0	0	0	0	1	0	2	0	3	0
root;cellular organisms;Eukaryota;Opisthokonta;Fungi;Dikarya;Ascomycota;saccharomyceta;Pezizomycotina;Orbiliomycetes;Orbiliales;Orbiliaceae;Dactylellina;	0	0	0	0	0	0	0	0	0	0	0	0	0	0	0	0	0	0	0	0	0	0	0	0
root;cellular organisms;Eukaryota;Opisthokonta;Fungi;Dikarya;Ascomycota;saccharomyceta;Pezizomycotina;Orbiliomycetes;Orbiliales;Orbiliaceae;Dactylellina;Dactylellina haptotyla;	0	0	0	0	0	0	0	0	0	0	0	0	0	0	0	0	0	0	0	0	0	0	0	0
root;cellular organisms;Eukaryota;Opisthokonta;Fungi;Dikarya;Ascomycota;saccharomyceta;Pezizomycotina;Orbiliomycetes;Orbiliales;Orbiliaceae;Dactylellina;Dactylellina haptotyla;Dactylellina haptotyla CBS 200.50;	0	14.5921	0	0	0	0	45.3273	0	0	0	0	22.2195	0	1	0	0	0	0	4	0	0	0	0	2
root;cellular organisms;Eukaryota;Opisthokonta;Fungi;Dikarya;Ascomycota;saccharomyceta;Pezizomycotina;Pezizomycetes;	0	0	0	0	0	0	0	0	0	0	0	0	0	0	0	0	0	0	0	0	0	0	0	0
root;cellular organisms;Eukaryota;Opisthokonta;Fungi;Dikarya;Ascomycota;saccharomyceta;Pezizomycotina;Pezizomycetes;Pezizales;	0	0	0	0	0	0	11.3318	0	0	0	0	0	0	0	0	0	0	0	1	0	0	0	0	0
root;cellular organisms;Eukaryota;Opisthokonta;Fungi;Dikarya;Ascomycota;saccharomyceta;Pezizomycotina;Pezizomycetes;Pezizales;Pyronemataceae;	0	0	0	0	0	0	0	0	0	0	0	0	0	0	0	0	0	0	0	0	0	0	0	0
root;cellular organisms;Eukaryota;Opisthokonta;Fungi;Dikarya;Ascomycota;saccharomyceta;Pezizomycotina;Pezizomycetes;Pezizales;Pyronemataceae;Pyronema;	0	0	0	0	0	0	0	0	0	0	0	0	0	0	0	0	0	0	0	0	0	0	0	0
root;cellular organisms;Eukaryota;Opisthokonta;Fungi;Dikarya;Ascomycota;saccharomyceta;Pezizomycotina;Pezizomycetes;Pezizales;Pyronemataceae;Pyronema;Pyronema omphalodes;	0	0	0	0	0	0	0	0	0	0	0	0	0	0	0	0	0	0	0	0	0	0	0	0
root;cellular organisms;Eukaryota;Opisthokonta;Fungi;Dikarya;Ascomycota;saccharomyceta;Pezizomycotina;Pezizomycetes;Pezizales;Pyronemataceae;Pyronema;Pyronema omphalodes;Pyronema omphalodes CBS 100304;	18.0509	0	40.6454	0	22.3927	13.4135	0	0	0	0	26.0515	0	1	0	2	0	2	1	0	0	0	0	2	0
root;cellular organisms;Eukaryota;Opisthokonta;Fungi;Dikarya;Ascomycota;saccharomyceta;Pezizomycotina;Pezizomycetes;Pezizales;Tuberaceae;	0	0	0	0	0	0	0	0	0	0	0	0	0	0	0	0	0	0	0	0	0	0	0	0
root;cellular organisms;Eukaryota;Opisthokonta;Fungi;Dikarya;Ascomycota;saccharomyceta;Pezizomycotina;Pezizomycetes;Pezizales;Tuberaceae;Tuber;	0	0	20.3227	0	22.3927	13.4135	45.3273	79.139	56.194	0	0	22.2195	0	0	1	0	2	1	4	6	4	0	0	2
root;cellular organisms;Eukaryota;Opisthokonta;Fungi;Dikarya;Ascomycota;saccharomyceta;Pezizomycotina;Pezizomycetes;Pezizales;Tuberaceae;Tuber;Tuber aestivum;	0	0	20.3227	0	11.1963	0	0	0	0	0	65.1288	0	0	0	1	0	1	0	0	0	0	0	5	0
root;cellular organisms;Eukaryota;Opisthokonta;Fungi;Dikarya;Ascomycota;saccharomyceta;Pezizomycotina;Pezizomycetes;Pezizales;Tuberaceae;Tuber;Tuber borchii;	0	0	0	0	0	0	0	0	0	19.4607	0	11.1098	0	0	0	0	0	0	0	0	0	2	0	1
root;cellular organisms;Eukaryota;Opisthokonta;Fungi;Dikarya;Ascomycota;saccharomyceta;Pezizomycotina;Pezizomycetes;Pezizales;Tuberaceae;Tuber;Tuber magnatum;	0	0	0	0	0	0	11.3318	26.3797	14.0485	0	0	22.2195	0	0	0	0	0	0	1	2	1	0	0	2
root;cellular organisms;Eukaryota;Opisthokonta;Fungi;Dikarya;Ascomycota;saccharomyceta;Pezizomycotina;Pezizomycetes;Pezizales;Tuberaceae;Tuber;Tuber melanosporum;	0	0	0	0	22.3927	0	0	0	0	0	0	0	0	0	0	0	2	0	0	0	0	0	0	0
root;cellular organisms;Eukaryota;Opisthokonta;Fungi;Dikarya;Ascomycota;saccharomyceta;Saccharomycotina;	0	0	0	0	0	0	0	0	0	0	0	0	0	0	0	0	0	0	0	0	0	0	0	0
root;cellular organisms;Eukaryota;Opisthokonta;Fungi;Dikarya;Ascomycota;saccharomyceta;Saccharomycotina;Saccharomycetes;	0	0	0	0	0	0	0	0	0	0	0	0	0	0	0	0	0	0	0	0	0	0	0	0
root;cellular organisms;Eukaryota;Opisthokonta;Fungi;Dikarya;Ascomycota;saccharomyceta;Saccharomycotina;Saccharomycetes;Saccharomycetales;	306.865	175.106	284.518	195.595	223.927	160.961	113.318	79.139	168.582	48.6519	104.206	199.976	17	12	14	18	20	12	10	6	12	5	8	18
root;cellular organisms;Eukaryota;Opisthokonta;Fungi;Dikarya;Ascomycota;saccharomyceta;Saccharomycotina;Saccharomycetes;Saccharomycetales;Ascoideaceae;	0	0	0	0	0	0	0	0	0	0	0	0	0	0	0	0	0	0	0	0	0	0	0	0
root;cellular organisms;Eukaryota;Opisthokonta;Fungi;Dikarya;Ascomycota;saccharomyceta;Saccharomycotina;Saccharomycetes;Saccharomycetales;Ascoideaceae;Ascoidea;	0	0	0	0	0	0	0	0	0	0	0	0	0	0	0	0	0	0	0	0	0	0	0	0
root;cellular organisms;Eukaryota;Opisthokonta;Fungi;Dikarya;Ascomycota;saccharomyceta;Saccharomycotina;Saccharomycetes;Saccharomycetales;Ascoideaceae;Ascoidea;Ascoidea rubescens;	0	0	0	0	0	0	0	0	0	0	0	0	0	0	0	0	0	0	0	0	0	0	0	0
root;cellular organisms;Eukaryota;Opisthokonta;Fungi;Dikarya;Ascomycota;saccharomyceta;Saccharomycotina;Saccharomycetes;Saccharomycetales;Ascoideaceae;Ascoidea;Ascoidea rubescens;Ascoidea rubescens DSM 1968;	0	0	0	0	11.1963	0	0	0	0	0	0	0	0	0	0	0	1	0	0	0	0	0	0	0
root;cellular organisms;Eukaryota;Opisthokonta;Fungi;Dikarya;Ascomycota;saccharomyceta;Saccharomycotina;Saccharomycetes;Saccharomycetales;Debaryomycetaceae;	0	29.1843	0	21.7328	0	0	0	0	0	0	0	22.2195	0	2	0	2	0	0	0	0	0	0	0	2
root;cellular organisms;Eukaryota;Opisthokonta;Fungi;Dikarya;Ascomycota;saccharomyceta;Saccharomycotina;Saccharomycetes;Saccharomycetales;Debaryomycetaceae;Babjeviella;	0	0	0	0	0	0	0	0	0	0	0	0	0	0	0	0	0	0	0	0	0	0	0	0
root;cellular organisms;Eukaryota;Opisthokonta;Fungi;Dikarya;Ascomycota;saccharomyceta;Saccharomycotina;Saccharomycetes;Saccharomycetales;Debaryomycetaceae;Babjeviella;Babjeviella inositovora;	0	0	0	0	0	0	0	0	0	0	0	0	0	0	0	0	0	0	0	0	0	0	0	0
root;cellular organisms;Eukaryota;Opisthokonta;Fungi;Dikarya;Ascomycota;saccharomyceta;Saccharomycotina;Saccharomycetes;Saccharomycetales;Debaryomycetaceae;Babjeviella;Babjeviella inositovora;Babjeviella inositovora NRRL Y-12698;	0	0	20.3227	0	0	0	0	0	0	0	0	0	0	0	1	0	0	0	0	0	0	0	0	0
root;cellular organisms;Eukaryota;Opisthokonta;Fungi;Dikarya;Ascomycota;saccharomyceta;Saccharomycotina;Saccharomycetes;Saccharomycetales;Debaryomycetaceae;Candida/Lodderomyces clade;	0	14.5921	0	0	44.7853	0	0	0	0	0	0	0	0	1	0	0	4	0	0	0	0	0	0	0
root;cellular organisms;Eukaryota;Opisthokonta;Fungi;Dikarya;Ascomycota;saccharomyceta;Saccharomycotina;Saccharomycetes;Saccharomycetales;Debaryomycetaceae;Candida/Lodderomyces clade;Candida <Debaryomycetaceae>;	0	0	20.3227	0	0	13.4135	0	0	0	0	0	0	0	0	1	0	0	1	0	0	0	0	0	0
root;cellular organisms;Eukaryota;Opisthokonta;Fungi;Dikarya;Ascomycota;saccharomyceta;Saccharomycotina;Saccharomycetes;Saccharomycetales;Debaryomycetaceae;Candida/Lodderomyces clade;Candida <Debaryomycetaceae>;Candida albicans;	0	0	0	0	0	0	0	0	0	0	0	0	0	0	0	0	0	0	0	0	0	0	0	0
root;cellular organisms;Eukaryota;Opisthokonta;Fungi;Dikarya;Ascomycota;saccharomyceta;Saccharomycotina;Saccharomycetes;Saccharomycetales;Debaryomycetaceae;Candida/Lodderomyces clade;Candida <Debaryomycetaceae>;Candida albicans;Candida albicans Ca6;	0	0	0	0	0	0	0	0	0	0	0	22.2195	0	0	0	0	0	0	0	0	0	0	0	2
root;cellular organisms;Eukaryota;Opisthokonta;Fungi;Dikarya;Ascomycota;saccharomyceta;Saccharomycotina;Saccharomycetes;Saccharomycetales;Debaryomycetaceae;Candida/Lodderomyces clade;Candida <Debaryomycetaceae>;Candida maltosa;	0	0	0	0	0	0	0	0	0	0	0	0	0	0	0	0	0	0	0	0	0	0	0	0
root;cellular organisms;Eukaryota;Opisthokonta;Fungi;Dikarya;Ascomycota;saccharomyceta;Saccharomycotina;Saccharomycetes;Saccharomycetales;Debaryomycetaceae;Candida/Lodderomyces clade;Candida <Debaryomycetaceae>;Candida maltosa;Candida maltosa Xu316;	0	0	0	0	0	13.4135	0	0	0	0	0	0	0	0	0	0	0	1	0	0	0	0	0	0
root;cellular organisms;Eukaryota;Opisthokonta;Fungi;Dikarya;Ascomycota;saccharomyceta;Saccharomycotina;Saccharomycetes;Saccharomycetales;Debaryomycetaceae;Candida/Lodderomyces clade;Candida <Debaryomycetaceae>;Candida orthopsilosis;	0	0	0	0	0	0	0	0	0	0	0	0	0	0	0	0	0	0	0	0	0	0	0	0
root;cellular organisms;Eukaryota;Opisthokonta;Fungi;Dikarya;Ascomycota;saccharomyceta;Saccharomycotina;Saccharomycetes;Saccharomycetales;Debaryomycetaceae;Candida/Lodderomyces clade;Candida <Debaryomycetaceae>;Candida orthopsilosis;Candida orthopsilosis Co 90-125;	0	0	0	0	0	26.8269	0	0	0	0	0	0	0	0	0	0	0	2	0	0	0	0	0	0
root;cellular organisms;Eukaryota;Opisthokonta;Fungi;Dikarya;Ascomycota;saccharomyceta;Saccharomycotina;Saccharomycetes;Saccharomycetales;Debaryomycetaceae;Candida/Lodderomyces clade;Candida <Debaryomycetaceae>;Candida parapsilosis;	0	0	40.6454	0	0	0	0	0	0	0	0	0	0	0	2	0	0	0	0	0	0	0	0	0
root;cellular organisms;Eukaryota;Opisthokonta;Fungi;Dikarya;Ascomycota;saccharomyceta;Saccharomycotina;Saccharomycetes;Saccharomycetales;Debaryomycetaceae;Candida/Lodderomyces clade;Candida <Debaryomycetaceae>;Candida sojae;	0	0	20.3227	0	0	0	0	0	0	0	0	0	0	0	1	0	0	0	0	0	0	0	0	0
root;cellular organisms;Eukaryota;Opisthokonta;Fungi;Dikarya;Ascomycota;saccharomyceta;Saccharomycotina;Saccharomycetes;Saccharomycetales;Debaryomycetaceae;Candida/Lodderomyces clade;Candida <Debaryomycetaceae>;Candida tropicalis;	0	0	0	0	0	0	0	0	0	0	0	0	0	0	0	0	0	0	0	0	0	0	0	0
root;cellular organisms;Eukaryota;Opisthokonta;Fungi;Dikarya;Ascomycota;saccharomyceta;Saccharomycotina;Saccharomycetes;Saccharomycetales;Debaryomycetaceae;Candida/Lodderomyces clade;Candida <Debaryomycetaceae>;Candida tropicalis;Candida tropicalis MYA-3404;	0	0	0	0	0	0	0	0	0	19.4607	0	0	0	0	0	0	0	0	0	0	0	2	0	0
root;cellular organisms;Eukaryota;Opisthokonta;Fungi;Dikarya;Ascomycota;saccharomyceta;Saccharomycotina;Saccharomycetes;Saccharomycetales;Debaryomycetaceae;Candida/Lodderomyces clade;Lodderomyces;	0	0	0	0	0	0	0	0	0	0	0	0	0	0	0	0	0	0	0	0	0	0	0	0
root;cellular organisms;Eukaryota;Opisthokonta;Fungi;Dikarya;Ascomycota;saccharomyceta;Saccharomycotina;Saccharomycetes;Saccharomycetales;Debaryomycetaceae;Candida/Lodderomyces clade;Lodderomyces;Lodderomyces elongisporus;	0	0	0	0	0	0	0	0	0	0	0	0	0	0	0	0	0	0	0	0	0	0	0	0
root;cellular organisms;Eukaryota;Opisthokonta;Fungi;Dikarya;Ascomycota;saccharomyceta;Saccharomycotina;Saccharomycetes;Saccharomycetales;Debaryomycetaceae;Candida/Lodderomyces clade;Lodderomyces;Lodderomyces elongisporus;Lodderomyces elongisporus NRRL YB-4239;	0	0	0	10.8664	0	26.8269	0	0	28.097	0	0	0	0	0	0	1	0	2	0	0	2	0	0	0
root;cellular organisms;Eukaryota;Opisthokonta;Fungi;Dikarya;Ascomycota;saccharomyceta;Saccharomycotina;Saccharomycetes;Saccharomycetales;Debaryomycetaceae;Debaryomyces;	0	0	0	0	0	0	0	0	0	0	0	0	0	0	0	0	0	0	0	0	0	0	0	0
root;cellular organisms;Eukaryota;Opisthokonta;Fungi;Dikarya;Ascomycota;saccharomyceta;Saccharomycotina;Saccharomycetes;Saccharomycetales;Debaryomycetaceae;Debaryomyces;Debaryomyces hansenii;	0	0	0	0	0	0	0	0	0	0	0	0	0	0	0	0	0	0	0	0	0	0	0	0
root;cellular organisms;Eukaryota;Opisthokonta;Fungi;Dikarya;Ascomycota;saccharomyceta;Saccharomycotina;Saccharomycetes;Saccharomycetales;Debaryomycetaceae;Debaryomyces;Debaryomyces hansenii;Debaryomyces hansenii var. hansenii;	0	0	0	0	0	0	0	0	0	0	0	0	0	0	0	0	0	0	0	0	0	0	0	0
root;cellular organisms;Eukaryota;Opisthokonta;Fungi;Dikarya;Ascomycota;saccharomyceta;Saccharomycotina;Saccharomycetes;Saccharomycetales;Debaryomycetaceae;Debaryomyces;Debaryomyces hansenii;Debaryomyces hansenii var. hansenii;Debaryomyces hansenii CBS767;	0	0	0	21.7328	0	0	0	0	0	0	0	0	0	0	0	2	0	0	0	0	0	0	0	0
root;cellular organisms;Eukaryota;Opisthokonta;Fungi;Dikarya;Ascomycota;saccharomyceta;Saccharomycotina;Saccharomycetes;Saccharomycetales;Debaryomycetaceae;Hyphopichia;	0	0	0	0	0	0	0	0	0	0	0	0	0	0	0	0	0	0	0	0	0	0	0	0
root;cellular organisms;Eukaryota;Opisthokonta;Fungi;Dikarya;Ascomycota;saccharomyceta;Saccharomycotina;Saccharomycetes;Saccharomycetales;Debaryomycetaceae;Hyphopichia;Hyphopichia burtonii;	0	0	0	0	0	0	0	0	0	0	0	0	0	0	0	0	0	0	0	0	0	0	0	0
root;cellular organisms;Eukaryota;Opisthokonta;Fungi;Dikarya;Ascomycota;saccharomyceta;Saccharomycotina;Saccharomycetes;Saccharomycetales;Debaryomycetaceae;Hyphopichia;Hyphopichia burtonii;Hyphopichia burtonii NRRL Y-1933;	72.2035	0	20.3227	0	0	0	0	0	0	0	0	0	4	0	1	0	0	0	0	0	0	0	0	0
root;cellular organisms;Eukaryota;Opisthokonta;Fungi;Dikarya;Ascomycota;saccharomyceta;Saccharomycotina;Saccharomycetes;Saccharomycetales;Debaryomycetaceae;Meyerozyma;	0	0	0	0	0	0	0	39.5695	0	0	0	0	0	0	0	0	0	0	0	3	0	0	0	0
root;cellular organisms;Eukaryota;Opisthokonta;Fungi;Dikarya;Ascomycota;saccharomyceta;Saccharomycotina;Saccharomycetes;Saccharomycetales;Debaryomycetaceae;Meyerozyma;Meyerozyma guilliermondii;	0	0	0	0	0	0	0	0	0	0	0	0	0	0	0	0	0	0	0	0	0	0	0	0
root;cellular organisms;Eukaryota;Opisthokonta;Fungi;Dikarya;Ascomycota;saccharomyceta;Saccharomycotina;Saccharomycetes;Saccharomycetales;Debaryomycetaceae;Meyerozyma;Meyerozyma guilliermondii;Meyerozyma guilliermondii ATCC 6260;	0	0	0	10.8664	11.1963	0	0	26.3797	0	0	0	0	0	0	0	1	1	0	0	2	0	0	0	0
root;cellular organisms;Eukaryota;Opisthokonta;Fungi;Dikarya;Ascomycota;saccharomyceta;Saccharomycotina;Saccharomycetes;Saccharomycetales;Debaryomycetaceae;Meyerozyma;Meyerozyma sp. JA9;	0	0	0	0	0	0	0	0	0	19.4607	0	0	0	0	0	0	0	0	0	0	0	2	0	0
root;cellular organisms;Eukaryota;Opisthokonta;Fungi;Dikarya;Ascomycota;saccharomyceta;Saccharomycotina;Saccharomycetes;Saccharomycetales;Debaryomycetaceae;Millerozyma;	0	0	0	0	0	0	0	0	0	0	0	0	0	0	0	0	0	0	0	0	0	0	0	0
root;cellular organisms;Eukaryota;Opisthokonta;Fungi;Dikarya;Ascomycota;saccharomyceta;Saccharomycotina;Saccharomycetes;Saccharomycetales;Debaryomycetaceae;Millerozyma;Millerozyma farinosa;	0	0	0	0	0	0	0	0	0	0	0	0	0	0	0	0	0	0	0	0	0	0	0	0
root;cellular organisms;Eukaryota;Opisthokonta;Fungi;Dikarya;Ascomycota;saccharomyceta;Saccharomycotina;Saccharomycetes;Saccharomycetales;Debaryomycetaceae;Millerozyma;Millerozyma farinosa;Millerozyma farinosa CBS 7064;	0	0	0	0	0	0	0	13.1898	0	0	0	22.2195	0	0	0	0	0	0	0	1	0	0	0	2
root;cellular organisms;Eukaryota;Opisthokonta;Fungi;Dikarya;Ascomycota;saccharomyceta;Saccharomycotina;Saccharomycetes;Saccharomycetales;Debaryomycetaceae;Spathaspora;	0	0	0	0	0	0	0	0	0	0	0	0	0	0	0	0	0	0	0	0	0	0	0	0
root;cellular organisms;Eukaryota;Opisthokonta;Fungi;Dikarya;Ascomycota;saccharomyceta;Saccharomycotina;Saccharomycetes;Saccharomycetales;Debaryomycetaceae;Spathaspora;Spathaspora passalidarum;	0	0	0	0	0	0	0	0	0	0	0	0	0	0	0	0	0	0	0	0	0	0	0	0
root;cellular organisms;Eukaryota;Opisthokonta;Fungi;Dikarya;Ascomycota;saccharomyceta;Saccharomycotina;Saccharomycetes;Saccharomycetales;Debaryomycetaceae;Spathaspora;Spathaspora passalidarum;Spathaspora passalidarum NRRL Y-27907;	18.0509	0	0	0	0	13.4135	0	0	0	0	0	0	1	0	0	0	0	1	0	0	0	0	0	0
root;cellular organisms;Eukaryota;Opisthokonta;Fungi;Dikarya;Ascomycota;saccharomyceta;Saccharomycotina;Saccharomycetes;Saccharomycetales;Debaryomycetaceae;Spathaspora;Spathaspora sp. JA1;	18.0509	0	0	0	0	0	0	0	0	0	0	0	1	0	0	0	0	0	0	0	0	0	0	0
root;cellular organisms;Eukaryota;Opisthokonta;Fungi;Dikarya;Ascomycota;saccharomyceta;Saccharomycotina;Saccharomycetes;Saccharomycetales;Dipodascaceae;	0	0	0	0	0	0	11.3318	0	0	0	0	0	0	0	0	0	0	0	1	0	0	0	0	0
root;cellular organisms;Eukaryota;Opisthokonta;Fungi;Dikarya;Ascomycota;saccharomyceta;Saccharomycotina;Saccharomycetes;Saccharomycetales;Dipodascaceae;Galactomyces;	0	0	0	0	0	0	0	0	0	0	0	0	0	0	0	0	0	0	0	0	0	0	0	0
root;cellular organisms;Eukaryota;Opisthokonta;Fungi;Dikarya;Ascomycota;saccharomyceta;Saccharomycotina;Saccharomycetes;Saccharomycetales;Dipodascaceae;Galactomyces;Galactomyces candidus;	0	0	0	0	11.1963	0	0	0	0	0	0	11.1098	0	0	0	0	1	0	0	0	0	0	0	1
root;cellular organisms;Eukaryota;Opisthokonta;Fungi;Dikarya;Ascomycota;saccharomyceta;Saccharomycotina;Saccharomycetes;Saccharomycetales;Dipodascaceae;Yarrowia;	0	0	0	0	0	0	0	0	0	0	0	0	0	0	0	0	0	0	0	0	0	0	0	0
root;cellular organisms;Eukaryota;Opisthokonta;Fungi;Dikarya;Ascomycota;saccharomyceta;Saccharomycotina;Saccharomycetes;Saccharomycetales;Dipodascaceae;Yarrowia;Yarrowia lipolytica;	18.0509	43.7764	0	0	0	0	11.3318	0	0	0	0	0	1	3	0	0	0	0	1	0	0	0	0	0
root;cellular organisms;Eukaryota;Opisthokonta;Fungi;Dikarya;Ascomycota;saccharomyceta;Saccharomycotina;Saccharomycetes;Saccharomycetales;Lipomycetaceae;	0	0	0	0	0	0	0	0	0	0	0	0	0	0	0	0	0	0	0	0	0	0	0	0
root;cellular organisms;Eukaryota;Opisthokonta;Fungi;Dikarya;Ascomycota;saccharomyceta;Saccharomycotina;Saccharomycetes;Saccharomycetales;Lipomycetaceae;Lipomyces;	0	0	0	0	0	0	0	0	0	0	0	0	0	0	0	0	0	0	0	0	0	0	0	0
root;cellular organisms;Eukaryota;Opisthokonta;Fungi;Dikarya;Ascomycota;saccharomyceta;Saccharomycotina;Saccharomycetes;Saccharomycetales;Lipomycetaceae;Lipomyces;Lipomyces starkeyi;	0	0	0	0	0	0	0	0	0	0	0	0	0	0	0	0	0	0	0	0	0	0	0	0
root;cellular organisms;Eukaryota;Opisthokonta;Fungi;Dikarya;Ascomycota;saccharomyceta;Saccharomycotina;Saccharomycetes;Saccharomycetales;Lipomycetaceae;Lipomyces;Lipomyces starkeyi;Lipomyces starkeyi NRRL Y-11557;	0	14.5921	0	0	0	0	0	39.5695	0	0	0	0	0	1	0	0	0	0	0	3	0	0	0	0
root;cellular organisms;Eukaryota;Opisthokonta;Fungi;Dikarya;Ascomycota;saccharomyceta;Saccharomycotina;Saccharomycetes;Saccharomycetales;Metschnikowiaceae;	0	0	0	0	0	0	0	0	0	0	0	0	0	0	0	0	0	0	0	0	0	0	0	0
root;cellular organisms;Eukaryota;Opisthokonta;Fungi;Dikarya;Ascomycota;saccharomyceta;Saccharomycotina;Saccharomycetes;Saccharomycetales;Metschnikowiaceae;Clavispora;	0	0	0	0	0	13.4135	22.6637	0	0	0	0	0	0	0	0	0	0	1	2	0	0	0	0	0
root;cellular organisms;Eukaryota;Opisthokonta;Fungi;Dikarya;Ascomycota;saccharomyceta;Saccharomycotina;Saccharomycetes;Saccharomycetales;Metschnikowiaceae;Clavispora;Clavispora/Candida clade;	0	0	0	0	0	0	0	0	0	0	0	22.2195	0	0	0	0	0	0	0	0	0	0	0	2
root;cellular organisms;Eukaryota;Opisthokonta;Fungi;Dikarya;Ascomycota;saccharomyceta;Saccharomycotina;Saccharomycetes;Saccharomycetales;Metschnikowiaceae;Clavispora;Clavispora/Candida clade;[Candida] intermedia;	0	0	0	0	0	0	0	0	0	0	0	11.1098	0	0	0	0	0	0	0	0	0	0	0	1
root;cellular organisms;Eukaryota;Opisthokonta;Fungi;Dikarya;Ascomycota;saccharomyceta;Saccharomycotina;Saccharomycetes;Saccharomycetales;Metschnikowiaceae;Metschnikowia;	0	0	0	0	0	0	0	0	0	0	0	0	0	0	0	0	0	0	0	0	0	0	0	0
root;cellular organisms;Eukaryota;Opisthokonta;Fungi;Dikarya;Ascomycota;saccharomyceta;Saccharomycotina;Saccharomycetes;Saccharomycetales;Metschnikowiaceae;Metschnikowia;Metschnikowia bicuspidata;	0	0	0	0	0	0	0	0	0	0	0	0	0	0	0	0	0	0	0	0	0	0	0	0
root;cellular organisms;Eukaryota;Opisthokonta;Fungi;Dikarya;Ascomycota;saccharomyceta;Saccharomycotina;Saccharomycetes;Saccharomycetales;Metschnikowiaceae;Metschnikowia;Metschnikowia bicuspidata;Metschnikowia bicuspidata var. bicuspidata;	0	0	0	0	0	0	0	0	0	0	0	0	0	0	0	0	0	0	0	0	0	0	0	0
root;cellular organisms;Eukaryota;Opisthokonta;Fungi;Dikarya;Ascomycota;saccharomyceta;Saccharomycotina;Saccharomycetes;Saccharomycetales;Metschnikowiaceae;Metschnikowia;Metschnikowia bicuspidata;Metschnikowia bicuspidata var. bicuspidata;Metschnikowia bicuspidata var. bicuspidata NRRL YB-4993;	0	14.5921	0	0	0	0	0	0	0	0	0	0	0	1	0	0	0	0	0	0	0	0	0	0
root;cellular organisms;Eukaryota;Opisthokonta;Fungi;Dikarya;Ascomycota;saccharomyceta;Saccharomycotina;Saccharomycetes;Saccharomycetales;Phaffomycetaceae;	0	0	0	0	0	0	22.6637	0	0	0	0	0	0	0	0	0	0	0	2	0	0	0	0	0
root;cellular organisms;Eukaryota;Opisthokonta;Fungi;Dikarya;Ascomycota;saccharomyceta;Saccharomycotina;Saccharomycetes;Saccharomycetales;Phaffomycetaceae;Cyberlindnera;	0	0	0	0	0	0	0	0	0	0	0	0	0	0	0	0	0	0	0	0	0	0	0	0
root;cellular organisms;Eukaryota;Opisthokonta;Fungi;Dikarya;Ascomycota;saccharomyceta;Saccharomycotina;Saccharomycetes;Saccharomycetales;Phaffomycetaceae;Cyberlindnera;Cyberlindnera jadinii;	0	0	0	0	33.589	0	0	0	0	0	0	0	0	0	0	0	3	0	0	0	0	0	0	0
root;cellular organisms;Eukaryota;Opisthokonta;Fungi;Dikarya;Ascomycota;saccharomyceta;Saccharomycotina;Saccharomycetes;Saccharomycetales;Phaffomycetaceae;Wickerhamomyces;	0	0	0	0	0	0	0	0	0	0	0	0	0	0	0	0	0	0	0	0	0	0	0	0
root;cellular organisms;Eukaryota;Opisthokonta;Fungi;Dikarya;Ascomycota;saccharomyceta;Saccharomycotina;Saccharomycetes;Saccharomycetales;Phaffomycetaceae;Wickerhamomyces;Wickerhamomyces anomalus;	0	0	0	0	0	0	0	0	0	0	0	0	0	0	0	0	0	0	0	0	0	0	0	0
root;cellular organisms;Eukaryota;Opisthokonta;Fungi;Dikarya;Ascomycota;saccharomyceta;Saccharomycotina;Saccharomycetes;Saccharomycetales;Phaffomycetaceae;Wickerhamomyces;Wickerhamomyces anomalus;Wickerhamomyces anomalus NRRL Y-366-8;	0	43.7764	0	0	0	0	0	0	0	0	0	0	0	3	0	0	0	0	0	0	0	0	0	0
root;cellular organisms;Eukaryota;Opisthokonta;Fungi;Dikarya;Ascomycota;saccharomyceta;Saccharomycotina;Saccharomycetes;Saccharomycetales;Phaffomycetaceae;Wickerhamomyces;Wickerhamomyces ciferrii;	0	0	0	21.7328	0	0	0	0	0	0	0	0	0	0	0	2	0	0	0	0	0	0	0	0
root;cellular organisms;Eukaryota;Opisthokonta;Fungi;Dikarya;Ascomycota;saccharomyceta;Saccharomycotina;Saccharomycetes;Saccharomycetales;Pichiaceae;	0	14.5921	20.3227	0	0	26.8269	0	0	0	0	0	0	0	1	1	0	0	2	0	0	0	0	0	0
root;cellular organisms;Eukaryota;Opisthokonta;Fungi;Dikarya;Ascomycota;saccharomyceta;Saccharomycotina;Saccharomycetes;Saccharomycetales;Pichiaceae;Brettanomyces;	0	0	0	0	0	0	0	0	0	0	0	0	0	0	0	0	0	0	0	0	0	0	0	0
root;cellular organisms;Eukaryota;Opisthokonta;Fungi;Dikarya;Ascomycota;saccharomyceta;Saccharomycotina;Saccharomycetes;Saccharomycetales;Pichiaceae;Brettanomyces;Brettanomyces bruxellensis;	0	0	0	0	0	0	0	0	0	0	0	0	0	0	0	0	0	0	0	0	0	0	0	0
root;cellular organisms;Eukaryota;Opisthokonta;Fungi;Dikarya;Ascomycota;saccharomyceta;Saccharomycotina;Saccharomycetes;Saccharomycetales;Pichiaceae;Brettanomyces;Brettanomyces bruxellensis;Brettanomyces bruxellensis AWRI1499;	0	0	0	0	0	13.4135	11.3318	0	0	0	0	11.1098	0	0	0	0	0	1	1	0	0	0	0	1
root;cellular organisms;Eukaryota;Opisthokonta;Fungi;Dikarya;Ascomycota;saccharomyceta;Saccharomycotina;Saccharomycetes;Saccharomycetales;Pichiaceae;Ogataea;	0	0	0	0	0	0	0	0	0	0	0	11.1098	0	0	0	0	0	0	0	0	0	0	0	1
root;cellular organisms;Eukaryota;Opisthokonta;Fungi;Dikarya;Ascomycota;saccharomyceta;Saccharomycotina;Saccharomycetes;Saccharomycetales;Pichiaceae;Ogataea;Ogataea/Candida clade;	0	14.5921	0	0	0	0	0	0	0	0	0	0	0	1	0	0	0	0	0	0	0	0	0	0
root;cellular organisms;Eukaryota;Opisthokonta;Fungi;Dikarya;Ascomycota;saccharomyceta;Saccharomycotina;Saccharomycetes;Saccharomycetales;Pichiaceae;Ogataea;Ogataea/Candida clade;[Candida] boidinii;	0	0	0	0	22.3927	26.8269	11.3318	0	0	0	0	0	0	0	0	0	2	2	1	0	0	0	0	0
root;cellular organisms;Eukaryota;Opisthokonta;Fungi;Dikarya;Ascomycota;saccharomyceta;Saccharomycotina;Saccharomycetes;Saccharomycetales;Pichiaceae;Pichia;	18.0509	0	0	0	0	0	0	0	0	0	0	0	1	0	0	0	0	0	0	0	0	0	0	0
root;cellular organisms;Eukaryota;Opisthokonta;Fungi;Dikarya;Ascomycota;saccharomyceta;Saccharomycotina;Saccharomycetes;Saccharomycetales;Pichiaceae;Pichia;Pichia membranifaciens;	0	0	0	0	0	0	0	0	0	0	0	0	0	0	0	0	0	0	0	0	0	0	0	0
root;cellular organisms;Eukaryota;Opisthokonta;Fungi;Dikarya;Ascomycota;saccharomyceta;Saccharomycotina;Saccharomycetes;Saccharomycetales;Pichiaceae;Pichia;Pichia membranifaciens;Pichia membranifaciens NRRL Y-2026;	0	0	0	10.8664	0	0	0	0	0	0	0	0	0	0	0	1	0	0	0	0	0	0	0	0
root;cellular organisms;Eukaryota;Opisthokonta;Fungi;Dikarya;Ascomycota;saccharomyceta;Saccharomycotina;Saccharomycetes;Saccharomycetales;Saccharomycetaceae;	36.1017	102.145	81.2909	21.7328	111.963	13.4135	67.991	39.5695	182.63	38.9215	0	33.3293	2	7	4	2	10	1	6	3	13	4	0	3
root;cellular organisms;Eukaryota;Opisthokonta;Fungi;Dikarya;Ascomycota;saccharomyceta;Saccharomycotina;Saccharomycetes;Saccharomycetales;Saccharomycetaceae;Eremothecium;	0	0	0	0	0	0	0	0	0	0	0	0	0	0	0	0	0	0	0	0	0	0	0	0
root;cellular organisms;Eukaryota;Opisthokonta;Fungi;Dikarya;Ascomycota;saccharomyceta;Saccharomycotina;Saccharomycetes;Saccharomycetales;Saccharomycetaceae;Eremothecium;Eremothecium sinecaudum;	0	0	0	0	0	0	11.3318	0	0	0	0	0	0	0	0	0	0	0	1	0	0	0	0	0
root;cellular organisms;Eukaryota;Opisthokonta;Fungi;Dikarya;Ascomycota;saccharomyceta;Saccharomycotina;Saccharomycetes;Saccharomycetales;Saccharomycetaceae;Kazachstania;	0	0	0	0	0	0	0	0	0	0	0	0	0	0	0	0	0	0	0	0	0	0	0	0
root;cellular organisms;Eukaryota;Opisthokonta;Fungi;Dikarya;Ascomycota;saccharomyceta;Saccharomycotina;Saccharomycetes;Saccharomycetales;Saccharomycetaceae;Kazachstania;Kazachstania africana;	0	0	0	0	0	0	0	0	0	0	0	0	0	0	0	0	0	0	0	0	0	0	0	0
root;cellular organisms;Eukaryota;Opisthokonta;Fungi;Dikarya;Ascomycota;saccharomyceta;Saccharomycotina;Saccharomycetes;Saccharomycetales;Saccharomycetaceae;Kazachstania;Kazachstania africana;Kazachstania africana CBS 2517;	0	0	20.3227	0	0	0	0	0	0	0	0	0	0	0	1	0	0	0	0	0	0	0	0	0
root;cellular organisms;Eukaryota;Opisthokonta;Fungi;Dikarya;Ascomycota;saccharomyceta;Saccharomycotina;Saccharomycetes;Saccharomycetales;Saccharomycetaceae;Kazachstania;Kazachstania saulgeensis;	0	0	0	0	0	0	0	0	70.2425	0	0	0	0	0	0	0	0	0	0	0	5	0	0	0
root;cellular organisms;Eukaryota;Opisthokonta;Fungi;Dikarya;Ascomycota;saccharomyceta;Saccharomycotina;Saccharomycetes;Saccharomycetales;Saccharomycetaceae;Kluyveromyces;	0	0	0	10.8664	0	0	0	0	0	0	0	11.1098	0	0	0	1	0	0	0	0	0	0	0	1
root;cellular organisms;Eukaryota;Opisthokonta;Fungi;Dikarya;Ascomycota;saccharomyceta;Saccharomycotina;Saccharomycetes;Saccharomycetales;Saccharomycetaceae;Kluyveromyces;Kluyveromyces dobzhanskii;	0	0	0	0	0	0	0	0	0	0	0	0	0	0	0	0	0	0	0	0	0	0	0	0
root;cellular organisms;Eukaryota;Opisthokonta;Fungi;Dikarya;Ascomycota;saccharomyceta;Saccharomycotina;Saccharomycetes;Saccharomycetales;Saccharomycetaceae;Kluyveromyces;Kluyveromyces dobzhanskii;Kluyveromyces dobzhanskii CBS 2104;	0	0	20.3227	0	0	0	0	0	0	0	0	0	0	0	1	0	0	0	0	0	0	0	0	0
root;cellular organisms;Eukaryota;Opisthokonta;Fungi;Dikarya;Ascomycota;saccharomyceta;Saccharomycotina;Saccharomycetes;Saccharomycetales;Saccharomycetaceae;Lachancea;	0	0	20.3227	0	0	0	11.3318	0	0	0	0	0	0	0	1	0	0	0	1	0	0	0	0	0
root;cellular organisms;Eukaryota;Opisthokonta;Fungi;Dikarya;Ascomycota;saccharomyceta;Saccharomycotina;Saccharomycetes;Saccharomycetales;Saccharomycetaceae;Lachancea;Lachancea dasiensis;	0	0	0	0	0	0	0	0	0	0	0	0	0	0	0	0	0	0	0	0	0	0	0	0
root;cellular organisms;Eukaryota;Opisthokonta;Fungi;Dikarya;Ascomycota;saccharomyceta;Saccharomycotina;Saccharomycetes;Saccharomycetales;Saccharomycetaceae;Lachancea;Lachancea dasiensis;Lachancea dasiensis CBS 10888;	0	0	0	0	0	26.8269	0	0	0	0	0	0	0	0	0	0	0	2	0	0	0	0	0	0
root;cellular organisms;Eukaryota;Opisthokonta;Fungi;Dikarya;Ascomycota;saccharomyceta;Saccharomycotina;Saccharomycetes;Saccharomycetales;Saccharomycetaceae;Lachancea;Lachancea fermentati;	0	0	0	0	0	0	0	0	0	0	13.0258	0	0	0	0	0	0	0	0	0	0	0	1	0
root;cellular organisms;Eukaryota;Opisthokonta;Fungi;Dikarya;Ascomycota;saccharomyceta;Saccharomycotina;Saccharomycetes;Saccharomycetales;Saccharomycetaceae;Lachancea;Lachancea mirantina;	0	43.7764	0	0	0	0	0	0	0	58.3822	0	0	0	3	0	0	0	0	0	0	0	6	0	0
root;cellular organisms;Eukaryota;Opisthokonta;Fungi;Dikarya;Ascomycota;saccharomyceta;Saccharomycotina;Saccharomycetes;Saccharomycetales;Saccharomycetaceae;Lachancea;Lachancea quebecensis;	0	0	0	0	0	26.8269	0	0	0	0	0	0	0	0	0	0	0	2	0	0	0	0	0	0
root;cellular organisms;Eukaryota;Opisthokonta;Fungi;Dikarya;Ascomycota;saccharomyceta;Saccharomycotina;Saccharomycetes;Saccharomycetales;Saccharomycetaceae;Naumovozyma;	0	0	0	0	0	0	0	0	0	0	0	0	0	0	0	0	0	0	0	0	0	0	0	0
root;cellular organisms;Eukaryota;Opisthokonta;Fungi;Dikarya;Ascomycota;saccharomyceta;Saccharomycotina;Saccharomycetes;Saccharomycetales;Saccharomycetaceae;Naumovozyma;Naumovozyma castellii;	0	0	0	0	0	0	0	0	0	0	0	0	0	0	0	0	0	0	0	0	0	0	0	0
root;cellular organisms;Eukaryota;Opisthokonta;Fungi;Dikarya;Ascomycota;saccharomyceta;Saccharomycotina;Saccharomycetes;Saccharomycetales;Saccharomycetaceae;Naumovozyma;Naumovozyma castellii;Naumovozyma castellii CBS 4309;	0	0	0	0	11.1963	0	0	0	14.0485	0	0	0	0	0	0	0	1	0	0	0	1	0	0	0
root;cellular organisms;Eukaryota;Opisthokonta;Fungi;Dikarya;Ascomycota;saccharomyceta;Saccharomycotina;Saccharomycetes;Saccharomycetales;Saccharomycetaceae;Pachysolen;	0	0	0	0	0	0	0	0	0	0	0	0	0	0	0	0	0	0	0	0	0	0	0	0
root;cellular organisms;Eukaryota;Opisthokonta;Fungi;Dikarya;Ascomycota;saccharomyceta;Saccharomycotina;Saccharomycetes;Saccharomycetales;Saccharomycetaceae;Pachysolen;Pachysolen tannophilus;	0	0	0	0	0	0	0	0	0	0	0	0	0	0	0	0	0	0	0	0	0	0	0	0
root;cellular organisms;Eukaryota;Opisthokonta;Fungi;Dikarya;Ascomycota;saccharomyceta;Saccharomycotina;Saccharomycetes;Saccharomycetales;Saccharomycetaceae;Pachysolen;Pachysolen tannophilus;Pachysolen tannophilus NRRL Y-2460;	0	14.5921	20.3227	0	0	0	22.6637	0	0	9.73037	0	44.439	0	1	1	0	0	0	2	0	0	1	0	4
root;cellular organisms;Eukaryota;Opisthokonta;Fungi;Dikarya;Ascomycota;saccharomyceta;Saccharomycotina;Saccharomycetes;Saccharomycetales;Saccharomycetaceae;Saccharomyces;	72.2035	0	0	0	22.3927	13.4135	11.3318	0	0	0	0	44.439	4	0	0	0	2	1	1	0	0	0	0	4
root;cellular organisms;Eukaryota;Opisthokonta;Fungi;Dikarya;Ascomycota;saccharomyceta;Saccharomycotina;Saccharomycetes;Saccharomycetales;Saccharomycetaceae;Saccharomyces;Saccharomyces cerevisiae;	0	0	0	0	0	0	0	0	14.0485	0	0	0	0	0	0	0	0	0	0	0	1	0	0	0
root;cellular organisms;Eukaryota;Opisthokonta;Fungi;Dikarya;Ascomycota;saccharomyceta;Saccharomycotina;Saccharomycetes;Saccharomycetales;Saccharomycetaceae;Saccharomyces;Saccharomyces eubayanus;	0	14.5921	0	0	0	0	0	0	0	0	0	0	0	1	0	0	0	0	0	0	0	0	0	0
root;cellular organisms;Eukaryota;Opisthokonta;Fungi;Dikarya;Ascomycota;saccharomyceta;Saccharomycotina;Saccharomycetes;Saccharomycetales;Saccharomycetaceae;Tetrapisispora;	0	0	0	0	0	0	0	0	0	0	0	0	0	0	0	0	0	0	0	0	0	0	0	0
root;cellular organisms;Eukaryota;Opisthokonta;Fungi;Dikarya;Ascomycota;saccharomyceta;Saccharomycotina;Saccharomycetes;Saccharomycetales;Saccharomycetaceae;Tetrapisispora;Tetrapisispora phaffii;	0	0	0	0	0	0	0	0	0	0	0	0	0	0	0	0	0	0	0	0	0	0	0	0
root;cellular organisms;Eukaryota;Opisthokonta;Fungi;Dikarya;Ascomycota;saccharomyceta;Saccharomycotina;Saccharomycetes;Saccharomycetales;Saccharomycetaceae;Tetrapisispora;Tetrapisispora phaffii;Tetrapisispora phaffii CBS 4417;	0	0	0	0	0	0	0	0	0	0	0	33.3293	0	0	0	0	0	0	0	0	0	0	0	3
root;cellular organisms;Eukaryota;Opisthokonta;Fungi;Dikarya;Ascomycota;saccharomyceta;Saccharomycotina;Saccharomycetes;Saccharomycetales;Saccharomycetaceae;Torulaspora;	0	0	0	0	0	0	0	0	0	0	0	0	0	0	0	0	0	0	0	0	0	0	0	0
root;cellular organisms;Eukaryota;Opisthokonta;Fungi;Dikarya;Ascomycota;saccharomyceta;Saccharomycotina;Saccharomycetes;Saccharomycetales;Saccharomycetaceae;Torulaspora;Torulaspora delbrueckii;	0	0	0	0	0	0	0	13.1898	0	0	0	0	0	0	0	0	0	0	0	1	0	0	0	0
root;cellular organisms;Eukaryota;Opisthokonta;Fungi;Dikarya;Ascomycota;saccharomyceta;Saccharomycotina;Saccharomycetes;Saccharomycetales;Saccharomycetaceae;Vanderwaltozyma;	0	0	0	0	0	0	0	0	0	0	0	0	0	0	0	0	0	0	0	0	0	0	0	0
root;cellular organisms;Eukaryota;Opisthokonta;Fungi;Dikarya;Ascomycota;saccharomyceta;Saccharomycotina;Saccharomycetes;Saccharomycetales;Saccharomycetaceae;Vanderwaltozyma;Vanderwaltozyma polyspora;	0	0	0	0	0	0	0	0	0	0	0	0	0	0	0	0	0	0	0	0	0	0	0	0
root;cellular organisms;Eukaryota;Opisthokonta;Fungi;Dikarya;Ascomycota;saccharomyceta;Saccharomycotina;Saccharomycetes;Saccharomycetales;Saccharomycetaceae;Vanderwaltozyma;Vanderwaltozyma polyspora;Vanderwaltozyma polyspora DSM 70294;	0	0	0	0	0	0	33.9955	0	28.097	0	0	0	0	0	0	0	0	0	3	0	2	0	0	0
root;cellular organisms;Eukaryota;Opisthokonta;Fungi;Dikarya;Ascomycota;saccharomyceta;Saccharomycotina;Saccharomycetes;Saccharomycetales;Saccharomycetaceae;Zygosaccharomyces;	0	0	0	10.8664	0	0	0	0	0	0	0	0	0	0	0	1	0	0	0	0	0	0	0	0
root;cellular organisms;Eukaryota;Opisthokonta;Fungi;Dikarya;Ascomycota;saccharomyceta;Saccharomycotina;Saccharomycetes;Saccharomycetales;Saccharomycetaceae;Zygosaccharomyces;Zygosaccharomyces rouxii;	0	0	0	54.3319	11.1963	0	0	0	0	0	0	0	0	0	0	5	1	0	0	0	0	0	0	0
root;cellular organisms;Eukaryota;Opisthokonta;Fungi;Dikarya;Ascomycota;saccharomyceta;Saccharomycotina;Saccharomycetes;Saccharomycetales;Saccharomycetales incertae sedis;	0	0	0	0	0	0	0	0	0	0	0	0	0	0	0	0	0	0	0	0	0	0	0	0
root;cellular organisms;Eukaryota;Opisthokonta;Fungi;Dikarya;Ascomycota;saccharomyceta;Saccharomycotina;Saccharomycetes;Saccharomycetales;Saccharomycetales incertae sedis;Kuraishia;	0	0	0	0	0	0	0	0	0	0	0	0	0	0	0	0	0	0	0	0	0	0	0	0
root;cellular organisms;Eukaryota;Opisthokonta;Fungi;Dikarya;Ascomycota;saccharomyceta;Saccharomycotina;Saccharomycetes;Saccharomycetales;Saccharomycetales incertae sedis;Kuraishia;Kuraishia capsulata;	0	0	0	0	0	0	0	0	0	0	0	0	0	0	0	0	0	0	0	0	0	0	0	0
root;cellular organisms;Eukaryota;Opisthokonta;Fungi;Dikarya;Ascomycota;saccharomyceta;Saccharomycotina;Saccharomycetes;Saccharomycetales;Saccharomycetales incertae sedis;Kuraishia;Kuraishia capsulata;Kuraishia capsulata CBS 1993;	0	0	0	32.5991	11.1963	0	0	0	14.0485	0	0	0	0	0	0	3	1	0	0	0	1	0	0	0
root;cellular organisms;Eukaryota;Opisthokonta;Fungi;Dikarya;Ascomycota;saccharomyceta;Saccharomycotina;Saccharomycetes;Saccharomycetales;Saccharomycetales incertae sedis;Nadsonia;	0	0	0	0	0	0	0	0	0	0	0	0	0	0	0	0	0	0	0	0	0	0	0	0
root;cellular organisms;Eukaryota;Opisthokonta;Fungi;Dikarya;Ascomycota;saccharomyceta;Saccharomycotina;Saccharomycetes;Saccharomycetales;Saccharomycetales incertae sedis;Nadsonia;Nadsonia fulvescens;	0	0	0	0	0	0	0	0	0	0	0	0	0	0	0	0	0	0	0	0	0	0	0	0
root;cellular organisms;Eukaryota;Opisthokonta;Fungi;Dikarya;Ascomycota;saccharomyceta;Saccharomycotina;Saccharomycetes;Saccharomycetales;Saccharomycetales incertae sedis;Nadsonia;Nadsonia fulvescens;Nadsonia fulvescens var. elongata;	0	0	0	0	0	0	0	0	0	0	0	0	0	0	0	0	0	0	0	0	0	0	0	0
root;cellular organisms;Eukaryota;Opisthokonta;Fungi;Dikarya;Ascomycota;saccharomyceta;Saccharomycotina;Saccharomycetes;Saccharomycetales;Saccharomycetales incertae sedis;Nadsonia;Nadsonia fulvescens;Nadsonia fulvescens var. elongata;Nadsonia fulvescens var. elongata DSM 6958;	0	0	0	0	0	53.6538	0	0	28.097	0	0	0	0	0	0	0	0	4	0	0	2	0	0	0
root;cellular organisms;Eukaryota;Opisthokonta;Fungi;Dikarya;Ascomycota;saccharomyceta;Saccharomycotina;Saccharomycetes;Saccharomycetales;Saccharomycodaceae;	0	0	40.6454	0	0	0	0	0	0	0	0	0	0	0	2	0	0	0	0	0	0	0	0	0
root;cellular organisms;Eukaryota;Opisthokonta;Fungi;Dikarya;Ascomycota;saccharomyceta;Saccharomycotina;Saccharomycetes;Saccharomycetales;Saccharomycodaceae;Hanseniaspora;	0	29.1843	0	0	22.3927	0	0	39.5695	28.097	0	0	0	0	2	0	0	2	0	0	3	2	0	0	0
root;cellular organisms;Eukaryota;Opisthokonta;Fungi;Dikarya;Ascomycota;saccharomyceta;Saccharomycotina;Saccharomycetes;Saccharomycetales;Saccharomycodaceae;Hanseniaspora;Hanseniaspora guilliermondii;	0	0	0	0	0	0	0	26.3797	0	0	0	0	0	0	0	0	0	0	0	2	0	0	0	0
root;cellular organisms;Eukaryota;Opisthokonta;Fungi;Dikarya;Ascomycota;saccharomyceta;Saccharomycotina;Saccharomycetes;Saccharomycetales;Saccharomycodaceae;Hanseniaspora;Hanseniaspora opuntiae;	0	0	0	0	0	0	0	26.3797	0	0	0	0	0	0	0	0	0	0	0	2	0	0	0	0
root;cellular organisms;Eukaryota;Opisthokonta;Fungi;Dikarya;Ascomycota;saccharomyceta;Saccharomycotina;Saccharomycetes;Saccharomycetales;Saccharomycodaceae;Hanseniaspora;Hanseniaspora uvarum;	0	0	0	0	0	0	0	0	0	29.1911	0	0	0	0	0	0	0	0	0	0	0	3	0	0
root;cellular organisms;Eukaryota;Opisthokonta;Fungi;Dikarya;Ascomycota;saccharomyceta;Saccharomycotina;Saccharomycetes;Saccharomycetales;Saccharomycodaceae;Hanseniaspora;Hanseniaspora valbyensis;	0	0	0	0	0	0	0	0	0	0	0	0	0	0	0	0	0	0	0	0	0	0	0	0
root;cellular organisms;Eukaryota;Opisthokonta;Fungi;Dikarya;Ascomycota;saccharomyceta;Saccharomycotina;Saccharomycetes;Saccharomycetales;Saccharomycodaceae;Hanseniaspora;Hanseniaspora valbyensis;Hanseniaspora valbyensis NRRL Y-1626;	0	0	0	0	11.1963	0	0	13.1898	0	0	52.103	0	0	0	0	0	1	0	0	1	0	0	4	0
root;cellular organisms;Eukaryota;Opisthokonta;Fungi;Dikarya;Ascomycota;saccharomyceta;Saccharomycotina;Saccharomycetes;Saccharomycetales;Saccharomycodaceae;Saccharomycodes;	0	0	0	0	0	0	0	0	0	0	0	0	0	0	0	0	0	0	0	0	0	0	0	0
root;cellular organisms;Eukaryota;Opisthokonta;Fungi;Dikarya;Ascomycota;saccharomyceta;Saccharomycotina;Saccharomycetes;Saccharomycetales;Saccharomycodaceae;Saccharomycodes;Saccharomycodes ludwigii;	0	0	0	0	0	0	45.3273	52.7593	0	0	0	0	0	0	0	0	0	0	4	4	0	0	0	0
root;cellular organisms;Eukaryota;Opisthokonta;Fungi;Dikarya;Ascomycota;saccharomyceta;Saccharomycotina;Saccharomycetes;Saccharomycetales;Trichomonascaceae;	0	0	0	0	0	0	0	0	0	0	0	0	0	0	0	0	0	0	0	0	0	0	0	0
root;cellular organisms;Eukaryota;Opisthokonta;Fungi;Dikarya;Ascomycota;saccharomyceta;Saccharomycotina;Saccharomycetes;Saccharomycetales;Trichomonascaceae;Sugiyamaella;	0	0	0	0	0	0	0	0	0	0	0	0	0	0	0	0	0	0	0	0	0	0	0	0
root;cellular organisms;Eukaryota;Opisthokonta;Fungi;Dikarya;Ascomycota;saccharomyceta;Saccharomycotina;Saccharomycetes;Saccharomycetales;Trichomonascaceae;Sugiyamaella;Sugiyamaella lignohabitans;	0	58.3686	20.3227	10.8664	0	0	0	0	0	0	0	11.1098	0	4	1	1	0	0	0	0	0	0	0	1
root;cellular organisms;Eukaryota;Opisthokonta;Fungi;Dikarya;Ascomycota;saccharomyceta;Saccharomycotina;Saccharomycetes;Saccharomycetales;Trichomonascaceae;Wickerhamiella;	0	0	0	0	0	0	0	0	0	0	0	0	0	0	0	0	0	0	0	0	0	0	0	0
root;cellular organisms;Eukaryota;Opisthokonta;Fungi;Dikarya;Ascomycota;saccharomyceta;Saccharomycotina;Saccharomycetes;Saccharomycetales;Trichomonascaceae;Wickerhamiella;Wickerhamiella sorbophila;	0	0	0	10.8664	0	0	0	0	0	0	0	0	0	0	0	1	0	0	0	0	0	0	0	0
root;cellular organisms;Eukaryota;Opisthokonta;Fungi;Dikarya;Ascomycota;saccharomyceta;Saccharomycotina;Saccharomycetes;Saccharomycetales;Trigonopsidaceae;	0	0	0	0	0	0	0	0	0	0	0	0	0	0	0	0	0	0	0	0	0	0	0	0
root;cellular organisms;Eukaryota;Opisthokonta;Fungi;Dikarya;Ascomycota;saccharomyceta;Saccharomycotina;Saccharomycetes;Saccharomycetales;Trigonopsidaceae;Tortispora;	0	0	0	0	0	0	0	0	0	0	0	0	0	0	0	0	0	0	0	0	0	0	0	0
root;cellular organisms;Eukaryota;Opisthokonta;Fungi;Dikarya;Ascomycota;saccharomyceta;Saccharomycotina;Saccharomycetes;Saccharomycetales;Trigonopsidaceae;Tortispora;Tortispora caseinolytica;	0	0	0	0	0	0	0	0	0	0	0	0	0	0	0	0	0	0	0	0	0	0	0	0
root;cellular organisms;Eukaryota;Opisthokonta;Fungi;Dikarya;Ascomycota;saccharomyceta;Saccharomycotina;Saccharomycetes;Saccharomycetales;Trigonopsidaceae;Tortispora;Tortispora caseinolytica;Tortispora caseinolytica NRRL Y-17796;	0	43.7764	0	0	22.3927	0	0	13.1898	0	29.1911	0	33.3293	0	3	0	0	2	0	0	1	0	3	0	3
root;cellular organisms;Eukaryota;Opisthokonta;Fungi;Dikarya;Ascomycota;Taphrinomycotina;	126.356	0	0	0	0	0	0	0	0	0	0	0	7	0	0	0	0	0	0	0	0	0	0	0
root;cellular organisms;Eukaryota;Opisthokonta;Fungi;Dikarya;Ascomycota;Taphrinomycotina;Neolectomycetes;	0	0	0	0	0	0	0	0	0	0	0	0	0	0	0	0	0	0	0	0	0	0	0	0
root;cellular organisms;Eukaryota;Opisthokonta;Fungi;Dikarya;Ascomycota;Taphrinomycotina;Neolectomycetes;Neolectales;	0	0	0	0	0	0	0	0	0	0	0	0	0	0	0	0	0	0	0	0	0	0	0	0
root;cellular organisms;Eukaryota;Opisthokonta;Fungi;Dikarya;Ascomycota;Taphrinomycotina;Neolectomycetes;Neolectales;Neolectaceae;	0	0	0	0	0	0	0	0	0	0	0	0	0	0	0	0	0	0	0	0	0	0	0	0
root;cellular organisms;Eukaryota;Opisthokonta;Fungi;Dikarya;Ascomycota;Taphrinomycotina;Neolectomycetes;Neolectales;Neolectaceae;Neolecta;	0	0	0	0	0	0	0	0	0	0	0	0	0	0	0	0	0	0	0	0	0	0	0	0
root;cellular organisms;Eukaryota;Opisthokonta;Fungi;Dikarya;Ascomycota;Taphrinomycotina;Neolectomycetes;Neolectales;Neolectaceae;Neolecta;Neolecta irregularis;	0	0	0	0	0	0	0	0	0	0	0	0	0	0	0	0	0	0	0	0	0	0	0	0
root;cellular organisms;Eukaryota;Opisthokonta;Fungi;Dikarya;Ascomycota;Taphrinomycotina;Neolectomycetes;Neolectales;Neolectaceae;Neolecta;Neolecta irregularis;Neolecta irregularis DAH-3;	0	43.7764	0	0	0	0	0	0	14.0485	0	0	22.2195	0	3	0	0	0	0	0	0	1	0	0	2
root;cellular organisms;Eukaryota;Opisthokonta;Fungi;Dikarya;Ascomycota;Taphrinomycotina;Pneumocystidomycetes;	0	0	0	0	0	0	0	0	0	0	0	0	0	0	0	0	0	0	0	0	0	0	0	0
root;cellular organisms;Eukaryota;Opisthokonta;Fungi;Dikarya;Ascomycota;Taphrinomycotina;Pneumocystidomycetes;Pneumocystidales;	0	0	0	0	0	0	0	0	0	0	0	0	0	0	0	0	0	0	0	0	0	0	0	0
root;cellular organisms;Eukaryota;Opisthokonta;Fungi;Dikarya;Ascomycota;Taphrinomycotina;Pneumocystidomycetes;Pneumocystidales;Pneumocystidaceae;	0	0	0	0	0	0	0	0	0	0	0	0	0	0	0	0	0	0	0	0	0	0	0	0
root;cellular organisms;Eukaryota;Opisthokonta;Fungi;Dikarya;Ascomycota;Taphrinomycotina;Pneumocystidomycetes;Pneumocystidales;Pneumocystidaceae;Pneumocystis;	36.1017	0	0	0	0	0	11.3318	0	14.0485	9.73037	0	0	2	0	0	0	0	0	1	0	1	1	0	0
root;cellular organisms;Eukaryota;Opisthokonta;Fungi;Dikarya;Ascomycota;Taphrinomycotina;Pneumocystidomycetes;Pneumocystidales;Pneumocystidaceae;Pneumocystis;Pneumocystis carinii;	0	0	0	0	0	0	0	0	0	0	0	0	0	0	0	0	0	0	0	0	0	0	0	0
root;cellular organisms;Eukaryota;Opisthokonta;Fungi;Dikarya;Ascomycota;Taphrinomycotina;Pneumocystidomycetes;Pneumocystidales;Pneumocystidaceae;Pneumocystis;Pneumocystis carinii;Pneumocystis carinii B80;	0	29.1843	0	0	0	0	0	0	0	0	0	11.1098	0	2	0	0	0	0	0	0	0	0	0	1
root;cellular organisms;Eukaryota;Opisthokonta;Fungi;Dikarya;Ascomycota;Taphrinomycotina;Pneumocystidomycetes;Pneumocystidales;Pneumocystidaceae;Pneumocystis;Pneumocystis jirovecii;	0	0	0	0	0	0	0	0	14.0485	0	0	0	0	0	0	0	0	0	0	0	1	0	0	0
root;cellular organisms;Eukaryota;Opisthokonta;Fungi;Dikarya;Ascomycota;Taphrinomycotina;Pneumocystidomycetes;Pneumocystidales;Pneumocystidaceae;Pneumocystis;Pneumocystis jirovecii;Pneumocystis jirovecii RU7;	0	0	0	0	0	0	0	0	14.0485	0	0	0	0	0	0	0	0	0	0	0	1	0	0	0
root;cellular organisms;Eukaryota;Opisthokonta;Fungi;Dikarya;Ascomycota;Taphrinomycotina;Schizosaccharomycetes;	0	0	0	0	0	0	0	0	0	0	0	0	0	0	0	0	0	0	0	0	0	0	0	0
root;cellular organisms;Eukaryota;Opisthokonta;Fungi;Dikarya;Ascomycota;Taphrinomycotina;Schizosaccharomycetes;Schizosaccharomycetales;	0	0	0	0	0	0	0	0	0	0	0	0	0	0	0	0	0	0	0	0	0	0	0	0
root;cellular organisms;Eukaryota;Opisthokonta;Fungi;Dikarya;Ascomycota;Taphrinomycotina;Schizosaccharomycetes;Schizosaccharomycetales;Schizosaccharomycetaceae;	0	0	0	0	0	0	0	0	0	0	0	0	0	0	0	0	0	0	0	0	0	0	0	0
root;cellular organisms;Eukaryota;Opisthokonta;Fungi;Dikarya;Ascomycota;Taphrinomycotina;Schizosaccharomycetes;Schizosaccharomycetales;Schizosaccharomycetaceae;Schizosaccharomyces;	18.0509	29.1843	0	0	0	0	0	0	28.097	0	0	0	1	2	0	0	0	0	0	0	2	0	0	0
root;cellular organisms;Eukaryota;Opisthokonta;Fungi;Dikarya;Ascomycota;Taphrinomycotina;Schizosaccharomycetes;Schizosaccharomycetales;Schizosaccharomycetaceae;Schizosaccharomyces;Schizosaccharomyces japonicus;	0	0	0	0	0	0	0	0	0	0	0	0	0	0	0	0	0	0	0	0	0	0	0	0
root;cellular organisms;Eukaryota;Opisthokonta;Fungi;Dikarya;Ascomycota;Taphrinomycotina;Schizosaccharomycetes;Schizosaccharomycetales;Schizosaccharomycetaceae;Schizosaccharomyces;Schizosaccharomyces japonicus;Schizosaccharomyces japonicus yFS275;	0	0	0	0	0	0	22.6637	0	0	0	0	11.1098	0	0	0	0	0	0	2	0	0	0	0	1
root;cellular organisms;Eukaryota;Opisthokonta;Fungi;Dikarya;Ascomycota;Taphrinomycotina;Schizosaccharomycetes;Schizosaccharomycetales;Schizosaccharomycetaceae;Schizosaccharomyces;Schizosaccharomyces octosporus;	0	0	0	0	0	0	0	0	0	0	0	0	0	0	0	0	0	0	0	0	0	0	0	0
root;cellular organisms;Eukaryota;Opisthokonta;Fungi;Dikarya;Ascomycota;Taphrinomycotina;Schizosaccharomycetes;Schizosaccharomycetales;Schizosaccharomycetaceae;Schizosaccharomyces;Schizosaccharomyces octosporus;Schizosaccharomyces octosporus yFS286;	0	0	60.9682	0	0	0	0	13.1898	42.1455	0	0	0	0	0	3	0	0	0	0	1	3	0	0	0
root;cellular organisms;Eukaryota;Opisthokonta;Fungi;Dikarya;Ascomycota;Taphrinomycotina;Schizosaccharomycetes;Schizosaccharomycetales;Schizosaccharomycetaceae;Schizosaccharomyces;Schizosaccharomyces pombe;	36.1017	0	0	21.7328	0	40.2404	11.3318	0	0	19.4607	0	0	2	0	0	2	0	3	1	0	0	2	0	0
root;cellular organisms;Eukaryota;Opisthokonta;Fungi;Dikarya;Ascomycota;Taphrinomycotina;Taphrinomycetes;	0	0	0	0	0	0	0	0	0	0	0	0	0	0	0	0	0	0	0	0	0	0	0	0
root;cellular organisms;Eukaryota;Opisthokonta;Fungi;Dikarya;Ascomycota;Taphrinomycotina;Taphrinomycetes;Taphrinales;	0	0	0	32.5991	0	0	0	0	0	0	0	0	0	0	0	3	0	0	0	0	0	0	0	0
root;cellular organisms;Eukaryota;Opisthokonta;Fungi;Dikarya;Ascomycota;Taphrinomycotina;Taphrinomycetes;Taphrinales;Protomycetaceae;	0	0	0	0	0	0	0	0	0	0	0	0	0	0	0	0	0	0	0	0	0	0	0	0
root;cellular organisms;Eukaryota;Opisthokonta;Fungi;Dikarya;Ascomycota;Taphrinomycotina;Taphrinomycetes;Taphrinales;Protomycetaceae;Protomyces;	0	0	0	0	0	0	0	0	0	0	0	0	0	0	0	0	0	0	0	0	0	0	0	0
root;cellular organisms;Eukaryota;Opisthokonta;Fungi;Dikarya;Ascomycota;Taphrinomycotina;Taphrinomycetes;Taphrinales;Protomycetaceae;Protomyces;Protomyces lactucaedebilis;	0	0	20.3227	0	11.1963	0	33.9955	13.1898	0	0	0	44.439	0	0	1	0	1	0	3	1	0	0	0	4
root;cellular organisms;Eukaryota;Opisthokonta;Fungi;Dikarya;Ascomycota;Taphrinomycotina;Taphrinomycetes;Taphrinales;Taphrinaceae;	0	0	0	0	0	0	0	0	0	0	0	0	0	0	0	0	0	0	0	0	0	0	0	0
root;cellular organisms;Eukaryota;Opisthokonta;Fungi;Dikarya;Ascomycota;Taphrinomycotina;Taphrinomycetes;Taphrinales;Taphrinaceae;Taphrina;	0	0	0	0	0	0	0	0	0	0	0	0	0	0	0	0	0	0	0	0	0	0	0	0
root;cellular organisms;Eukaryota;Opisthokonta;Fungi;Dikarya;Ascomycota;Taphrinomycotina;Taphrinomycetes;Taphrinales;Taphrinaceae;Taphrina;Taphrina deformans;	0	0	0	0	0	0	0	0	0	0	0	0	0	0	0	0	0	0	0	0	0	0	0	0
root;cellular organisms;Eukaryota;Opisthokonta;Fungi;Dikarya;Ascomycota;Taphrinomycotina;Taphrinomycetes;Taphrinales;Taphrinaceae;Taphrina;Taphrina deformans;Taphrina deformans PYCC 5710;	0	0	0	0	22.3927	0	0	0	0	9.73037	0	0	0	0	0	0	2	0	0	0	0	1	0	0
root;cellular organisms;Eukaryota;Opisthokonta;Fungi;Dikarya;Ascomycota;Taphrinomycotina;Taphrinomycotina incertae sedis;	0	0	0	0	0	0	0	0	0	0	0	0	0	0	0	0	0	0	0	0	0	0	0	0
root;cellular organisms;Eukaryota;Opisthokonta;Fungi;Dikarya;Ascomycota;Taphrinomycotina;Taphrinomycotina incertae sedis;Saitoella;	0	0	0	0	0	0	0	0	0	0	0	0	0	0	0	0	0	0	0	0	0	0	0	0
root;cellular organisms;Eukaryota;Opisthokonta;Fungi;Dikarya;Ascomycota;Taphrinomycotina;Taphrinomycotina incertae sedis;Saitoella;Saitoella complicata;	0	0	0	0	0	0	0	0	0	0	0	0	0	0	0	0	0	0	0	0	0	0	0	0
root;cellular organisms;Eukaryota;Opisthokonta;Fungi;Dikarya;Ascomycota;Taphrinomycotina;Taphrinomycotina incertae sedis;Saitoella;Saitoella complicata;Saitoella complicata NRRL Y-17804;	18.0509	14.5921	0	10.8664	22.3927	26.8269	0	39.5695	14.0485	0	0	0	1	1	0	1	2	2	0	3	1	0	0	0
root;cellular organisms;Eukaryota;Opisthokonta;Fungi;Dikarya;Basidiomycota;	415.17	364.804	447.1	54.3319	212.73	174.375	135.982	237.417	280.97	126.495	182.361	199.976	23	25	22	5	19	13	12	18	20	13	14	18
root;cellular organisms;Eukaryota;Opisthokonta;Fungi;Dikarya;Basidiomycota;Agaricomycotina;	198.56	175.106	203.227	97.7974	67.178	93.8942	158.646	79.139	154.533	48.6519	117.232	33.3293	11	12	10	9	6	7	14	6	11	5	9	3
root;cellular organisms;Eukaryota;Opisthokonta;Fungi;Dikarya;Basidiomycota;Agaricomycotina;Agaricomycetes;	487.373	277.251	508.068	130.397	111.963	120.721	317.291	118.708	168.582	214.068	78.1545	122.207	27	19	25	12	10	9	28	9	12	22	6	11
root;cellular organisms;Eukaryota;Opisthokonta;Fungi;Dikarya;Basidiomycota;Agaricomycotina;Agaricomycetes;Agaricomycetes incertae sedis;	54.1526	43.7764	20.3227	10.8664	0	13.4135	79.3228	39.5695	42.1455	29.1911	26.0515	0	3	3	1	1	0	1	7	3	3	3	2	0
root;cellular organisms;Eukaryota;Opisthokonta;Fungi;Dikarya;Basidiomycota;Agaricomycotina;Agaricomycetes;Agaricomycetes incertae sedis;Auriculariales;	0	0	0	10.8664	0	0	0	0	0	9.73037	0	0	0	0	0	1	0	0	0	0	0	1	0	0
root;cellular organisms;Eukaryota;Opisthokonta;Fungi;Dikarya;Basidiomycota;Agaricomycotina;Agaricomycetes;Agaricomycetes incertae sedis;Auriculariales;Auriculariaceae;	0	0	0	0	0	0	0	0	0	0	0	0	0	0	0	0	0	0	0	0	0	0	0	0
root;cellular organisms;Eukaryota;Opisthokonta;Fungi;Dikarya;Basidiomycota;Agaricomycotina;Agaricomycetes;Agaricomycetes incertae sedis;Auriculariales;Auriculariaceae;Auricularia;	0	0	0	0	0	0	0	0	0	0	0	0	0	0	0	0	0	0	0	0	0	0	0	0
root;cellular organisms;Eukaryota;Opisthokonta;Fungi;Dikarya;Basidiomycota;Agaricomycotina;Agaricomycetes;Agaricomycetes incertae sedis;Auriculariales;Auriculariaceae;Auricularia;Auricularia subglabra;	0	0	0	0	0	0	0	0	0	0	0	0	0	0	0	0	0	0	0	0	0	0	0	0
root;cellular organisms;Eukaryota;Opisthokonta;Fungi;Dikarya;Basidiomycota;Agaricomycotina;Agaricomycetes;Agaricomycetes incertae sedis;Auriculariales;Auriculariaceae;Auricularia;Auricularia subglabra;Auricularia subglabra TFB-10046 SS5;	0	14.5921	20.3227	0	0	0	0	39.5695	0	0	0	11.1098	0	1	1	0	0	0	0	3	0	0	0	1
root;cellular organisms;Eukaryota;Opisthokonta;Fungi;Dikarya;Basidiomycota;Agaricomycotina;Agaricomycetes;Agaricomycetes incertae sedis;Auriculariales;Exidiaceae;	0	0	0	0	0	0	0	0	0	0	0	0	0	0	0	0	0	0	0	0	0	0	0	0
root;cellular organisms;Eukaryota;Opisthokonta;Fungi;Dikarya;Basidiomycota;Agaricomycotina;Agaricomycetes;Agaricomycetes incertae sedis;Auriculariales;Exidiaceae;Exidia;	0	0	0	0	0	0	0	0	0	0	0	0	0	0	0	0	0	0	0	0	0	0	0	0
root;cellular organisms;Eukaryota;Opisthokonta;Fungi;Dikarya;Basidiomycota;Agaricomycotina;Agaricomycetes;Agaricomycetes incertae sedis;Auriculariales;Exidiaceae;Exidia;Exidia glandulosa;	0	0	0	0	0	0	0	0	0	0	0	0	0	0	0	0	0	0	0	0	0	0	0	0
root;cellular organisms;Eukaryota;Opisthokonta;Fungi;Dikarya;Basidiomycota;Agaricomycotina;Agaricomycetes;Agaricomycetes incertae sedis;Auriculariales;Exidiaceae;Exidia;Exidia glandulosa;Exidia glandulosa HHB12029;	0	14.5921	0	21.7328	0	0	0	39.5695	42.1455	0	13.0258	22.2195	0	1	0	2	0	0	0	3	3	0	1	2
root;cellular organisms;Eukaryota;Opisthokonta;Fungi;Dikarya;Basidiomycota;Agaricomycotina;Agaricomycetes;Agaricomycetes incertae sedis;Cantharellales;	36.1017	14.5921	0	0	0	0	0	0	0	0	0	0	2	1	0	0	0	0	0	0	0	0	0	0
root;cellular organisms;Eukaryota;Opisthokonta;Fungi;Dikarya;Basidiomycota;Agaricomycotina;Agaricomycetes;Agaricomycetes incertae sedis;Cantharellales;Botryobasidiaceae;	0	0	0	0	0	0	0	0	0	0	0	0	0	0	0	0	0	0	0	0	0	0	0	0
root;cellular organisms;Eukaryota;Opisthokonta;Fungi;Dikarya;Basidiomycota;Agaricomycotina;Agaricomycetes;Agaricomycetes incertae sedis;Cantharellales;Botryobasidiaceae;Botryobasidium;	0	0	0	0	0	0	0	0	0	0	0	0	0	0	0	0	0	0	0	0	0	0	0	0
root;cellular organisms;Eukaryota;Opisthokonta;Fungi;Dikarya;Basidiomycota;Agaricomycotina;Agaricomycetes;Agaricomycetes incertae sedis;Cantharellales;Botryobasidiaceae;Botryobasidium;Botryobasidium botryosum;	0	0	0	0	0	0	0	0	0	0	0	0	0	0	0	0	0	0	0	0	0	0	0	0
root;cellular organisms;Eukaryota;Opisthokonta;Fungi;Dikarya;Basidiomycota;Agaricomycotina;Agaricomycetes;Agaricomycetes incertae sedis;Cantharellales;Botryobasidiaceae;Botryobasidium;Botryobasidium botryosum;Botryobasidium botryosum FD-172 SS1;	0	0	20.3227	0	0	0	0	13.1898	0	0	0	44.439	0	0	1	0	0	0	0	1	0	0	0	4
root;cellular organisms;Eukaryota;Opisthokonta;Fungi;Dikarya;Basidiomycota;Agaricomycotina;Agaricomycetes;Agaricomycetes incertae sedis;Cantharellales;Ceratobasidiaceae;	0	0	0	0	0	0	0	0	0	0	0	0	0	0	0	0	0	0	0	0	0	0	0	0
root;cellular organisms;Eukaryota;Opisthokonta;Fungi;Dikarya;Basidiomycota;Agaricomycotina;Agaricomycetes;Agaricomycetes incertae sedis;Cantharellales;Ceratobasidiaceae;Rhizoctonia;	0	0	0	0	0	0	0	0	0	0	0	0	0	0	0	0	0	0	0	0	0	0	0	0
root;cellular organisms;Eukaryota;Opisthokonta;Fungi;Dikarya;Basidiomycota;Agaricomycotina;Agaricomycetes;Agaricomycetes incertae sedis;Cantharellales;Ceratobasidiaceae;Rhizoctonia;Rhizoctonia solani;	36.1017	43.7764	0	0	22.3927	0	0	0	70.2425	0	0	33.3293	2	3	0	0	2	0	0	0	5	0	0	3
root;cellular organisms;Eukaryota;Opisthokonta;Fungi;Dikarya;Basidiomycota;Agaricomycotina;Agaricomycetes;Agaricomycetes incertae sedis;Cantharellales;Ceratobasidiaceae;Rhizoctonia;Rhizoctonia solani;Rhizoctonia solani AG-1 IB;	90.2543	0	0	0	0	0	0	0	0	0	0	0	5	0	0	0	0	0	0	0	0	0	0	0
root;cellular organisms;Eukaryota;Opisthokonta;Fungi;Dikarya;Basidiomycota;Agaricomycotina;Agaricomycetes;Agaricomycetes incertae sedis;Cantharellales;Ceratobasidiaceae;Rhizoctonia;Rhizoctonia solani;Rhizoctonia solani AG-3;	0	43.7764	0	0	0	0	0	0	0	0	0	0	0	3	0	0	0	0	0	0	0	0	0	0
root;cellular organisms;Eukaryota;Opisthokonta;Fungi;Dikarya;Basidiomycota;Agaricomycotina;Agaricomycetes;Agaricomycetes incertae sedis;Cantharellales;Ceratobasidiaceae;Rhizoctonia;Rhizoctonia solani;Rhizoctonia solani AG-3;Rhizoctonia solani 123E;	0	0	40.6454	0	0	0	0	0	0	0	0	0	0	0	2	0	0	0	0	0	0	0	0	0
root;cellular organisms;Eukaryota;Opisthokonta;Fungi;Dikarya;Basidiomycota;Agaricomycotina;Agaricomycetes;Agaricomycetes incertae sedis;Cantharellales;Ceratobasidiaceae;Rhizoctonia;Rhizoctonia solani;Rhizoctonia solani AG-3;Rhizoctonia solani AG-3 Rhs1AP;	0	0	0	0	0	0	0	26.3797	0	0	0	0	0	0	0	0	0	0	0	2	0	0	0	0
root;cellular organisms;Eukaryota;Opisthokonta;Fungi;Dikarya;Basidiomycota;Agaricomycotina;Agaricomycetes;Agaricomycetes incertae sedis;Cantharellales;Tulasnellaceae;	0	0	0	0	0	0	0	0	0	0	0	0	0	0	0	0	0	0	0	0	0	0	0	0
root;cellular organisms;Eukaryota;Opisthokonta;Fungi;Dikarya;Basidiomycota;Agaricomycotina;Agaricomycetes;Agaricomycetes incertae sedis;Cantharellales;Tulasnellaceae;Tulasnella;	0	0	0	0	0	0	0	0	0	0	0	0	0	0	0	0	0	0	0	0	0	0	0	0
root;cellular organisms;Eukaryota;Opisthokonta;Fungi;Dikarya;Basidiomycota;Agaricomycotina;Agaricomycetes;Agaricomycetes incertae sedis;Cantharellales;Tulasnellaceae;Tulasnella;Tulasnella calospora;	0	0	0	0	0	0	0	0	0	0	0	0	0	0	0	0	0	0	0	0	0	0	0	0
root;cellular organisms;Eukaryota;Opisthokonta;Fungi;Dikarya;Basidiomycota;Agaricomycotina;Agaricomycetes;Agaricomycetes incertae sedis;Cantharellales;Tulasnellaceae;Tulasnella;Tulasnella calospora;Tulasnella calospora MUT 4182;	0	14.5921	0	43.4655	67.178	13.4135	11.3318	0	0	0	0	0	0	1	0	4	6	1	1	0	0	0	0	0
root;cellular organisms;Eukaryota;Opisthokonta;Fungi;Dikarya;Basidiomycota;Agaricomycotina;Agaricomycetes;Agaricomycetes incertae sedis;Corticiales;	0	0	0	0	0	0	0	0	0	0	0	0	0	0	0	0	0	0	0	0	0	0	0	0
root;cellular organisms;Eukaryota;Opisthokonta;Fungi;Dikarya;Basidiomycota;Agaricomycotina;Agaricomycetes;Agaricomycetes incertae sedis;Corticiales;Punctulariaceae;	0	0	0	0	0	0	0	0	0	0	0	0	0	0	0	0	0	0	0	0	0	0	0	0
root;cellular organisms;Eukaryota;Opisthokonta;Fungi;Dikarya;Basidiomycota;Agaricomycotina;Agaricomycetes;Agaricomycetes incertae sedis;Corticiales;Punctulariaceae;Punctularia;	0	0	0	0	0	0	0	0	0	0	0	0	0	0	0	0	0	0	0	0	0	0	0	0
root;cellular organisms;Eukaryota;Opisthokonta;Fungi;Dikarya;Basidiomycota;Agaricomycotina;Agaricomycetes;Agaricomycetes incertae sedis;Corticiales;Punctulariaceae;Punctularia;Punctularia strigosozonata;	0	0	0	0	0	0	0	0	0	0	0	0	0	0	0	0	0	0	0	0	0	0	0	0
root;cellular organisms;Eukaryota;Opisthokonta;Fungi;Dikarya;Basidiomycota;Agaricomycotina;Agaricomycetes;Agaricomycetes incertae sedis;Corticiales;Punctulariaceae;Punctularia;Punctularia strigosozonata;Punctularia strigosozonata HHB-11173 SS5;	0	0	0	0	11.1963	0	0	13.1898	14.0485	0	0	0	0	0	0	0	1	0	0	1	1	0	0	0
root;cellular organisms;Eukaryota;Opisthokonta;Fungi;Dikarya;Basidiomycota;Agaricomycotina;Agaricomycetes;Agaricomycetes incertae sedis;Gloeophyllales;	0	0	0	0	0	0	0	0	0	0	0	0	0	0	0	0	0	0	0	0	0	0	0	0
root;cellular organisms;Eukaryota;Opisthokonta;Fungi;Dikarya;Basidiomycota;Agaricomycotina;Agaricomycetes;Agaricomycetes incertae sedis;Gloeophyllales;Gloeophyllaceae;	0	0	0	0	0	0	0	0	0	0	0	0	0	0	0	0	0	0	0	0	0	0	0	0
root;cellular organisms;Eukaryota;Opisthokonta;Fungi;Dikarya;Basidiomycota;Agaricomycotina;Agaricomycetes;Agaricomycetes incertae sedis;Gloeophyllales;Gloeophyllaceae;Gloeophyllum;	0	0	0	0	0	0	0	0	0	0	0	0	0	0	0	0	0	0	0	0	0	0	0	0
root;cellular organisms;Eukaryota;Opisthokonta;Fungi;Dikarya;Basidiomycota;Agaricomycotina;Agaricomycetes;Agaricomycetes incertae sedis;Gloeophyllales;Gloeophyllaceae;Gloeophyllum;Gloeophyllum trabeum;	0	0	0	0	0	0	0	0	0	0	0	0	0	0	0	0	0	0	0	0	0	0	0	0
root;cellular organisms;Eukaryota;Opisthokonta;Fungi;Dikarya;Basidiomycota;Agaricomycotina;Agaricomycetes;Agaricomycetes incertae sedis;Gloeophyllales;Gloeophyllaceae;Gloeophyllum;Gloeophyllum trabeum;Gloeophyllum trabeum ATCC 11539;	0	29.1843	0	0	11.1963	0	0	0	0	0	0	0	0	2	0	0	1	0	0	0	0	0	0	0
root;cellular organisms;Eukaryota;Opisthokonta;Fungi;Dikarya;Basidiomycota;Agaricomycotina;Agaricomycetes;Agaricomycetes incertae sedis;Gloeophyllales;Gloeophyllaceae;Neolentinus;	0	0	0	0	0	0	0	0	0	0	0	0	0	0	0	0	0	0	0	0	0	0	0	0
root;cellular organisms;Eukaryota;Opisthokonta;Fungi;Dikarya;Basidiomycota;Agaricomycotina;Agaricomycetes;Agaricomycetes incertae sedis;Gloeophyllales;Gloeophyllaceae;Neolentinus;Neolentinus lepideus;	0	0	0	0	0	0	0	0	0	0	0	0	0	0	0	0	0	0	0	0	0	0	0	0
root;cellular organisms;Eukaryota;Opisthokonta;Fungi;Dikarya;Basidiomycota;Agaricomycotina;Agaricomycetes;Agaricomycetes incertae sedis;Gloeophyllales;Gloeophyllaceae;Neolentinus;Neolentinus lepideus;Neolentinus lepideus HHB14362 ss-1;	18.0509	0	0	0	0	0	0	0	0	0	13.0258	0	1	0	0	0	0	0	0	0	0	0	1	0
root;cellular organisms;Eukaryota;Opisthokonta;Fungi;Dikarya;Basidiomycota;Agaricomycotina;Agaricomycetes;Agaricomycetes incertae sedis;Hymenochaetales;	0	0	0	0	0	0	33.9955	0	0	0	0	0	0	0	0	0	0	0	3	0	0	0	0	0
root;cellular organisms;Eukaryota;Opisthokonta;Fungi;Dikarya;Basidiomycota;Agaricomycotina;Agaricomycetes;Agaricomycetes incertae sedis;Hymenochaetales;Hymenochaetaceae;	0	0	0	0	0	0	11.3318	0	0	0	26.0515	11.1098	0	0	0	0	0	0	1	0	0	0	2	1
root;cellular organisms;Eukaryota;Opisthokonta;Fungi;Dikarya;Basidiomycota;Agaricomycotina;Agaricomycetes;Agaricomycetes incertae sedis;Hymenochaetales;Hymenochaetaceae;Fomitiporia;	0	0	0	0	0	0	0	0	0	0	0	0	0	0	0	0	0	0	0	0	0	0	0	0
root;cellular organisms;Eukaryota;Opisthokonta;Fungi;Dikarya;Basidiomycota;Agaricomycotina;Agaricomycetes;Agaricomycetes incertae sedis;Hymenochaetales;Hymenochaetaceae;Fomitiporia;Fomitiporia mediterranea;	0	0	0	0	0	0	0	0	0	0	0	0	0	0	0	0	0	0	0	0	0	0	0	0
root;cellular organisms;Eukaryota;Opisthokonta;Fungi;Dikarya;Basidiomycota;Agaricomycotina;Agaricomycetes;Agaricomycetes incertae sedis;Hymenochaetales;Hymenochaetaceae;Fomitiporia;Fomitiporia mediterranea;Fomitiporia mediterranea MF3/22;	0	14.5921	0	0	0	0	0	26.3797	0	0	0	0	0	1	0	0	0	0	0	2	0	0	0	0
root;cellular organisms;Eukaryota;Opisthokonta;Fungi;Dikarya;Basidiomycota;Agaricomycotina;Agaricomycetes;Agaricomycetes incertae sedis;Hymenochaetales;Hymenochaetaceae;Pyrrhoderma;	0	0	0	0	0	0	0	0	0	0	0	0	0	0	0	0	0	0	0	0	0	0	0	0
root;cellular organisms;Eukaryota;Opisthokonta;Fungi;Dikarya;Basidiomycota;Agaricomycotina;Agaricomycetes;Agaricomycetes incertae sedis;Hymenochaetales;Hymenochaetaceae;Pyrrhoderma;Pyrrhoderma noxium;	36.1017	14.5921	0	0	0	0	0	0	14.0485	0	0	0	2	1	0	0	0	0	0	0	1	0	0	0
root;cellular organisms;Eukaryota;Opisthokonta;Fungi;Dikarya;Basidiomycota;Agaricomycotina;Agaricomycetes;Agaricomycetes incertae sedis;Hymenochaetales;Hymenochaetaceae;Sanghuangporus;	0	0	0	0	0	0	0	0	0	0	0	0	0	0	0	0	0	0	0	0	0	0	0	0
root;cellular organisms;Eukaryota;Opisthokonta;Fungi;Dikarya;Basidiomycota;Agaricomycotina;Agaricomycetes;Agaricomycetes incertae sedis;Hymenochaetales;Hymenochaetaceae;Sanghuangporus;Sanghuangporus baumii;	0	0	60.9682	0	0	0	0	0	0	9.73037	0	0	0	0	3	0	0	0	0	0	0	1	0	0
root;cellular organisms;Eukaryota;Opisthokonta;Fungi;Dikarya;Basidiomycota;Agaricomycotina;Agaricomycetes;Agaricomycetes incertae sedis;Hymenochaetales;Schizoporaceae;	0	0	0	0	0	0	0	0	0	0	0	0	0	0	0	0	0	0	0	0	0	0	0	0
root;cellular organisms;Eukaryota;Opisthokonta;Fungi;Dikarya;Basidiomycota;Agaricomycotina;Agaricomycetes;Agaricomycetes incertae sedis;Hymenochaetales;Schizoporaceae;Schizopora;	0	0	0	0	0	0	0	0	0	0	0	0	0	0	0	0	0	0	0	0	0	0	0	0
root;cellular organisms;Eukaryota;Opisthokonta;Fungi;Dikarya;Basidiomycota;Agaricomycotina;Agaricomycetes;Agaricomycetes incertae sedis;Hymenochaetales;Schizoporaceae;Schizopora;Schizopora paradoxa;	0	0	0	0	0	13.4135	0	0	0	0	0	0	0	0	0	0	0	1	0	0	0	0	0	0
root;cellular organisms;Eukaryota;Opisthokonta;Fungi;Dikarya;Basidiomycota;Agaricomycotina;Agaricomycetes;Agaricomycetes incertae sedis;Polyporales;	0	0	40.6454	0	22.3927	40.2404	11.3318	0	14.0485	29.1911	26.0515	11.1098	0	0	2	0	2	3	1	0	1	3	2	1
root;cellular organisms;Eukaryota;Opisthokonta;Fungi;Dikarya;Basidiomycota;Agaricomycotina;Agaricomycetes;Agaricomycetes incertae sedis;Polyporales;Dacryobolaceae;	0	0	0	0	0	0	0	0	0	0	0	0	0	0	0	0	0	0	0	0	0	0	0	0
root;cellular organisms;Eukaryota;Opisthokonta;Fungi;Dikarya;Basidiomycota;Agaricomycotina;Agaricomycetes;Agaricomycetes incertae sedis;Polyporales;Dacryobolaceae;Postia;	0	0	0	0	0	0	0	0	0	0	0	0	0	0	0	0	0	0	0	0	0	0	0	0
root;cellular organisms;Eukaryota;Opisthokonta;Fungi;Dikarya;Basidiomycota;Agaricomycotina;Agaricomycetes;Agaricomycetes incertae sedis;Polyporales;Dacryobolaceae;Postia;Postia placenta;	0	0	0	0	0	26.8269	0	0	0	0	0	0	0	0	0	0	0	2	0	0	0	0	0	0
root;cellular organisms;Eukaryota;Opisthokonta;Fungi;Dikarya;Basidiomycota;Agaricomycotina;Agaricomycetes;Agaricomycetes incertae sedis;Polyporales;Dacryobolaceae;Postia;Postia placenta;Postia placenta MAD-698-R-SB12;	0	0	0	0	0	0	0	13.1898	0	0	0	0	0	0	0	0	0	0	0	1	0	0	0	0
root;cellular organisms;Eukaryota;Opisthokonta;Fungi;Dikarya;Basidiomycota;Agaricomycotina;Agaricomycetes;Agaricomycetes incertae sedis;Polyporales;Fomitopsidaceae;	36.1017	0	0	0	0	0	0	0	0	0	0	0	2	0	0	0	0	0	0	0	0	0	0	0
root;cellular organisms;Eukaryota;Opisthokonta;Fungi;Dikarya;Basidiomycota;Agaricomycotina;Agaricomycetes;Agaricomycetes incertae sedis;Polyporales;Fomitopsidaceae;Daedalea;	0	0	0	0	0	0	0	0	0	0	0	0	0	0	0	0	0	0	0	0	0	0	0	0
root;cellular organisms;Eukaryota;Opisthokonta;Fungi;Dikarya;Basidiomycota;Agaricomycotina;Agaricomycetes;Agaricomycetes incertae sedis;Polyporales;Fomitopsidaceae;Daedalea;Daedalea quercina;	0	0	0	0	0	0	0	0	0	0	0	0	0	0	0	0	0	0	0	0	0	0	0	0
root;cellular organisms;Eukaryota;Opisthokonta;Fungi;Dikarya;Basidiomycota;Agaricomycotina;Agaricomycetes;Agaricomycetes incertae sedis;Polyporales;Fomitopsidaceae;Daedalea;Daedalea quercina;Daedalea quercina L-15889;	0	0	0	0	0	0	0	0	14.0485	0	0	0	0	0	0	0	0	0	0	0	1	0	0	0
root;cellular organisms;Eukaryota;Opisthokonta;Fungi;Dikarya;Basidiomycota;Agaricomycotina;Agaricomycetes;Agaricomycetes incertae sedis;Polyporales;Fomitopsidaceae;Fomitopsis;	0	0	0	0	0	0	0	0	0	0	0	0	0	0	0	0	0	0	0	0	0	0	0	0
root;cellular organisms;Eukaryota;Opisthokonta;Fungi;Dikarya;Basidiomycota;Agaricomycotina;Agaricomycetes;Agaricomycetes incertae sedis;Polyporales;Fomitopsidaceae;Fomitopsis;Fomitopsis pinicola;	0	0	0	0	0	0	0	0	0	0	0	0	0	0	0	0	0	0	0	0	0	0	0	0
root;cellular organisms;Eukaryota;Opisthokonta;Fungi;Dikarya;Basidiomycota;Agaricomycotina;Agaricomycetes;Agaricomycetes incertae sedis;Polyporales;Fomitopsidaceae;Fomitopsis;Fomitopsis pinicola;Fomitopsis pinicola FP-58527 SS1;	0	0	0	0	0	0	11.3318	0	28.097	0	0	11.1098	0	0	0	0	0	0	1	0	2	0	0	1
root;cellular organisms;Eukaryota;Opisthokonta;Fungi;Dikarya;Basidiomycota;Agaricomycotina;Agaricomycetes;Agaricomycetes incertae sedis;Polyporales;Gelatoporiaceae;	0	0	0	0	0	0	0	0	0	0	0	0	0	0	0	0	0	0	0	0	0	0	0	0
root;cellular organisms;Eukaryota;Opisthokonta;Fungi;Dikarya;Basidiomycota;Agaricomycotina;Agaricomycetes;Agaricomycetes incertae sedis;Polyporales;Gelatoporiaceae;Gelatoporia;	0	0	0	0	0	0	0	0	0	0	0	0	0	0	0	0	0	0	0	0	0	0	0	0
root;cellular organisms;Eukaryota;Opisthokonta;Fungi;Dikarya;Basidiomycota;Agaricomycotina;Agaricomycetes;Agaricomycetes incertae sedis;Polyporales;Gelatoporiaceae;Gelatoporia;Gelatoporia subvermispora;	0	0	0	0	0	0	0	0	0	0	0	0	0	0	0	0	0	0	0	0	0	0	0	0
root;cellular organisms;Eukaryota;Opisthokonta;Fungi;Dikarya;Basidiomycota;Agaricomycotina;Agaricomycetes;Agaricomycetes incertae sedis;Polyporales;Gelatoporiaceae;Gelatoporia;Gelatoporia subvermispora;Gelatoporia subvermispora B;	36.1017	0	0	0	0	0	0	0	0	0	0	0	2	0	0	0	0	0	0	0	0	0	0	0
root;cellular organisms;Eukaryota;Opisthokonta;Fungi;Dikarya;Basidiomycota;Agaricomycotina;Agaricomycetes;Agaricomycetes incertae sedis;Polyporales;Gelatoporiaceae;Obba;	0	0	0	0	0	0	0	0	0	0	0	0	0	0	0	0	0	0	0	0	0	0	0	0
root;cellular organisms;Eukaryota;Opisthokonta;Fungi;Dikarya;Basidiomycota;Agaricomycotina;Agaricomycetes;Agaricomycetes incertae sedis;Polyporales;Gelatoporiaceae;Obba;Obba rivulosa;	0	14.5921	0	0	33.589	0	0	0	0	0	0	0	0	1	0	0	3	0	0	0	0	0	0	0
root;cellular organisms;Eukaryota;Opisthokonta;Fungi;Dikarya;Basidiomycota;Agaricomycotina;Agaricomycetes;Agaricomycetes incertae sedis;Polyporales;Laetiporaceae;	0	0	0	0	0	0	0	0	0	0	0	0	0	0	0	0	0	0	0	0	0	0	0	0
root;cellular organisms;Eukaryota;Opisthokonta;Fungi;Dikarya;Basidiomycota;Agaricomycotina;Agaricomycetes;Agaricomycetes incertae sedis;Polyporales;Laetiporaceae;Laetiporus;	0	0	0	0	0	0	0	0	0	0	0	0	0	0	0	0	0	0	0	0	0	0	0	0
root;cellular organisms;Eukaryota;Opisthokonta;Fungi;Dikarya;Basidiomycota;Agaricomycotina;Agaricomycetes;Agaricomycetes incertae sedis;Polyporales;Laetiporaceae;Laetiporus;Laetiporus sulphureus;	0	0	0	0	0	0	0	0	0	0	0	0	0	0	0	0	0	0	0	0	0	0	0	0
root;cellular organisms;Eukaryota;Opisthokonta;Fungi;Dikarya;Basidiomycota;Agaricomycotina;Agaricomycetes;Agaricomycetes incertae sedis;Polyporales;Laetiporaceae;Laetiporus;Laetiporus sulphureus;Laetiporus sulphureus 93-53;	0	0	20.3227	32.5991	0	0	11.3318	0	0	0	0	11.1098	0	0	1	3	0	0	1	0	0	0	0	1
root;cellular organisms;Eukaryota;Opisthokonta;Fungi;Dikarya;Basidiomycota;Agaricomycotina;Agaricomycetes;Agaricomycetes incertae sedis;Polyporales;Phanerochaetaceae;	0	0	0	0	0	0	0	0	0	0	0	0	0	0	0	0	0	0	0	0	0	0	0	0
root;cellular organisms;Eukaryota;Opisthokonta;Fungi;Dikarya;Basidiomycota;Agaricomycotina;Agaricomycetes;Agaricomycetes incertae sedis;Polyporales;Phanerochaetaceae;Phanerochaete;	0	0	0	0	0	0	0	0	0	0	0	0	0	0	0	0	0	0	0	0	0	0	0	0
root;cellular organisms;Eukaryota;Opisthokonta;Fungi;Dikarya;Basidiomycota;Agaricomycotina;Agaricomycetes;Agaricomycetes incertae sedis;Polyporales;Phanerochaetaceae;Phanerochaete;Phanerochaete carnosa;	0	0	0	0	0	0	0	0	0	0	0	0	0	0	0	0	0	0	0	0	0	0	0	0
root;cellular organisms;Eukaryota;Opisthokonta;Fungi;Dikarya;Basidiomycota;Agaricomycotina;Agaricomycetes;Agaricomycetes incertae sedis;Polyporales;Phanerochaetaceae;Phanerochaete;Phanerochaete carnosa;Phanerochaete carnosa HHB-10118-sp;	0	0	0	0	0	0	0	13.1898	0	0	0	0	0	0	0	0	0	0	0	1	0	0	0	0
root;cellular organisms;Eukaryota;Opisthokonta;Fungi;Dikarya;Basidiomycota;Agaricomycotina;Agaricomycetes;Agaricomycetes incertae sedis;Polyporales;Phanerochaetaceae;Phlebiopsis;	0	0	0	0	0	0	0	0	0	0	0	0	0	0	0	0	0	0	0	0	0	0	0	0
root;cellular organisms;Eukaryota;Opisthokonta;Fungi;Dikarya;Basidiomycota;Agaricomycotina;Agaricomycetes;Agaricomycetes incertae sedis;Polyporales;Phanerochaetaceae;Phlebiopsis;Phlebiopsis gigantea;	0	0	0	0	0	0	0	0	0	0	0	0	0	0	0	0	0	0	0	0	0	0	0	0
root;cellular organisms;Eukaryota;Opisthokonta;Fungi;Dikarya;Basidiomycota;Agaricomycotina;Agaricomycetes;Agaricomycetes incertae sedis;Polyporales;Phanerochaetaceae;Phlebiopsis;Phlebiopsis gigantea;Phlebiopsis gigantea 11061_1 CR5-6;	0	0	0	0	0	0	0	26.3797	0	0	0	0	0	0	0	0	0	0	0	2	0	0	0	0
root;cellular organisms;Eukaryota;Opisthokonta;Fungi;Dikarya;Basidiomycota;Agaricomycotina;Agaricomycetes;Agaricomycetes incertae sedis;Polyporales;Polyporaceae;	0	0	0	0	0	0	0	0	0	0	0	0	0	0	0	0	0	0	0	0	0	0	0	0
root;cellular organisms;Eukaryota;Opisthokonta;Fungi;Dikarya;Basidiomycota;Agaricomycotina;Agaricomycetes;Agaricomycetes incertae sedis;Polyporales;Polyporaceae;Dichomitus;	0	0	0	0	0	0	0	0	0	0	0	0	0	0	0	0	0	0	0	0	0	0	0	0
root;cellular organisms;Eukaryota;Opisthokonta;Fungi;Dikarya;Basidiomycota;Agaricomycotina;Agaricomycetes;Agaricomycetes incertae sedis;Polyporales;Polyporaceae;Dichomitus;Dichomitus squalens;	0	0	0	0	0	0	0	0	0	0	0	0	0	0	0	0	0	0	0	0	0	0	0	0
root;cellular organisms;Eukaryota;Opisthokonta;Fungi;Dikarya;Basidiomycota;Agaricomycotina;Agaricomycetes;Agaricomycetes incertae sedis;Polyporales;Polyporaceae;Dichomitus;Dichomitus squalens;Dichomitus squalens LYAD-421 SS1;	0	29.1843	0	0	0	0	0	0	0	19.4607	0	0	0	2	0	0	0	0	0	0	0	2	0	0
root;cellular organisms;Eukaryota;Opisthokonta;Fungi;Dikarya;Basidiomycota;Agaricomycotina;Agaricomycetes;Agaricomycetes incertae sedis;Polyporales;Polyporaceae;Polyporus;	0	0	0	0	0	0	0	0	0	0	0	0	0	0	0	0	0	0	0	0	0	0	0	0
root;cellular organisms;Eukaryota;Opisthokonta;Fungi;Dikarya;Basidiomycota;Agaricomycotina;Agaricomycetes;Agaricomycetes incertae sedis;Polyporales;Polyporaceae;Polyporus;Polyporus umbellatus;	0	0	40.6454	0	0	0	0	0	0	0	0	0	0	0	2	0	0	0	0	0	0	0	0	0
root;cellular organisms;Eukaryota;Opisthokonta;Fungi;Dikarya;Basidiomycota;Agaricomycotina;Agaricomycetes;Agaricomycetes incertae sedis;Polyporales;Polyporaceae;Trametes;	0	29.1843	0	0	0	0	0	0	0	9.73037	0	0	0	2	0	0	0	0	0	0	0	1	0	0
root;cellular organisms;Eukaryota;Opisthokonta;Fungi;Dikarya;Basidiomycota;Agaricomycotina;Agaricomycetes;Agaricomycetes incertae sedis;Polyporales;Polyporaceae;Trametes;Trametes cinnabarina;	0	0	0	0	0	0	0	0	0	0	0	22.2195	0	0	0	0	0	0	0	0	0	0	0	2
root;cellular organisms;Eukaryota;Opisthokonta;Fungi;Dikarya;Basidiomycota;Agaricomycotina;Agaricomycetes;Agaricomycetes incertae sedis;Polyporales;Polyporaceae;Trametes;Trametes coccinea;	0	0	0	0	0	0	0	0	0	0	0	0	0	0	0	0	0	0	0	0	0	0	0	0
root;cellular organisms;Eukaryota;Opisthokonta;Fungi;Dikarya;Basidiomycota;Agaricomycotina;Agaricomycetes;Agaricomycetes incertae sedis;Polyporales;Polyporaceae;Trametes;Trametes coccinea;Trametes coccinea BRFM310;	0	0	0	0	0	53.6538	0	0	0	0	0	0	0	0	0	0	0	4	0	0	0	0	0	0
root;cellular organisms;Eukaryota;Opisthokonta;Fungi;Dikarya;Basidiomycota;Agaricomycotina;Agaricomycetes;Agaricomycetes incertae sedis;Polyporales;Polyporaceae;Trametes;Trametes pubescens;	18.0509	0	60.9682	0	0	0	0	0	0	0	0	0	1	0	3	0	0	0	0	0	0	0	0	0
root;cellular organisms;Eukaryota;Opisthokonta;Fungi;Dikarya;Basidiomycota;Agaricomycotina;Agaricomycetes;Agaricomycetes incertae sedis;Russulales;	0	0	0	0	0	0	0	0	0	0	0	0	0	0	0	0	0	0	0	0	0	0	0	0
root;cellular organisms;Eukaryota;Opisthokonta;Fungi;Dikarya;Basidiomycota;Agaricomycotina;Agaricomycetes;Agaricomycetes incertae sedis;Russulales;Bondarzewiaceae;	0	0	0	0	0	0	0	0	0	0	0	0	0	0	0	0	0	0	0	0	0	0	0	0
root;cellular organisms;Eukaryota;Opisthokonta;Fungi;Dikarya;Basidiomycota;Agaricomycotina;Agaricomycetes;Agaricomycetes incertae sedis;Russulales;Bondarzewiaceae;Heterobasidion;	0	0	0	0	0	0	0	0	0	0	0	0	0	0	0	0	0	0	0	0	0	0	0	0
root;cellular organisms;Eukaryota;Opisthokonta;Fungi;Dikarya;Basidiomycota;Agaricomycotina;Agaricomycetes;Agaricomycetes incertae sedis;Russulales;Bondarzewiaceae;Heterobasidion;Heterobasidion annosum species complex;	0	0	0	0	0	0	0	0	0	0	0	0	0	0	0	0	0	0	0	0	0	0	0	0
root;cellular organisms;Eukaryota;Opisthokonta;Fungi;Dikarya;Basidiomycota;Agaricomycotina;Agaricomycetes;Agaricomycetes incertae sedis;Russulales;Bondarzewiaceae;Heterobasidion;Heterobasidion annosum species complex;Heterobasidion irregulare;	0	0	0	0	0	0	0	0	0	0	0	0	0	0	0	0	0	0	0	0	0	0	0	0
root;cellular organisms;Eukaryota;Opisthokonta;Fungi;Dikarya;Basidiomycota;Agaricomycotina;Agaricomycetes;Agaricomycetes incertae sedis;Russulales;Bondarzewiaceae;Heterobasidion;Heterobasidion annosum species complex;Heterobasidion irregulare;Heterobasidion irregulare TC 32-1;	0	0	0	0	0	0	0	0	0	0	0	11.1098	0	0	0	0	0	0	0	0	0	0	0	1
root;cellular organisms;Eukaryota;Opisthokonta;Fungi;Dikarya;Basidiomycota;Agaricomycotina;Agaricomycetes;Agaricomycetes incertae sedis;Russulales;Russulaceae;	0	14.5921	0	0	0	0	0	0	0	0	0	0	0	1	0	0	0	0	0	0	0	0	0	0
root;cellular organisms;Eukaryota;Opisthokonta;Fungi;Dikarya;Basidiomycota;Agaricomycotina;Agaricomycetes;Agaricomycetes incertae sedis;Russulales;Russulaceae;Lactarius;	0	0	0	0	0	0	0	0	0	0	0	0	0	0	0	0	0	0	0	0	0	0	0	0
root;cellular organisms;Eukaryota;Opisthokonta;Fungi;Dikarya;Basidiomycota;Agaricomycotina;Agaricomycetes;Agaricomycetes incertae sedis;Russulales;Russulaceae;Lactarius;Lactarius volemus;	0	0	0	0	0	0	11.3318	0	0	0	0	0	0	0	0	0	0	0	1	0	0	0	0	0
root;cellular organisms;Eukaryota;Opisthokonta;Fungi;Dikarya;Basidiomycota;Agaricomycotina;Agaricomycetes;Agaricomycetes incertae sedis;Russulales;Stereaceae;	0	0	0	0	0	0	0	0	0	0	0	0	0	0	0	0	0	0	0	0	0	0	0	0
root;cellular organisms;Eukaryota;Opisthokonta;Fungi;Dikarya;Basidiomycota;Agaricomycotina;Agaricomycetes;Agaricomycetes incertae sedis;Russulales;Stereaceae;Stereum;	0	0	0	0	0	0	0	0	0	0	0	0	0	0	0	0	0	0	0	0	0	0	0	0
root;cellular organisms;Eukaryota;Opisthokonta;Fungi;Dikarya;Basidiomycota;Agaricomycotina;Agaricomycetes;Agaricomycetes incertae sedis;Russulales;Stereaceae;Stereum;Stereum hirsutum;	0	0	0	0	0	0	0	0	0	0	0	0	0	0	0	0	0	0	0	0	0	0	0	0
root;cellular organisms;Eukaryota;Opisthokonta;Fungi;Dikarya;Basidiomycota;Agaricomycotina;Agaricomycetes;Agaricomycetes incertae sedis;Russulales;Stereaceae;Stereum;Stereum hirsutum;Stereum hirsutum FP-91666 SS1;	0	0	0	0	0	0	0	26.3797	0	0	13.0258	0	0	0	0	0	0	0	0	2	0	0	1	0
root;cellular organisms;Eukaryota;Opisthokonta;Fungi;Dikarya;Basidiomycota;Agaricomycotina;Agaricomycetes;Agaricomycetes incertae sedis;Sebacinales;	0	0	0	0	0	0	0	0	0	0	0	0	0	0	0	0	0	0	0	0	0	0	0	0
root;cellular organisms;Eukaryota;Opisthokonta;Fungi;Dikarya;Basidiomycota;Agaricomycotina;Agaricomycetes;Agaricomycetes incertae sedis;Sebacinales;Serendipitaceae;	0	0	0	0	0	0	0	0	0	0	0	0	0	0	0	0	0	0	0	0	0	0	0	0
root;cellular organisms;Eukaryota;Opisthokonta;Fungi;Dikarya;Basidiomycota;Agaricomycotina;Agaricomycetes;Agaricomycetes incertae sedis;Sebacinales;Serendipitaceae;Serendipita;	0	0	0	10.8664	0	26.8269	0	0	28.097	0	0	33.3293	0	0	0	1	0	2	0	0	2	0	0	3
root;cellular organisms;Eukaryota;Opisthokonta;Fungi;Dikarya;Basidiomycota;Agaricomycotina;Agaricomycetes;Agaricomycetes incertae sedis;Sebacinales;Serendipitaceae;Serendipita;Serendipita indica;	0	0	0	0	0	0	0	0	0	0	0	0	0	0	0	0	0	0	0	0	0	0	0	0
root;cellular organisms;Eukaryota;Opisthokonta;Fungi;Dikarya;Basidiomycota;Agaricomycotina;Agaricomycetes;Agaricomycetes incertae sedis;Sebacinales;Serendipitaceae;Serendipita;Serendipita indica;Serendipita indica DSM 11827;	18.0509	14.5921	20.3227	10.8664	11.1963	0	0	0	28.097	9.73037	0	11.1098	1	1	1	1	1	0	0	0	2	1	0	1
root;cellular organisms;Eukaryota;Opisthokonta;Fungi;Dikarya;Basidiomycota;Agaricomycotina;Agaricomycetes;Agaricomycetes incertae sedis;Sebacinales;Serendipitaceae;Serendipita;Serendipita vermifera;	0	29.1843	0	0	0	0	0	0	0	0	0	0	0	2	0	0	0	0	0	0	0	0	0	0
root;cellular organisms;Eukaryota;Opisthokonta;Fungi;Dikarya;Basidiomycota;Agaricomycotina;Agaricomycetes;Agaricomycetes incertae sedis;Sebacinales;Serendipitaceae;Serendipita;Serendipita vermifera;Serendipita vermifera 'subsp. bescii';	18.0509	0	0	65.1983	0	0	0	0	0	0	0	0	1	0	0	6	0	0	0	0	0	0	0	0
root;cellular organisms;Eukaryota;Opisthokonta;Fungi;Dikarya;Basidiomycota;Agaricomycotina;Agaricomycetes;Agaricomycetes incertae sedis;Sebacinales;Serendipitaceae;Serendipita;Serendipita vermifera;Serendipita vermifera MAFF 305830;	36.1017	0	0	0	11.1963	40.2404	0	0	0	0	13.0258	0	2	0	0	0	1	3	0	0	0	0	1	0
root;cellular organisms;Eukaryota;Opisthokonta;Fungi;Dikarya;Basidiomycota;Agaricomycotina;Agaricomycetes;Agaricomycetes incertae sedis;Thelephorales;	0	0	0	0	0	0	0	0	0	0	0	0	0	0	0	0	0	0	0	0	0	0	0	0
root;cellular organisms;Eukaryota;Opisthokonta;Fungi;Dikarya;Basidiomycota;Agaricomycotina;Agaricomycetes;Agaricomycetes incertae sedis;Thelephorales;Typhulaceae;	0	0	0	0	0	0	0	0	0	0	0	0	0	0	0	0	0	0	0	0	0	0	0	0
root;cellular organisms;Eukaryota;Opisthokonta;Fungi;Dikarya;Basidiomycota;Agaricomycotina;Agaricomycetes;Agaricomycetes incertae sedis;Thelephorales;Typhulaceae;Typhula;	0	0	0	0	0	0	0	0	0	0	0	0	0	0	0	0	0	0	0	0	0	0	0	0
root;cellular organisms;Eukaryota;Opisthokonta;Fungi;Dikarya;Basidiomycota;Agaricomycotina;Agaricomycetes;Agaricomycetes incertae sedis;Thelephorales;Typhulaceae;Typhula;Typhula ishikariensis;	0	0	0	0	0	0	11.3318	0	0	0	0	0	0	0	0	0	0	0	1	0	0	0	0	0
root;cellular organisms;Eukaryota;Opisthokonta;Fungi;Dikarya;Basidiomycota;Agaricomycotina;Agaricomycetes;Agaricomycetes incertae sedis;Trechisporales;	0	0	0	0	0	0	0	0	0	0	0	0	0	0	0	0	0	0	0	0	0	0	0	0
root;cellular organisms;Eukaryota;Opisthokonta;Fungi;Dikarya;Basidiomycota;Agaricomycotina;Agaricomycetes;Agaricomycetes incertae sedis;Trechisporales;Hydnodontaceae;	0	0	0	0	0	0	0	0	0	0	0	0	0	0	0	0	0	0	0	0	0	0	0	0
root;cellular organisms;Eukaryota;Opisthokonta;Fungi;Dikarya;Basidiomycota;Agaricomycotina;Agaricomycetes;Agaricomycetes incertae sedis;Trechisporales;Hydnodontaceae;Sistotremastrum;	18.0509	0	40.6454	0	0	13.4135	0	0	0	0	0	0	1	0	2	0	0	1	0	0	0	0	0	0
root;cellular organisms;Eukaryota;Opisthokonta;Fungi;Dikarya;Basidiomycota;Agaricomycotina;Agaricomycetes;Agaricomycetidae;	18.0509	14.5921	40.6454	10.8664	0	0	0	0	0	68.1126	0	0	1	1	2	1	0	0	0	0	0	7	0	0
root;cellular organisms;Eukaryota;Opisthokonta;Fungi;Dikarya;Basidiomycota;Agaricomycotina;Agaricomycetes;Agaricomycetidae;Agaricales;	18.0509	58.3686	0	0	55.9816	0	0	0	0	29.1911	0	11.1098	1	4	0	0	5	0	0	0	0	3	0	1
root;cellular organisms;Eukaryota;Opisthokonta;Fungi;Dikarya;Basidiomycota;Agaricomycotina;Agaricomycetes;Agaricomycetidae;Agaricales;Agaricaceae;	0	0	0	0	0	0	0	0	0	0	0	0	0	0	0	0	0	0	0	0	0	0	0	0
root;cellular organisms;Eukaryota;Opisthokonta;Fungi;Dikarya;Basidiomycota;Agaricomycotina;Agaricomycetes;Agaricomycetidae;Agaricales;Agaricaceae;Agaricus;	0	0	0	0	0	0	0	0	0	0	0	0	0	0	0	0	0	0	0	0	0	0	0	0
root;cellular organisms;Eukaryota;Opisthokonta;Fungi;Dikarya;Basidiomycota;Agaricomycotina;Agaricomycetes;Agaricomycetidae;Agaricales;Agaricaceae;Agaricus;Agaricus bisporus;	0	0	0	0	0	26.8269	0	0	0	0	0	0	0	0	0	0	0	2	0	0	0	0	0	0
root;cellular organisms;Eukaryota;Opisthokonta;Fungi;Dikarya;Basidiomycota;Agaricomycotina;Agaricomycetes;Agaricomycetidae;Agaricales;Agaricaceae;Agaricus;Agaricus bisporus;Agaricus bisporus var. bisporus;	0	0	0	0	0	0	0	0	0	0	0	0	0	0	0	0	0	0	0	0	0	0	0	0
root;cellular organisms;Eukaryota;Opisthokonta;Fungi;Dikarya;Basidiomycota;Agaricomycotina;Agaricomycetes;Agaricomycetidae;Agaricales;Agaricaceae;Agaricus;Agaricus bisporus;Agaricus bisporus var. bisporus;Agaricus bisporus var. bisporus H97;	0	0	20.3227	0	0	0	0	0	0	0	0	0	0	0	1	0	0	0	0	0	0	0	0	0
root;cellular organisms;Eukaryota;Opisthokonta;Fungi;Dikarya;Basidiomycota;Agaricomycotina;Agaricomycetes;Agaricomycetidae;Agaricales;Agaricaceae;Leucoagaricus;	0	0	0	0	0	0	0	0	0	0	0	0	0	0	0	0	0	0	0	0	0	0	0	0
root;cellular organisms;Eukaryota;Opisthokonta;Fungi;Dikarya;Basidiomycota;Agaricomycotina;Agaricomycetes;Agaricomycetidae;Agaricales;Agaricaceae;Leucoagaricus;Leucoagaricus sp. SymC.cos;	18.0509	43.7764	0	0	0	0	0	13.1898	14.0485	38.9215	0	33.3293	1	3	0	0	0	0	0	1	1	4	0	3
root;cellular organisms;Eukaryota;Opisthokonta;Fungi;Dikarya;Basidiomycota;Agaricomycotina;Agaricomycetes;Agaricomycetidae;Agaricales;Amanitaceae;	0	0	0	0	0	0	0	0	0	0	0	0	0	0	0	0	0	0	0	0	0	0	0	0
root;cellular organisms;Eukaryota;Opisthokonta;Fungi;Dikarya;Basidiomycota;Agaricomycotina;Agaricomycetes;Agaricomycetidae;Agaricales;Amanitaceae;Amanita;	0	58.3686	0	0	0	0	0	0	0	0	0	0	0	4	0	0	0	0	0	0	0	0	0	0
root;cellular organisms;Eukaryota;Opisthokonta;Fungi;Dikarya;Basidiomycota;Agaricomycotina;Agaricomycetes;Agaricomycetidae;Agaricales;Amanitaceae;Amanita;Amanita muscaria;	0	0	0	0	0	0	0	0	0	0	0	0	0	0	0	0	0	0	0	0	0	0	0	0
root;cellular organisms;Eukaryota;Opisthokonta;Fungi;Dikarya;Basidiomycota;Agaricomycotina;Agaricomycetes;Agaricomycetidae;Agaricales;Amanitaceae;Amanita;Amanita muscaria;Amanita muscaria Koide BX008;	72.2035	14.5921	60.9682	0	0	0	0	0	28.097	9.73037	0	0	4	1	3	0	0	0	0	0	2	1	0	0
root;cellular organisms;Eukaryota;Opisthokonta;Fungi;Dikarya;Basidiomycota;Agaricomycotina;Agaricomycetes;Agaricomycetidae;Agaricales;Amanitaceae;Amanita;Amanita thiersii;	0	0	0	0	0	0	0	0	0	0	0	0	0	0	0	0	0	0	0	0	0	0	0	0
root;cellular organisms;Eukaryota;Opisthokonta;Fungi;Dikarya;Basidiomycota;Agaricomycotina;Agaricomycetes;Agaricomycetidae;Agaricales;Amanitaceae;Amanita;Amanita thiersii;Amanita thiersii Skay4041;	18.0509	0	0	0	0	0	0	0	0	0	0	0	1	0	0	0	0	0	0	0	0	0	0	0
root;cellular organisms;Eukaryota;Opisthokonta;Fungi;Dikarya;Basidiomycota;Agaricomycotina;Agaricomycetes;Agaricomycetidae;Agaricales;Bolbitiaceae;	0	0	0	0	0	0	0	0	0	0	0	0	0	0	0	0	0	0	0	0	0	0	0	0
root;cellular organisms;Eukaryota;Opisthokonta;Fungi;Dikarya;Basidiomycota;Agaricomycotina;Agaricomycetes;Agaricomycetidae;Agaricales;Bolbitiaceae;Panaeolus;	0	0	0	0	0	0	0	0	0	0	0	0	0	0	0	0	0	0	0	0	0	0	0	0
root;cellular organisms;Eukaryota;Opisthokonta;Fungi;Dikarya;Basidiomycota;Agaricomycotina;Agaricomycetes;Agaricomycetidae;Agaricales;Bolbitiaceae;Panaeolus;Panaeolus cyanescens;	0	0	20.3227	0	0	13.4135	0	0	0	0	0	0	0	0	1	0	0	1	0	0	0	0	0	0
root;cellular organisms;Eukaryota;Opisthokonta;Fungi;Dikarya;Basidiomycota;Agaricomycotina;Agaricomycetes;Agaricomycetidae;Agaricales;Cortinariaceae;	0	0	0	0	0	0	0	0	0	0	0	0	0	0	0	0	0	0	0	0	0	0	0	0
root;cellular organisms;Eukaryota;Opisthokonta;Fungi;Dikarya;Basidiomycota;Agaricomycotina;Agaricomycetes;Agaricomycetidae;Agaricales;Cortinariaceae;Gymnopilus;	0	0	0	0	0	0	0	0	0	0	0	0	0	0	0	0	0	0	0	0	0	0	0	0
root;cellular organisms;Eukaryota;Opisthokonta;Fungi;Dikarya;Basidiomycota;Agaricomycotina;Agaricomycetes;Agaricomycetidae;Agaricales;Cortinariaceae;Gymnopilus;Gymnopilus dilepis;	0	29.1843	0	0	0	0	11.3318	0	0	0	0	0	0	2	0	0	0	0	1	0	0	0	0	0
root;cellular organisms;Eukaryota;Opisthokonta;Fungi;Dikarya;Basidiomycota;Agaricomycotina;Agaricomycetes;Agaricomycetidae;Agaricales;Cortinariaceae;Hebeloma;	0	0	0	0	0	0	0	0	0	0	0	0	0	0	0	0	0	0	0	0	0	0	0	0
root;cellular organisms;Eukaryota;Opisthokonta;Fungi;Dikarya;Basidiomycota;Agaricomycotina;Agaricomycetes;Agaricomycetidae;Agaricales;Cortinariaceae;Hebeloma;Hebeloma cylindrosporum;	0	0	0	0	0	0	0	0	0	0	0	0	0	0	0	0	0	0	0	0	0	0	0	0
root;cellular organisms;Eukaryota;Opisthokonta;Fungi;Dikarya;Basidiomycota;Agaricomycotina;Agaricomycetes;Agaricomycetidae;Agaricales;Cortinariaceae;Hebeloma;Hebeloma cylindrosporum;Hebeloma cylindrosporum h7;	0	0	0	0	0	0	22.6637	0	0	0	0	0	0	0	0	0	0	0	2	0	0	0	0	0
root;cellular organisms;Eukaryota;Opisthokonta;Fungi;Dikarya;Basidiomycota;Agaricomycotina;Agaricomycetes;Agaricomycetidae;Agaricales;Fistulinaceae;	0	0	0	0	0	0	0	0	0	0	0	0	0	0	0	0	0	0	0	0	0	0	0	0
root;cellular organisms;Eukaryota;Opisthokonta;Fungi;Dikarya;Basidiomycota;Agaricomycotina;Agaricomycetes;Agaricomycetidae;Agaricales;Fistulinaceae;Fistulina;	0	0	0	0	0	0	0	0	0	0	0	0	0	0	0	0	0	0	0	0	0	0	0	0
root;cellular organisms;Eukaryota;Opisthokonta;Fungi;Dikarya;Basidiomycota;Agaricomycotina;Agaricomycetes;Agaricomycetidae;Agaricales;Fistulinaceae;Fistulina;Fistulina hepatica;	0	0	0	0	0	0	0	0	0	0	0	0	0	0	0	0	0	0	0	0	0	0	0	0
root;cellular organisms;Eukaryota;Opisthokonta;Fungi;Dikarya;Basidiomycota;Agaricomycotina;Agaricomycetes;Agaricomycetidae;Agaricales;Fistulinaceae;Fistulina;Fistulina hepatica;Fistulina hepatica ATCC 64428;	0	0	0	0	0	0	0	0	56.194	0	0	11.1098	0	0	0	0	0	0	0	0	4	0	0	1
root;cellular organisms;Eukaryota;Opisthokonta;Fungi;Dikarya;Basidiomycota;Agaricomycotina;Agaricomycetes;Agaricomycetidae;Agaricales;Lyophyllaceae;	0	0	0	0	0	0	0	0	0	0	0	0	0	0	0	0	0	0	0	0	0	0	0	0
root;cellular organisms;Eukaryota;Opisthokonta;Fungi;Dikarya;Basidiomycota;Agaricomycotina;Agaricomycetes;Agaricomycetidae;Agaricales;Lyophyllaceae;Hypsizygus;	0	0	0	0	0	0	0	0	0	0	0	0	0	0	0	0	0	0	0	0	0	0	0	0
root;cellular organisms;Eukaryota;Opisthokonta;Fungi;Dikarya;Basidiomycota;Agaricomycotina;Agaricomycetes;Agaricomycetidae;Agaricales;Lyophyllaceae;Hypsizygus;Hypsizygus marmoreus;	0	0	0	0	11.1963	0	11.3318	0	14.0485	19.4607	0	22.2195	0	0	0	0	1	0	1	0	1	2	0	2
root;cellular organisms;Eukaryota;Opisthokonta;Fungi;Dikarya;Basidiomycota;Agaricomycotina;Agaricomycetes;Agaricomycetidae;Agaricales;Lyophyllaceae;Myochromella;	0	0	0	0	0	0	0	0	0	0	0	0	0	0	0	0	0	0	0	0	0	0	0	0
root;cellular organisms;Eukaryota;Opisthokonta;Fungi;Dikarya;Basidiomycota;Agaricomycotina;Agaricomycetes;Agaricomycetidae;Agaricales;Lyophyllaceae;Myochromella;Myochromella boudieri;	36.1017	0	0	0	0	0	0	0	0	0	0	0	2	0	0	0	0	0	0	0	0	0	0	0
root;cellular organisms;Eukaryota;Opisthokonta;Fungi;Dikarya;Basidiomycota;Agaricomycotina;Agaricomycetes;Agaricomycetidae;Agaricales;Lyophyllaceae;Termitomyces;	0	0	20.3227	0	0	0	0	0	0	0	0	0	0	0	1	0	0	0	0	0	0	0	0	0
root;cellular organisms;Eukaryota;Opisthokonta;Fungi;Dikarya;Basidiomycota;Agaricomycotina;Agaricomycetes;Agaricomycetidae;Agaricales;Lyophyllaceae;Termitomyces;Termitomyces sp.;	0	0	0	0	0	0	0	0	0	38.9215	0	0	0	0	0	0	0	0	0	0	0	4	0	0
root;cellular organisms;Eukaryota;Opisthokonta;Fungi;Dikarya;Basidiomycota;Agaricomycotina;Agaricomycetes;Agaricomycetidae;Agaricales;Lyophyllaceae;Termitomyces;Termitomyces sp. J132;	0	0	0	0	0	0	0	26.3797	0	0	0	0	0	0	0	0	0	0	0	2	0	0	0	0
root;cellular organisms;Eukaryota;Opisthokonta;Fungi;Dikarya;Basidiomycota;Agaricomycotina;Agaricomycetes;Agaricomycetidae;Agaricales;Marasmiaceae;	0	0	0	0	0	0	0	0	0	0	0	0	0	0	0	0	0	0	0	0	0	0	0	0
root;cellular organisms;Eukaryota;Opisthokonta;Fungi;Dikarya;Basidiomycota;Agaricomycotina;Agaricomycetes;Agaricomycetidae;Agaricales;Marasmiaceae;Moniliophthora;	0	0	0	43.4655	0	0	0	0	0	0	0	0	0	0	0	4	0	0	0	0	0	0	0	0
root;cellular organisms;Eukaryota;Opisthokonta;Fungi;Dikarya;Basidiomycota;Agaricomycotina;Agaricomycetes;Agaricomycetidae;Agaricales;Mycenaceae;	0	0	0	0	0	0	0	0	0	0	0	0	0	0	0	0	0	0	0	0	0	0	0	0
root;cellular organisms;Eukaryota;Opisthokonta;Fungi;Dikarya;Basidiomycota;Agaricomycotina;Agaricomycetes;Agaricomycetidae;Agaricales;Mycenaceae;Mycena;	0	0	0	0	0	0	0	0	0	0	0	0	0	0	0	0	0	0	0	0	0	0	0	0
root;cellular organisms;Eukaryota;Opisthokonta;Fungi;Dikarya;Basidiomycota;Agaricomycotina;Agaricomycetes;Agaricomycetidae;Agaricales;Mycenaceae;Mycena;Mycena chlorophos;	0	29.1843	20.3227	97.7974	33.589	0	11.3318	0	0	0	0	0	0	2	1	9	3	0	1	0	0	0	0	0
root;cellular organisms;Eukaryota;Opisthokonta;Fungi;Dikarya;Basidiomycota;Agaricomycotina;Agaricomycetes;Agaricomycetidae;Agaricales;Omphalotaceae;	0	0	0	0	0	0	0	0	28.097	0	0	0	0	0	0	0	0	0	0	0	2	0	0	0
root;cellular organisms;Eukaryota;Opisthokonta;Fungi;Dikarya;Basidiomycota;Agaricomycotina;Agaricomycetes;Agaricomycetidae;Agaricales;Omphalotaceae;Gymnopus;	0	0	0	0	0	0	0	0	0	0	0	0	0	0	0	0	0	0	0	0	0	0	0	0
root;cellular organisms;Eukaryota;Opisthokonta;Fungi;Dikarya;Basidiomycota;Agaricomycotina;Agaricomycetes;Agaricomycetidae;Agaricales;Omphalotaceae;Gymnopus;Gymnopus luxurians;	0	0	0	0	0	0	0	0	0	0	0	0	0	0	0	0	0	0	0	0	0	0	0	0
root;cellular organisms;Eukaryota;Opisthokonta;Fungi;Dikarya;Basidiomycota;Agaricomycotina;Agaricomycetes;Agaricomycetidae;Agaricales;Omphalotaceae;Gymnopus;Gymnopus luxurians;Gymnopus luxurians FD-317 M1;	0	43.7764	20.3227	0	0	13.4135	22.6637	0	14.0485	0	26.0515	0	0	3	1	0	0	1	2	0	1	0	2	0
root;cellular organisms;Eukaryota;Opisthokonta;Fungi;Dikarya;Basidiomycota;Agaricomycotina;Agaricomycetes;Agaricomycetidae;Agaricales;Omphalotaceae;Lentinula;	0	0	0	0	0	0	0	0	0	0	0	0	0	0	0	0	0	0	0	0	0	0	0	0
root;cellular organisms;Eukaryota;Opisthokonta;Fungi;Dikarya;Basidiomycota;Agaricomycotina;Agaricomycetes;Agaricomycetidae;Agaricales;Omphalotaceae;Lentinula;Lentinula edodes;	0	0	0	0	0	0	22.6637	0	0	0	0	0	0	0	0	0	0	0	2	0	0	0	0	0
root;cellular organisms;Eukaryota;Opisthokonta;Fungi;Dikarya;Basidiomycota;Agaricomycotina;Agaricomycetes;Agaricomycetidae;Agaricales;Physalacriaceae;	0	0	0	0	0	0	0	0	0	0	0	0	0	0	0	0	0	0	0	0	0	0	0	0
root;cellular organisms;Eukaryota;Opisthokonta;Fungi;Dikarya;Basidiomycota;Agaricomycotina;Agaricomycetes;Agaricomycetidae;Agaricales;Physalacriaceae;Armillaria;	0	0	20.3227	0	0	26.8269	0	0	14.0485	0	0	0	0	0	1	0	0	2	0	0	1	0	0	0
root;cellular organisms;Eukaryota;Opisthokonta;Fungi;Dikarya;Basidiomycota;Agaricomycotina;Agaricomycetes;Agaricomycetidae;Agaricales;Physalacriaceae;Armillaria;Armillaria solidipes;	0	0	0	0	0	13.4135	0	0	0	0	0	0	0	0	0	0	0	1	0	0	0	0	0	0
root;cellular organisms;Eukaryota;Opisthokonta;Fungi;Dikarya;Basidiomycota;Agaricomycotina;Agaricomycetes;Agaricomycetidae;Agaricales;Physalacriaceae;Cylindrobasidium;	0	0	0	0	0	0	0	0	0	0	0	0	0	0	0	0	0	0	0	0	0	0	0	0
root;cellular organisms;Eukaryota;Opisthokonta;Fungi;Dikarya;Basidiomycota;Agaricomycotina;Agaricomycetes;Agaricomycetidae;Agaricales;Physalacriaceae;Cylindrobasidium;Cylindrobasidium torrendii;	0	0	0	0	0	0	0	0	0	0	0	0	0	0	0	0	0	0	0	0	0	0	0	0
root;cellular organisms;Eukaryota;Opisthokonta;Fungi;Dikarya;Basidiomycota;Agaricomycotina;Agaricomycetes;Agaricomycetidae;Agaricales;Physalacriaceae;Cylindrobasidium;Cylindrobasidium torrendii;Cylindrobasidium torrendii FP15055 ss-10;	0	0	0	0	0	0	0	26.3797	0	19.4607	0	22.2195	0	0	0	0	0	0	0	2	0	2	0	2
root;cellular organisms;Eukaryota;Opisthokonta;Fungi;Dikarya;Basidiomycota;Agaricomycotina;Agaricomycetes;Agaricomycetidae;Agaricales;Pleurotaceae;	0	0	0	0	0	0	0	0	0	0	0	0	0	0	0	0	0	0	0	0	0	0	0	0
root;cellular organisms;Eukaryota;Opisthokonta;Fungi;Dikarya;Basidiomycota;Agaricomycotina;Agaricomycetes;Agaricomycetidae;Agaricales;Pleurotaceae;Pleurotus;	0	0	0	0	0	0	0	0	0	0	0	0	0	0	0	0	0	0	0	0	0	0	0	0
root;cellular organisms;Eukaryota;Opisthokonta;Fungi;Dikarya;Basidiomycota;Agaricomycotina;Agaricomycetes;Agaricomycetidae;Agaricales;Pleurotaceae;Pleurotus;Pleurotus ostreatus;	0	0	0	0	0	0	0	0	0	0	0	0	0	0	0	0	0	0	0	0	0	0	0	0
root;cellular organisms;Eukaryota;Opisthokonta;Fungi;Dikarya;Basidiomycota;Agaricomycotina;Agaricomycetes;Agaricomycetidae;Agaricales;Pleurotaceae;Pleurotus;Pleurotus ostreatus;Pleurotus ostreatus PC15;	0	14.5921	0	0	22.3927	0	0	0	0	0	0	0	0	1	0	0	2	0	0	0	0	0	0	0
root;cellular organisms;Eukaryota;Opisthokonta;Fungi;Dikarya;Basidiomycota;Agaricomycotina;Agaricomycetes;Agaricomycetidae;Agaricales;Psathyrellaceae;	0	0	0	0	0	0	0	0	0	0	0	0	0	0	0	0	0	0	0	0	0	0	0	0
root;cellular organisms;Eukaryota;Opisthokonta;Fungi;Dikarya;Basidiomycota;Agaricomycotina;Agaricomycetes;Agaricomycetidae;Agaricales;Psathyrellaceae;Coprinopsis;	0	0	0	0	0	0	0	0	0	0	0	0	0	0	0	0	0	0	0	0	0	0	0	0
root;cellular organisms;Eukaryota;Opisthokonta;Fungi;Dikarya;Basidiomycota;Agaricomycotina;Agaricomycetes;Agaricomycetidae;Agaricales;Psathyrellaceae;Coprinopsis;Coprinopsis cinerea;	0	0	0	0	0	0	0	0	0	0	0	0	0	0	0	0	0	0	0	0	0	0	0	0
root;cellular organisms;Eukaryota;Opisthokonta;Fungi;Dikarya;Basidiomycota;Agaricomycotina;Agaricomycetes;Agaricomycetidae;Agaricales;Psathyrellaceae;Coprinopsis;Coprinopsis cinerea;Coprinopsis cinerea okayama7#130;	36.1017	14.5921	60.9682	0	0	13.4135	22.6637	0	14.0485	0	0	0	2	1	3	0	0	1	2	0	1	0	0	0
root;cellular organisms;Eukaryota;Opisthokonta;Fungi;Dikarya;Basidiomycota;Agaricomycotina;Agaricomycetes;Agaricomycetidae;Agaricales;Schizophyllaceae;	0	0	0	0	0	0	0	0	0	0	0	0	0	0	0	0	0	0	0	0	0	0	0	0
root;cellular organisms;Eukaryota;Opisthokonta;Fungi;Dikarya;Basidiomycota;Agaricomycotina;Agaricomycetes;Agaricomycetidae;Agaricales;Schizophyllaceae;Schizophyllum;	0	0	0	0	0	0	0	0	0	0	0	0	0	0	0	0	0	0	0	0	0	0	0	0
root;cellular organisms;Eukaryota;Opisthokonta;Fungi;Dikarya;Basidiomycota;Agaricomycotina;Agaricomycetes;Agaricomycetidae;Agaricales;Schizophyllaceae;Schizophyllum;Schizophyllum commune;	0	0	0	0	0	0	0	0	0	0	0	0	0	0	0	0	0	0	0	0	0	0	0	0
root;cellular organisms;Eukaryota;Opisthokonta;Fungi;Dikarya;Basidiomycota;Agaricomycotina;Agaricomycetes;Agaricomycetidae;Agaricales;Schizophyllaceae;Schizophyllum;Schizophyllum commune;Schizophyllum commune H4-8;	0	43.7764	20.3227	0	0	40.2404	0	0	0	0	26.0515	11.1098	0	3	1	0	0	3	0	0	0	0	2	1
root;cellular organisms;Eukaryota;Opisthokonta;Fungi;Dikarya;Basidiomycota;Agaricomycotina;Agaricomycetes;Agaricomycetidae;Agaricales;Strophariaceae;	0	0	0	0	0	0	0	0	0	0	0	0	0	0	0	0	0	0	0	0	0	0	0	0
root;cellular organisms;Eukaryota;Opisthokonta;Fungi;Dikarya;Basidiomycota;Agaricomycotina;Agaricomycetes;Agaricomycetidae;Agaricales;Strophariaceae;Hypholoma;	0	0	0	0	0	0	0	0	0	0	0	0	0	0	0	0	0	0	0	0	0	0	0	0
root;cellular organisms;Eukaryota;Opisthokonta;Fungi;Dikarya;Basidiomycota;Agaricomycotina;Agaricomycetes;Agaricomycetidae;Agaricales;Strophariaceae;Hypholoma;Hypholoma sublateritium;	0	0	0	0	0	0	0	0	0	0	0	0	0	0	0	0	0	0	0	0	0	0	0	0
root;cellular organisms;Eukaryota;Opisthokonta;Fungi;Dikarya;Basidiomycota;Agaricomycotina;Agaricomycetes;Agaricomycetidae;Agaricales;Strophariaceae;Hypholoma;Hypholoma sublateritium;Hypholoma sublateritium FD-334 SS-4;	0	0	0	0	0	0	0	13.1898	0	9.73037	0	0	0	0	0	0	0	0	0	1	0	1	0	0
root;cellular organisms;Eukaryota;Opisthokonta;Fungi;Dikarya;Basidiomycota;Agaricomycotina;Agaricomycetes;Agaricomycetidae;Agaricales;Strophariaceae;Psilocybe;	0	0	0	0	0	0	0	0	0	0	0	0	0	0	0	0	0	0	0	0	0	0	0	0
root;cellular organisms;Eukaryota;Opisthokonta;Fungi;Dikarya;Basidiomycota;Agaricomycotina;Agaricomycetes;Agaricomycetidae;Agaricales;Strophariaceae;Psilocybe;Psilocybe cyanescens;	0	0	0	0	0	0	0	26.3797	0	0	0	11.1098	0	0	0	0	0	0	0	2	0	0	0	1
root;cellular organisms;Eukaryota;Opisthokonta;Fungi;Dikarya;Basidiomycota;Agaricomycotina;Agaricomycetes;Agaricomycetidae;Agaricales;Tricholomataceae;	0	0	0	0	0	0	0	0	0	0	0	0	0	0	0	0	0	0	0	0	0	0	0	0
root;cellular organisms;Eukaryota;Opisthokonta;Fungi;Dikarya;Basidiomycota;Agaricomycotina;Agaricomycetes;Agaricomycetidae;Agaricales;Tricholomataceae;Blastosporella;	0	0	0	0	0	0	0	0	0	0	0	0	0	0	0	0	0	0	0	0	0	0	0	0
root;cellular organisms;Eukaryota;Opisthokonta;Fungi;Dikarya;Basidiomycota;Agaricomycotina;Agaricomycetes;Agaricomycetidae;Agaricales;Tricholomataceae;Blastosporella;Blastosporella zonata;	54.1526	14.5921	0	0	0	0	0	0	0	0	0	0	3	1	0	0	0	0	0	0	0	0	0	0
root;cellular organisms;Eukaryota;Opisthokonta;Fungi;Dikarya;Basidiomycota;Agaricomycotina;Agaricomycetes;Agaricomycetidae;Agaricales;Tricholomataceae;Laccaria;	0	0	0	0	0	0	0	0	14.0485	0	0	0	0	0	0	0	0	0	0	0	1	0	0	0
root;cellular organisms;Eukaryota;Opisthokonta;Fungi;Dikarya;Basidiomycota;Agaricomycotina;Agaricomycetes;Agaricomycetidae;Agaricales;Tricholomataceae;Laccaria;Laccaria amethystina;	0	0	0	0	0	0	0	0	0	0	0	0	0	0	0	0	0	0	0	0	0	0	0	0
root;cellular organisms;Eukaryota;Opisthokonta;Fungi;Dikarya;Basidiomycota;Agaricomycotina;Agaricomycetes;Agaricomycetidae;Agaricales;Tricholomataceae;Laccaria;Laccaria amethystina;Laccaria amethystina LaAM-08-1;	0	0	0	0	11.1963	0	0	13.1898	0	0	0	0	0	0	0	0	1	0	0	1	0	0	0	0
root;cellular organisms;Eukaryota;Opisthokonta;Fungi;Dikarya;Basidiomycota;Agaricomycotina;Agaricomycetes;Agaricomycetidae;Agaricales;Tricholomataceae;Laccaria;Laccaria bicolor;	0	0	0	0	0	0	0	0	0	0	0	0	0	0	0	0	0	0	0	0	0	0	0	0
root;cellular organisms;Eukaryota;Opisthokonta;Fungi;Dikarya;Basidiomycota;Agaricomycotina;Agaricomycetes;Agaricomycetidae;Agaricales;Tricholomataceae;Laccaria;Laccaria bicolor;Laccaria bicolor S238N-H82;	0	43.7764	0	0	0	0	0	0	0	0	0	0	0	3	0	0	0	0	0	0	0	0	0	0
root;cellular organisms;Eukaryota;Opisthokonta;Fungi;Dikarya;Basidiomycota;Agaricomycotina;Agaricomycetes;Agaricomycetidae;Amylocorticiales;	0	0	0	0	0	0	0	0	0	0	0	0	0	0	0	0	0	0	0	0	0	0	0	0
root;cellular organisms;Eukaryota;Opisthokonta;Fungi;Dikarya;Basidiomycota;Agaricomycotina;Agaricomycetes;Agaricomycetidae;Amylocorticiales;Amylocorticiaceae;	0	0	0	0	0	0	0	0	0	0	0	0	0	0	0	0	0	0	0	0	0	0	0	0
root;cellular organisms;Eukaryota;Opisthokonta;Fungi;Dikarya;Basidiomycota;Agaricomycotina;Agaricomycetes;Agaricomycetidae;Amylocorticiales;Amylocorticiaceae;Plicaturopsis;	0	0	0	0	0	0	0	0	0	0	0	0	0	0	0	0	0	0	0	0	0	0	0	0
root;cellular organisms;Eukaryota;Opisthokonta;Fungi;Dikarya;Basidiomycota;Agaricomycotina;Agaricomycetes;Agaricomycetidae;Amylocorticiales;Amylocorticiaceae;Plicaturopsis;Plicaturopsis crispa;	0	0	0	0	0	0	0	0	0	0	0	0	0	0	0	0	0	0	0	0	0	0	0	0
root;cellular organisms;Eukaryota;Opisthokonta;Fungi;Dikarya;Basidiomycota;Agaricomycotina;Agaricomycetes;Agaricomycetidae;Amylocorticiales;Amylocorticiaceae;Plicaturopsis;Plicaturopsis crispa;Plicaturopsis crispa FD-325 SS-3;	0	0	0	0	0	0	0	0	0	0	0	44.439	0	0	0	0	0	0	0	0	0	0	0	4
root;cellular organisms;Eukaryota;Opisthokonta;Fungi;Dikarya;Basidiomycota;Agaricomycotina;Agaricomycetes;Agaricomycetidae;Atheliales;	0	0	0	0	0	0	0	0	0	0	0	0	0	0	0	0	0	0	0	0	0	0	0	0
root;cellular organisms;Eukaryota;Opisthokonta;Fungi;Dikarya;Basidiomycota;Agaricomycotina;Agaricomycetes;Agaricomycetidae;Atheliales;Atheliaceae;	0	0	0	0	0	0	0	0	0	0	0	0	0	0	0	0	0	0	0	0	0	0	0	0
root;cellular organisms;Eukaryota;Opisthokonta;Fungi;Dikarya;Basidiomycota;Agaricomycotina;Agaricomycetes;Agaricomycetidae;Atheliales;Atheliaceae;Fibularhizoctonia;	0	0	0	0	0	0	0	0	0	0	0	0	0	0	0	0	0	0	0	0	0	0	0	0
root;cellular organisms;Eukaryota;Opisthokonta;Fungi;Dikarya;Basidiomycota;Agaricomycotina;Agaricomycetes;Agaricomycetidae;Atheliales;Atheliaceae;Fibularhizoctonia;Fibularhizoctonia sp. CBS 109695;	18.0509	0	40.6454	0	11.1963	0	0	13.1898	0	0	0	0	1	0	2	0	1	0	0	1	0	0	0	0
root;cellular organisms;Eukaryota;Opisthokonta;Fungi;Dikarya;Basidiomycota;Agaricomycotina;Agaricomycetes;Agaricomycetidae;Atheliales;Atheliaceae;Piloderma;	0	0	0	0	0	0	0	0	0	0	0	0	0	0	0	0	0	0	0	0	0	0	0	0
root;cellular organisms;Eukaryota;Opisthokonta;Fungi;Dikarya;Basidiomycota;Agaricomycotina;Agaricomycetes;Agaricomycetidae;Atheliales;Atheliaceae;Piloderma;Piloderma croceum;	0	0	0	0	0	0	0	0	0	0	0	0	0	0	0	0	0	0	0	0	0	0	0	0
root;cellular organisms;Eukaryota;Opisthokonta;Fungi;Dikarya;Basidiomycota;Agaricomycotina;Agaricomycetes;Agaricomycetidae;Atheliales;Atheliaceae;Piloderma;Piloderma croceum;Piloderma croceum F 1598;	0	0	0	21.7328	44.7853	26.8269	0	0	14.0485	29.1911	26.0515	0	0	0	0	2	4	2	0	0	1	3	2	0
root;cellular organisms;Eukaryota;Opisthokonta;Fungi;Dikarya;Basidiomycota;Agaricomycotina;Agaricomycetes;Agaricomycetidae;Boletales;	0	0	20.3227	0	0	0	0	13.1898	0	68.1126	0	0	0	0	1	0	0	0	0	1	0	7	0	0
root;cellular organisms;Eukaryota;Opisthokonta;Fungi;Dikarya;Basidiomycota;Agaricomycotina;Agaricomycetes;Agaricomycetidae;Boletales;Coniophorineae;	0	0	0	0	0	0	0	0	0	0	0	0	0	0	0	0	0	0	0	0	0	0	0	0
root;cellular organisms;Eukaryota;Opisthokonta;Fungi;Dikarya;Basidiomycota;Agaricomycotina;Agaricomycetes;Agaricomycetidae;Boletales;Coniophorineae;Coniophoraceae;	0	0	0	0	0	0	0	0	0	0	0	0	0	0	0	0	0	0	0	0	0	0	0	0
root;cellular organisms;Eukaryota;Opisthokonta;Fungi;Dikarya;Basidiomycota;Agaricomycotina;Agaricomycetes;Agaricomycetidae;Boletales;Coniophorineae;Coniophoraceae;Coniophora;	0	0	0	0	0	0	0	0	0	0	0	0	0	0	0	0	0	0	0	0	0	0	0	0
root;cellular organisms;Eukaryota;Opisthokonta;Fungi;Dikarya;Basidiomycota;Agaricomycotina;Agaricomycetes;Agaricomycetidae;Boletales;Coniophorineae;Coniophoraceae;Coniophora;Coniophora puteana;	0	0	0	0	0	0	0	0	0	0	0	0	0	0	0	0	0	0	0	0	0	0	0	0
root;cellular organisms;Eukaryota;Opisthokonta;Fungi;Dikarya;Basidiomycota;Agaricomycotina;Agaricomycetes;Agaricomycetidae;Boletales;Coniophorineae;Coniophoraceae;Coniophora;Coniophora puteana;Coniophora puteana RWD-64-598 SS2;	0	29.1843	0	0	11.1963	0	0	0	0	0	0	0	0	2	0	0	1	0	0	0	0	0	0	0
root;cellular organisms;Eukaryota;Opisthokonta;Fungi;Dikarya;Basidiomycota;Agaricomycotina;Agaricomycetes;Agaricomycetidae;Boletales;Coniophorineae;Serpulaceae;	0	0	0	0	0	0	0	0	0	0	0	0	0	0	0	0	0	0	0	0	0	0	0	0
root;cellular organisms;Eukaryota;Opisthokonta;Fungi;Dikarya;Basidiomycota;Agaricomycotina;Agaricomycetes;Agaricomycetidae;Boletales;Coniophorineae;Serpulaceae;Serpula;	0	0	0	0	0	0	0	0	0	0	0	0	0	0	0	0	0	0	0	0	0	0	0	0
root;cellular organisms;Eukaryota;Opisthokonta;Fungi;Dikarya;Basidiomycota;Agaricomycotina;Agaricomycetes;Agaricomycetidae;Boletales;Coniophorineae;Serpulaceae;Serpula;Serpula lacrymans;	0	0	0	0	0	0	0	0	0	0	0	0	0	0	0	0	0	0	0	0	0	0	0	0
root;cellular organisms;Eukaryota;Opisthokonta;Fungi;Dikarya;Basidiomycota;Agaricomycotina;Agaricomycetes;Agaricomycetidae;Boletales;Coniophorineae;Serpulaceae;Serpula;Serpula lacrymans;Serpula lacrymans var. lacrymans;	0	0	0	0	0	0	0	0	0	0	0	0	0	0	0	0	0	0	0	0	0	0	0	0
root;cellular organisms;Eukaryota;Opisthokonta;Fungi;Dikarya;Basidiomycota;Agaricomycotina;Agaricomycetes;Agaricomycetidae;Boletales;Coniophorineae;Serpulaceae;Serpula;Serpula lacrymans;Serpula lacrymans var. lacrymans;Serpula lacrymans var. lacrymans S7.3;	0	29.1843	0	0	0	0	0	0	0	0	0	0	0	2	0	0	0	0	0	0	0	0	0	0
root;cellular organisms;Eukaryota;Opisthokonta;Fungi;Dikarya;Basidiomycota;Agaricomycotina;Agaricomycetes;Agaricomycetidae;Boletales;Paxilineae;	0	0	0	0	0	0	0	0	0	0	0	0	0	0	0	0	0	0	0	0	0	0	0	0
root;cellular organisms;Eukaryota;Opisthokonta;Fungi;Dikarya;Basidiomycota;Agaricomycotina;Agaricomycetes;Agaricomycetidae;Boletales;Paxilineae;Paxillaceae;	0	0	0	0	0	0	0	0	0	0	0	0	0	0	0	0	0	0	0	0	0	0	0	0
root;cellular organisms;Eukaryota;Opisthokonta;Fungi;Dikarya;Basidiomycota;Agaricomycotina;Agaricomycetes;Agaricomycetidae;Boletales;Paxilineae;Paxillaceae;Hydnomerulius;	0	0	0	0	0	0	0	0	0	0	0	0	0	0	0	0	0	0	0	0	0	0	0	0
root;cellular organisms;Eukaryota;Opisthokonta;Fungi;Dikarya;Basidiomycota;Agaricomycotina;Agaricomycetes;Agaricomycetidae;Boletales;Paxilineae;Paxillaceae;Hydnomerulius;Hydnomerulius pinastri;	0	0	0	0	0	0	0	0	0	0	0	0	0	0	0	0	0	0	0	0	0	0	0	0
root;cellular organisms;Eukaryota;Opisthokonta;Fungi;Dikarya;Basidiomycota;Agaricomycotina;Agaricomycetes;Agaricomycetidae;Boletales;Paxilineae;Paxillaceae;Hydnomerulius;Hydnomerulius pinastri;Hydnomerulius pinastri MD-312;	0	0	20.3227	0	0	0	0	0	0	0	0	0	0	0	1	0	0	0	0	0	0	0	0	0
root;cellular organisms;Eukaryota;Opisthokonta;Fungi;Dikarya;Basidiomycota;Agaricomycotina;Agaricomycetes;Agaricomycetidae;Boletales;Paxilineae;Paxillaceae;Paxillus;	0	29.1843	0	0	11.1963	0	0	0	0	0	0	33.3293	0	2	0	0	1	0	0	0	0	0	0	3
root;cellular organisms;Eukaryota;Opisthokonta;Fungi;Dikarya;Basidiomycota;Agaricomycotina;Agaricomycetes;Agaricomycetidae;Boletales;Paxilineae;Paxillaceae;Paxillus;Paxillus rubicundulus;	0	0	0	0	0	0	0	0	0	0	0	0	0	0	0	0	0	0	0	0	0	0	0	0
root;cellular organisms;Eukaryota;Opisthokonta;Fungi;Dikarya;Basidiomycota;Agaricomycotina;Agaricomycetes;Agaricomycetidae;Boletales;Paxilineae;Paxillaceae;Paxillus;Paxillus rubicundulus;Paxillus rubicundulus Ve08.2h10;	0	0	0	0	0	13.4135	0	13.1898	0	0	0	0	0	0	0	0	0	1	0	1	0	0	0	0
root;cellular organisms;Eukaryota;Opisthokonta;Fungi;Dikarya;Basidiomycota;Agaricomycotina;Agaricomycetes;Agaricomycetidae;Boletales;Sclerodermatineae;	0	0	0	0	0	0	0	0	0	0	0	0	0	0	0	0	0	0	0	0	0	0	0	0
root;cellular organisms;Eukaryota;Opisthokonta;Fungi;Dikarya;Basidiomycota;Agaricomycotina;Agaricomycetes;Agaricomycetidae;Boletales;Sclerodermatineae;Pisolithaceae;	0	0	0	0	0	0	0	0	0	0	0	0	0	0	0	0	0	0	0	0	0	0	0	0
root;cellular organisms;Eukaryota;Opisthokonta;Fungi;Dikarya;Basidiomycota;Agaricomycotina;Agaricomycetes;Agaricomycetidae;Boletales;Sclerodermatineae;Pisolithaceae;Pisolithus;	0	0	20.3227	0	0	0	0	0	0	0	0	0	0	0	1	0	0	0	0	0	0	0	0	0
root;cellular organisms;Eukaryota;Opisthokonta;Fungi;Dikarya;Basidiomycota;Agaricomycotina;Agaricomycetes;Agaricomycetidae;Boletales;Sclerodermatineae;Pisolithaceae;Pisolithus;Pisolithus microcarpus;	0	0	0	0	0	0	0	0	0	0	0	0	0	0	0	0	0	0	0	0	0	0	0	0
root;cellular organisms;Eukaryota;Opisthokonta;Fungi;Dikarya;Basidiomycota;Agaricomycotina;Agaricomycetes;Agaricomycetidae;Boletales;Sclerodermatineae;Pisolithaceae;Pisolithus;Pisolithus microcarpus;Pisolithus microcarpus 441;	0	0	20.3227	0	33.589	0	0	0	0	9.73037	0	22.2195	0	0	1	0	3	0	0	0	0	1	0	2
root;cellular organisms;Eukaryota;Opisthokonta;Fungi;Dikarya;Basidiomycota;Agaricomycotina;Agaricomycetes;Agaricomycetidae;Boletales;Sclerodermatineae;Pisolithaceae;Pisolithus;Pisolithus tinctorius;	0	0	0	0	0	0	0	0	0	0	0	0	0	0	0	0	0	0	0	0	0	0	0	0
root;cellular organisms;Eukaryota;Opisthokonta;Fungi;Dikarya;Basidiomycota;Agaricomycotina;Agaricomycetes;Agaricomycetidae;Boletales;Sclerodermatineae;Pisolithaceae;Pisolithus;Pisolithus tinctorius;Pisolithus tinctorius Marx 270;	0	72.9607	0	0	0	0	0	0	0	0	0	0	0	5	0	0	0	0	0	0	0	0	0	0
root;cellular organisms;Eukaryota;Opisthokonta;Fungi;Dikarya;Basidiomycota;Agaricomycotina;Agaricomycetes;Agaricomycetidae;Boletales;Sclerodermatineae;Sclerodermataceae;	0	0	0	0	0	0	0	0	0	0	0	0	0	0	0	0	0	0	0	0	0	0	0	0
root;cellular organisms;Eukaryota;Opisthokonta;Fungi;Dikarya;Basidiomycota;Agaricomycotina;Agaricomycetes;Agaricomycetidae;Boletales;Sclerodermatineae;Sclerodermataceae;Scleroderma;	0	0	0	0	0	0	0	0	0	0	0	0	0	0	0	0	0	0	0	0	0	0	0	0
root;cellular organisms;Eukaryota;Opisthokonta;Fungi;Dikarya;Basidiomycota;Agaricomycotina;Agaricomycetes;Agaricomycetidae;Boletales;Sclerodermatineae;Sclerodermataceae;Scleroderma;Scleroderma citrinum;	0	0	0	0	0	0	0	0	0	0	0	0	0	0	0	0	0	0	0	0	0	0	0	0
root;cellular organisms;Eukaryota;Opisthokonta;Fungi;Dikarya;Basidiomycota;Agaricomycotina;Agaricomycetes;Agaricomycetidae;Boletales;Sclerodermatineae;Sclerodermataceae;Scleroderma;Scleroderma citrinum;Scleroderma citrinum Foug A;	0	0	0	10.8664	0	0	0	0	28.097	0	0	0	0	0	0	1	0	0	0	0	2	0	0	0
root;cellular organisms;Eukaryota;Opisthokonta;Fungi;Dikarya;Basidiomycota;Agaricomycotina;Agaricomycetes;Agaricomycetidae;Boletales;Suillineae;	0	0	0	0	0	0	0	0	0	0	0	0	0	0	0	0	0	0	0	0	0	0	0	0
root;cellular organisms;Eukaryota;Opisthokonta;Fungi;Dikarya;Basidiomycota;Agaricomycotina;Agaricomycetes;Agaricomycetidae;Boletales;Suillineae;Rhizopogonaceae;	0	0	0	0	0	0	0	0	0	0	0	0	0	0	0	0	0	0	0	0	0	0	0	0
root;cellular organisms;Eukaryota;Opisthokonta;Fungi;Dikarya;Basidiomycota;Agaricomycotina;Agaricomycetes;Agaricomycetidae;Boletales;Suillineae;Rhizopogonaceae;Rhizopogon;	0	0	0	0	0	0	0	0	0	0	0	0	0	0	0	0	0	0	0	0	0	0	0	0
root;cellular organisms;Eukaryota;Opisthokonta;Fungi;Dikarya;Basidiomycota;Agaricomycotina;Agaricomycetes;Agaricomycetidae;Boletales;Suillineae;Rhizopogonaceae;Rhizopogon;Rhizopogon vesiculosus;	0	14.5921	0	0	0	0	0	0	0	0	0	0	0	1	0	0	0	0	0	0	0	0	0	0
root;cellular organisms;Eukaryota;Opisthokonta;Fungi;Dikarya;Basidiomycota;Agaricomycotina;Agaricomycetes;Agaricomycetidae;Boletales;Suillineae;Rhizopogonaceae;Rhizopogon;Rhizopogon vinicolor;	0	0	0	0	0	0	0	0	0	0	0	0	0	0	0	0	0	0	0	0	0	0	0	0
root;cellular organisms;Eukaryota;Opisthokonta;Fungi;Dikarya;Basidiomycota;Agaricomycotina;Agaricomycetes;Agaricomycetidae;Boletales;Suillineae;Rhizopogonaceae;Rhizopogon;Rhizopogon vinicolor;Rhizopogon vinicolor AM-OR11-026;	0	14.5921	0	0	11.1963	0	0	0	0	0	0	0	0	1	0	0	1	0	0	0	0	0	0	0
root;cellular organisms;Eukaryota;Opisthokonta;Fungi;Dikarya;Basidiomycota;Agaricomycotina;Agaricomycetes;Agaricomycetidae;Boletales;Suillineae;Suillaceae;	0	0	0	0	0	0	0	0	0	0	0	0	0	0	0	0	0	0	0	0	0	0	0	0
root;cellular organisms;Eukaryota;Opisthokonta;Fungi;Dikarya;Basidiomycota;Agaricomycotina;Agaricomycetes;Agaricomycetidae;Boletales;Suillineae;Suillaceae;Suillus;	0	0	0	0	0	0	0	0	0	0	0	0	0	0	0	0	0	0	0	0	0	0	0	0
root;cellular organisms;Eukaryota;Opisthokonta;Fungi;Dikarya;Basidiomycota;Agaricomycotina;Agaricomycetes;Agaricomycetidae;Boletales;Suillineae;Suillaceae;Suillus;Suillus luteus;	0	0	0	0	0	0	0	0	0	0	0	0	0	0	0	0	0	0	0	0	0	0	0	0
root;cellular organisms;Eukaryota;Opisthokonta;Fungi;Dikarya;Basidiomycota;Agaricomycotina;Agaricomycetes;Agaricomycetidae;Boletales;Suillineae;Suillaceae;Suillus;Suillus luteus;Suillus luteus UH-Slu-Lm8-n1;	18.0509	14.5921	40.6454	32.5991	0	0	22.6637	0	28.097	0	0	0	1	1	2	3	0	0	2	0	2	0	0	0
root;cellular organisms;Eukaryota;Opisthokonta;Fungi;Dikarya;Basidiomycota;Agaricomycotina;Agaricomycetes;Agaricomycetidae;Jaapiales;	0	0	0	0	0	0	0	0	0	0	0	0	0	0	0	0	0	0	0	0	0	0	0	0
root;cellular organisms;Eukaryota;Opisthokonta;Fungi;Dikarya;Basidiomycota;Agaricomycotina;Agaricomycetes;Agaricomycetidae;Jaapiales;Jaapiaceae;	0	0	0	0	0	0	0	0	0	0	0	0	0	0	0	0	0	0	0	0	0	0	0	0
root;cellular organisms;Eukaryota;Opisthokonta;Fungi;Dikarya;Basidiomycota;Agaricomycotina;Agaricomycetes;Agaricomycetidae;Jaapiales;Jaapiaceae;Jaapia;	0	0	0	0	0	0	0	0	0	0	0	0	0	0	0	0	0	0	0	0	0	0	0	0
root;cellular organisms;Eukaryota;Opisthokonta;Fungi;Dikarya;Basidiomycota;Agaricomycotina;Agaricomycetes;Agaricomycetidae;Jaapiales;Jaapiaceae;Jaapia;Jaapia argillacea;	0	0	0	0	0	0	0	0	0	0	0	0	0	0	0	0	0	0	0	0	0	0	0	0
root;cellular organisms;Eukaryota;Opisthokonta;Fungi;Dikarya;Basidiomycota;Agaricomycotina;Agaricomycetes;Agaricomycetidae;Jaapiales;Jaapiaceae;Jaapia;Jaapia argillacea;Jaapia argillacea MUCL 33604;	0	0	0	0	0	13.4135	0	0	0	0	0	0	0	0	0	0	0	1	0	0	0	0	0	0
root;cellular organisms;Eukaryota;Opisthokonta;Fungi;Dikarya;Basidiomycota;Agaricomycotina;Agaricomycetes;Phallomycetidae;	0	0	0	0	0	0	0	0	0	0	0	0	0	0	0	0	0	0	0	0	0	0	0	0
root;cellular organisms;Eukaryota;Opisthokonta;Fungi;Dikarya;Basidiomycota;Agaricomycotina;Agaricomycetes;Phallomycetidae;Geastrales;	0	0	0	0	0	0	0	0	0	0	0	0	0	0	0	0	0	0	0	0	0	0	0	0
root;cellular organisms;Eukaryota;Opisthokonta;Fungi;Dikarya;Basidiomycota;Agaricomycotina;Agaricomycetes;Phallomycetidae;Geastrales;Sphaerobolaceae;	0	0	0	0	0	0	0	0	0	0	0	0	0	0	0	0	0	0	0	0	0	0	0	0
root;cellular organisms;Eukaryota;Opisthokonta;Fungi;Dikarya;Basidiomycota;Agaricomycotina;Agaricomycetes;Phallomycetidae;Geastrales;Sphaerobolaceae;Sphaerobolus;	0	0	0	0	0	0	0	0	0	0	0	0	0	0	0	0	0	0	0	0	0	0	0	0
root;cellular organisms;Eukaryota;Opisthokonta;Fungi;Dikarya;Basidiomycota;Agaricomycotina;Agaricomycetes;Phallomycetidae;Geastrales;Sphaerobolaceae;Sphaerobolus;Sphaerobolus stellatus;	0	0	0	0	0	0	0	0	0	0	0	0	0	0	0	0	0	0	0	0	0	0	0	0
root;cellular organisms;Eukaryota;Opisthokonta;Fungi;Dikarya;Basidiomycota;Agaricomycotina;Agaricomycetes;Phallomycetidae;Geastrales;Sphaerobolaceae;Sphaerobolus;Sphaerobolus stellatus;Sphaerobolus stellatus SS14;	18.0509	0	20.3227	21.7328	0	0	22.6637	0	0	0	0	11.1098	1	0	1	2	0	0	2	0	0	0	0	1
root;cellular organisms;Eukaryota;Opisthokonta;Fungi;Dikarya;Basidiomycota;Agaricomycotina;Dacrymycetes;	0	0	0	0	0	0	0	0	0	0	0	0	0	0	0	0	0	0	0	0	0	0	0	0
root;cellular organisms;Eukaryota;Opisthokonta;Fungi;Dikarya;Basidiomycota;Agaricomycotina;Dacrymycetes;Dacrymycetales;	0	0	0	0	0	0	0	0	0	0	0	0	0	0	0	0	0	0	0	0	0	0	0	0
root;cellular organisms;Eukaryota;Opisthokonta;Fungi;Dikarya;Basidiomycota;Agaricomycotina;Dacrymycetes;Dacrymycetales;Dacrymycetaceae;	0	0	20.3227	0	0	26.8269	0	0	0	0	0	0	0	0	1	0	0	2	0	0	0	0	0	0
root;cellular organisms;Eukaryota;Opisthokonta;Fungi;Dikarya;Basidiomycota;Agaricomycotina;Dacrymycetes;Dacrymycetales;Dacrymycetaceae;Calocera;	0	0	0	0	0	0	0	0	0	0	0	11.1098	0	0	0	0	0	0	0	0	0	0	0	1
root;cellular organisms;Eukaryota;Opisthokonta;Fungi;Dikarya;Basidiomycota;Agaricomycotina;Dacrymycetes;Dacrymycetales;Dacrymycetaceae;Calocera;Calocera cornea;	0	0	0	0	0	0	0	0	0	0	0	0	0	0	0	0	0	0	0	0	0	0	0	0
root;cellular organisms;Eukaryota;Opisthokonta;Fungi;Dikarya;Basidiomycota;Agaricomycotina;Dacrymycetes;Dacrymycetales;Dacrymycetaceae;Calocera;Calocera cornea;Calocera cornea HHB12733;	0	14.5921	20.3227	0	0	0	0	0	14.0485	0	0	0	0	1	1	0	0	0	0	0	1	0	0	0
root;cellular organisms;Eukaryota;Opisthokonta;Fungi;Dikarya;Basidiomycota;Agaricomycotina;Dacrymycetes;Dacrymycetales;Dacrymycetaceae;Calocera;Calocera viscosa;	0	0	0	0	0	0	0	0	0	0	0	0	0	0	0	0	0	0	0	0	0	0	0	0
root;cellular organisms;Eukaryota;Opisthokonta;Fungi;Dikarya;Basidiomycota;Agaricomycotina;Dacrymycetes;Dacrymycetales;Dacrymycetaceae;Calocera;Calocera viscosa;Calocera viscosa TUFC12733;	0	0	0	21.7328	0	0	0	0	0	0	0	0	0	0	0	2	0	0	0	0	0	0	0	0
root;cellular organisms;Eukaryota;Opisthokonta;Fungi;Dikarya;Basidiomycota;Agaricomycotina;Dacrymycetes;Dacrymycetales;Dacrymycetaceae;Dacryopinax;	0	0	0	0	0	0	0	0	0	0	0	0	0	0	0	0	0	0	0	0	0	0	0	0
root;cellular organisms;Eukaryota;Opisthokonta;Fungi;Dikarya;Basidiomycota;Agaricomycotina;Dacrymycetes;Dacrymycetales;Dacrymycetaceae;Dacryopinax;Dacryopinax primogenitus;	18.0509	0	20.3227	0	0	0	0	0	0	0	0	11.1098	1	0	1	0	0	0	0	0	0	0	0	1
root;cellular organisms;Eukaryota;Opisthokonta;Fungi;Dikarya;Basidiomycota;Agaricomycotina;Tremellomycetes;	0	29.1843	0	0	0	0	0	0	0	0	0	0	0	2	0	0	0	0	0	0	0	0	0	0
root;cellular organisms;Eukaryota;Opisthokonta;Fungi;Dikarya;Basidiomycota;Agaricomycotina;Tremellomycetes;Cystofilobasidiales;	0	0	0	0	0	0	0	0	0	0	0	0	0	0	0	0	0	0	0	0	0	0	0	0
root;cellular organisms;Eukaryota;Opisthokonta;Fungi;Dikarya;Basidiomycota;Agaricomycotina;Tremellomycetes;Cystofilobasidiales;Mrakiaceae;	0	0	0	0	0	0	0	0	0	0	0	0	0	0	0	0	0	0	0	0	0	0	0	0
root;cellular organisms;Eukaryota;Opisthokonta;Fungi;Dikarya;Basidiomycota;Agaricomycotina;Tremellomycetes;Cystofilobasidiales;Mrakiaceae;Xanthophyllomyces;	0	0	0	0	0	0	0	0	0	0	0	0	0	0	0	0	0	0	0	0	0	0	0	0
root;cellular organisms;Eukaryota;Opisthokonta;Fungi;Dikarya;Basidiomycota;Agaricomycotina;Tremellomycetes;Cystofilobasidiales;Mrakiaceae;Xanthophyllomyces;Xanthophyllomyces dendrorhous;	0	0	40.6454	0	0	0	0	39.5695	0	0	0	0	0	0	2	0	0	0	0	3	0	0	0	0
root;cellular organisms;Eukaryota;Opisthokonta;Fungi;Dikarya;Basidiomycota;Agaricomycotina;Tremellomycetes;Tremellales;	0	43.7764	0	10.8664	33.589	40.2404	0	0	0	0	0	11.1098	0	3	0	1	3	3	0	0	0	0	0	1
root;cellular organisms;Eukaryota;Opisthokonta;Fungi;Dikarya;Basidiomycota;Agaricomycotina;Tremellomycetes;Tremellales;Cryptococcaceae;	0	29.1843	81.2909	0	11.1963	0	11.3318	52.7593	42.1455	0	0	11.1098	0	2	4	0	1	0	1	4	3	0	0	1
root;cellular organisms;Eukaryota;Opisthokonta;Fungi;Dikarya;Basidiomycota;Agaricomycotina;Tremellomycetes;Tremellales;Cryptococcaceae;Cryptococcus;	0	0	0	10.8664	0	0	0	0	28.097	9.73037	0	0	0	0	0	1	0	0	0	0	2	1	0	0
root;cellular organisms;Eukaryota;Opisthokonta;Fungi;Dikarya;Basidiomycota;Agaricomycotina;Tremellomycetes;Tremellales;Cryptococcaceae;Cryptococcus;Cryptococcus amylolentus;	0	0	0	0	0	0	0	0	0	0	0	0	0	0	0	0	0	0	0	0	0	0	0	0
root;cellular organisms;Eukaryota;Opisthokonta;Fungi;Dikarya;Basidiomycota;Agaricomycotina;Tremellomycetes;Tremellales;Cryptococcaceae;Cryptococcus;Cryptococcus amylolentus;Cryptococcus amylolentus CBS 6039;	0	0	0	0	0	0	11.3318	0	0	0	0	0	0	0	0	0	0	0	1	0	0	0	0	0
root;cellular organisms;Eukaryota;Opisthokonta;Fungi;Dikarya;Basidiomycota;Agaricomycotina;Tremellomycetes;Tremellales;Cryptococcaceae;Cryptococcus;Cryptococcus depauperatus;	0	14.5921	0	0	0	0	0	0	0	0	0	0	0	1	0	0	0	0	0	0	0	0	0	0
root;cellular organisms;Eukaryota;Opisthokonta;Fungi;Dikarya;Basidiomycota;Agaricomycotina;Tremellomycetes;Tremellales;Cryptococcaceae;Kwoniella;	36.1017	0	20.3227	0	11.1963	0	11.3318	0	0	0	26.0515	0	2	0	1	0	1	0	1	0	0	0	2	0
root;cellular organisms;Eukaryota;Opisthokonta;Fungi;Dikarya;Basidiomycota;Agaricomycotina;Tremellomycetes;Tremellales;Cryptococcaceae;Kwoniella;Kwoniella bestiolae;	0	0	0	0	0	0	0	0	0	0	0	0	0	0	0	0	0	0	0	0	0	0	0	0
root;cellular organisms;Eukaryota;Opisthokonta;Fungi;Dikarya;Basidiomycota;Agaricomycotina;Tremellomycetes;Tremellales;Cryptococcaceae;Kwoniella;Kwoniella bestiolae;Kwoniella bestiolae CBS 10118;	0	0	0	0	11.1963	0	0	0	0	0	0	0	0	0	0	0	1	0	0	0	0	0	0	0
root;cellular organisms;Eukaryota;Opisthokonta;Fungi;Dikarya;Basidiomycota;Agaricomycotina;Tremellomycetes;Tremellales;Cryptococcaceae;Kwoniella;Kwoniella dejecticola;	0	0	0	0	0	0	0	0	0	0	0	0	0	0	0	0	0	0	0	0	0	0	0	0
root;cellular organisms;Eukaryota;Opisthokonta;Fungi;Dikarya;Basidiomycota;Agaricomycotina;Tremellomycetes;Tremellales;Cryptococcaceae;Kwoniella;Kwoniella dejecticola;Kwoniella dejecticola CBS 10117;	0	29.1843	0	0	0	40.2404	0	0	0	0	0	0	0	2	0	0	0	3	0	0	0	0	0	0
root;cellular organisms;Eukaryota;Opisthokonta;Fungi;Dikarya;Basidiomycota;Agaricomycotina;Tremellomycetes;Tremellales;Cryptococcaceae;Kwoniella;Kwoniella heveanensis;	0	14.5921	0	0	0	0	0	0	0	0	0	0	0	1	0	0	0	0	0	0	0	0	0	0
root;cellular organisms;Eukaryota;Opisthokonta;Fungi;Dikarya;Basidiomycota;Agaricomycotina;Tremellomycetes;Tremellales;Cryptococcaceae;Kwoniella;Kwoniella pini;	0	0	0	0	0	0	0	0	0	0	0	0	0	0	0	0	0	0	0	0	0	0	0	0
root;cellular organisms;Eukaryota;Opisthokonta;Fungi;Dikarya;Basidiomycota;Agaricomycotina;Tremellomycetes;Tremellales;Cryptococcaceae;Kwoniella;Kwoniella pini;Kwoniella pini CBS 10737;	0	0	20.3227	0	0	0	0	0	0	0	0	44.439	0	0	1	0	0	0	0	0	0	0	0	4
root;cellular organisms;Eukaryota;Opisthokonta;Fungi;Dikarya;Basidiomycota;Agaricomycotina;Tremellomycetes;Tremellales;Cryptococcaceae;Tsuchiyaea;	0	0	0	0	0	0	0	0	0	0	0	0	0	0	0	0	0	0	0	0	0	0	0	0
root;cellular organisms;Eukaryota;Opisthokonta;Fungi;Dikarya;Basidiomycota;Agaricomycotina;Tremellomycetes;Tremellales;Cryptococcaceae;Tsuchiyaea;Tsuchiyaea wingfieldii;	0	0	0	0	0	0	0	0	0	0	0	0	0	0	0	0	0	0	0	0	0	0	0	0
root;cellular organisms;Eukaryota;Opisthokonta;Fungi;Dikarya;Basidiomycota;Agaricomycotina;Tremellomycetes;Tremellales;Cryptococcaceae;Tsuchiyaea;Tsuchiyaea wingfieldii;Tsuchiyaea wingfieldii CBS 7118;	0	0	0	0	0	13.4135	0	0	0	0	0	0	0	0	0	0	0	1	0	0	0	0	0	0
root;cellular organisms;Eukaryota;Opisthokonta;Fungi;Dikarya;Basidiomycota;Agaricomycotina;Tremellomycetes;Tremellales;Cuniculitremaceae;	0	0	0	0	0	0	0	0	0	0	0	0	0	0	0	0	0	0	0	0	0	0	0	0
root;cellular organisms;Eukaryota;Opisthokonta;Fungi;Dikarya;Basidiomycota;Agaricomycotina;Tremellomycetes;Tremellales;Cuniculitremaceae;Kockovaella;	0	0	0	0	0	0	0	0	0	0	0	0	0	0	0	0	0	0	0	0	0	0	0	0
root;cellular organisms;Eukaryota;Opisthokonta;Fungi;Dikarya;Basidiomycota;Agaricomycotina;Tremellomycetes;Tremellales;Cuniculitremaceae;Kockovaella;Kockovaella imperatae;	0	0	40.6454	0	0	0	0	0	0	19.4607	0	0	0	0	2	0	0	0	0	0	0	2	0	0
root;cellular organisms;Eukaryota;Opisthokonta;Fungi;Dikarya;Basidiomycota;Agaricomycotina;Tremellomycetes;Tremellales;Naemateliaceae;	0	0	0	0	0	0	0	0	0	0	0	0	0	0	0	0	0	0	0	0	0	0	0	0
root;cellular organisms;Eukaryota;Opisthokonta;Fungi;Dikarya;Basidiomycota;Agaricomycotina;Tremellomycetes;Tremellales;Naemateliaceae;Naematelia;	0	0	0	0	0	0	0	0	0	0	0	0	0	0	0	0	0	0	0	0	0	0	0	0
root;cellular organisms;Eukaryota;Opisthokonta;Fungi;Dikarya;Basidiomycota;Agaricomycotina;Tremellomycetes;Tremellales;Naemateliaceae;Naematelia;Naematelia encephala;	18.0509	29.1843	0	0	0	0	0	0	0	0	0	0	1	2	0	0	0	0	0	0	0	0	0	0
root;cellular organisms;Eukaryota;Opisthokonta;Fungi;Dikarya;Basidiomycota;Agaricomycotina;Tremellomycetes;Trichosporonales;	0	0	0	0	0	0	0	0	0	0	0	0	0	0	0	0	0	0	0	0	0	0	0	0
root;cellular organisms;Eukaryota;Opisthokonta;Fungi;Dikarya;Basidiomycota;Agaricomycotina;Tremellomycetes;Trichosporonales;Trichosporonaceae;	0	0	0	0	0	0	33.9955	0	0	0	0	0	0	0	0	0	0	0	3	0	0	0	0	0
root;cellular organisms;Eukaryota;Opisthokonta;Fungi;Dikarya;Basidiomycota;Agaricomycotina;Tremellomycetes;Trichosporonales;Trichosporonaceae;Cutaneotrichosporon;	0	0	0	0	0	0	0	0	0	0	0	0	0	0	0	0	0	0	0	0	0	0	0	0
root;cellular organisms;Eukaryota;Opisthokonta;Fungi;Dikarya;Basidiomycota;Agaricomycotina;Tremellomycetes;Trichosporonales;Trichosporonaceae;Cutaneotrichosporon;Cutaneotrichosporon oleaginosum;	0	14.5921	0	0	0	0	0	0	0	0	0	0	0	1	0	0	0	0	0	0	0	0	0	0
root;cellular organisms;Eukaryota;Opisthokonta;Fungi;Dikarya;Basidiomycota;Agaricomycotina;Tremellomycetes;Trichosporonales;Trichosporonaceae;Trichosporon;	0	0	0	0	0	0	0	0	0	0	0	0	0	0	0	0	0	0	0	0	0	0	0	0
root;cellular organisms;Eukaryota;Opisthokonta;Fungi;Dikarya;Basidiomycota;Agaricomycotina;Tremellomycetes;Trichosporonales;Trichosporonaceae;Trichosporon;Trichosporon asahii;	0	0	0	0	0	0	0	0	0	0	0	0	0	0	0	0	0	0	0	0	0	0	0	0
root;cellular organisms;Eukaryota;Opisthokonta;Fungi;Dikarya;Basidiomycota;Agaricomycotina;Tremellomycetes;Trichosporonales;Trichosporonaceae;Trichosporon;Trichosporon asahii;Trichosporon asahii var. asahii;	36.1017	14.5921	20.3227	0	0	0	33.9955	0	0	0	0	0	2	1	1	0	0	0	3	0	0	0	0	0
root;cellular organisms;Eukaryota;Opisthokonta;Fungi;Dikarya;Basidiomycota;Pucciniomycotina;	0	0	0	0	0	0	0	0	0	0	0	11.1098	0	0	0	0	0	0	0	0	0	0	0	1
root;cellular organisms;Eukaryota;Opisthokonta;Fungi;Dikarya;Basidiomycota;Pucciniomycotina;Microbotryomycetes;	0	0	0	0	11.1963	0	0	0	0	9.73037	0	0	0	0	0	0	1	0	0	0	0	1	0	0
root;cellular organisms;Eukaryota;Opisthokonta;Fungi;Dikarya;Basidiomycota;Pucciniomycotina;Microbotryomycetes;Leucosporidiales;	0	0	0	0	0	0	0	0	0	0	0	0	0	0	0	0	0	0	0	0	0	0	0	0
root;cellular organisms;Eukaryota;Opisthokonta;Fungi;Dikarya;Basidiomycota;Pucciniomycotina;Microbotryomycetes;Leucosporidiales;Leucosporidiaceae;	0	0	0	0	0	0	0	0	0	0	0	0	0	0	0	0	0	0	0	0	0	0	0	0
root;cellular organisms;Eukaryota;Opisthokonta;Fungi;Dikarya;Basidiomycota;Pucciniomycotina;Microbotryomycetes;Leucosporidiales;Leucosporidiaceae;Leucosporidium;	0	0	0	0	0	0	0	0	0	0	0	0	0	0	0	0	0	0	0	0	0	0	0	0
root;cellular organisms;Eukaryota;Opisthokonta;Fungi;Dikarya;Basidiomycota;Pucciniomycotina;Microbotryomycetes;Leucosporidiales;Leucosporidiaceae;Leucosporidium;Leucosporidium creatinivorum;	0	0	0	0	22.3927	0	0	0	0	0	0	0	0	0	0	0	2	0	0	0	0	0	0	0
root;cellular organisms;Eukaryota;Opisthokonta;Fungi;Dikarya;Basidiomycota;Pucciniomycotina;Microbotryomycetes;Microbotryales;	0	0	0	0	0	0	0	0	0	0	0	0	0	0	0	0	0	0	0	0	0	0	0	0
root;cellular organisms;Eukaryota;Opisthokonta;Fungi;Dikarya;Basidiomycota;Pucciniomycotina;Microbotryomycetes;Microbotryales;Microbotryaceae;	0	0	0	0	0	0	0	0	0	0	0	0	0	0	0	0	0	0	0	0	0	0	0	0
root;cellular organisms;Eukaryota;Opisthokonta;Fungi;Dikarya;Basidiomycota;Pucciniomycotina;Microbotryomycetes;Microbotryales;Microbotryaceae;Microbotryum;	0	0	0	0	0	0	11.3318	0	28.097	0	0	0	0	0	0	0	0	0	1	0	2	0	0	0
root;cellular organisms;Eukaryota;Opisthokonta;Fungi;Dikarya;Basidiomycota;Pucciniomycotina;Microbotryomycetes;Microbotryales;Microbotryaceae;Microbotryum;Microbotryum intermedium;	0	0	0	0	0	0	0	0	0	0	13.0258	33.3293	0	0	0	0	0	0	0	0	0	0	1	3
root;cellular organisms;Eukaryota;Opisthokonta;Fungi;Dikarya;Basidiomycota;Pucciniomycotina;Microbotryomycetes;Microbotryales;Microbotryaceae;Microbotryum;Microbotryum lychnidis-dioicae;	0	0	0	0	0	0	0	0	0	0	0	0	0	0	0	0	0	0	0	0	0	0	0	0
root;cellular organisms;Eukaryota;Opisthokonta;Fungi;Dikarya;Basidiomycota;Pucciniomycotina;Microbotryomycetes;Microbotryales;Microbotryaceae;Microbotryum;Microbotryum lychnidis-dioicae;Microbotryum lychnidis-dioicae p1A1 Lamole;	0	29.1843	0	0	0	0	0	0	0	0	0	0	0	2	0	0	0	0	0	0	0	0	0	0
root;cellular organisms;Eukaryota;Opisthokonta;Fungi;Dikarya;Basidiomycota;Pucciniomycotina;Microbotryomycetes;Microbotryales;Microbotryaceae;Microbotryum;Microbotryum saponariae;	0	0	0	0	0	13.4135	0	0	0	0	0	0	0	0	0	0	0	1	0	0	0	0	0	0
root;cellular organisms;Eukaryota;Opisthokonta;Fungi;Dikarya;Basidiomycota;Pucciniomycotina;Microbotryomycetes;Sporidiobolales;	0	0	0	0	0	0	0	0	0	0	0	0	0	0	0	0	0	0	0	0	0	0	0	0
root;cellular organisms;Eukaryota;Opisthokonta;Fungi;Dikarya;Basidiomycota;Pucciniomycotina;Microbotryomycetes;Sporidiobolales;Sporidiobolaceae;	0	0	0	0	0	0	0	0	42.1455	0	0	0	0	0	0	0	0	0	0	0	3	0	0	0
root;cellular organisms;Eukaryota;Opisthokonta;Fungi;Dikarya;Basidiomycota;Pucciniomycotina;Microbotryomycetes;Sporidiobolales;Sporidiobolaceae;Rhodotorula;	90.2543	0	0	0	0	0	0	13.1898	0	0	0	0	5	0	0	0	0	0	0	1	0	0	0	0
root;cellular organisms;Eukaryota;Opisthokonta;Fungi;Dikarya;Basidiomycota;Pucciniomycotina;Microbotryomycetes;Sporidiobolales;Sporidiobolaceae;Rhodotorula;Rhodotorula graminis;	0	0	0	0	0	0	0	0	0	0	0	0	0	0	0	0	0	0	0	0	0	0	0	0
root;cellular organisms;Eukaryota;Opisthokonta;Fungi;Dikarya;Basidiomycota;Pucciniomycotina;Microbotryomycetes;Sporidiobolales;Sporidiobolaceae;Rhodotorula;Rhodotorula graminis;Rhodotorula graminis WP1;	0	0	20.3227	0	0	0	0	0	0	0	0	0	0	0	1	0	0	0	0	0	0	0	0	0
root;cellular organisms;Eukaryota;Opisthokonta;Fungi;Dikarya;Basidiomycota;Pucciniomycotina;Microbotryomycetes;Sporidiobolales;Sporidiobolaceae;Rhodotorula;Rhodotorula taiwanensis;	0	0	40.6454	0	11.1963	0	11.3318	13.1898	0	0	0	0	0	0	2	0	1	0	1	1	0	0	0	0
root;cellular organisms;Eukaryota;Opisthokonta;Fungi;Dikarya;Basidiomycota;Pucciniomycotina;Microbotryomycetes;Sporidiobolales;Sporidiobolaceae;Rhodotorula;Rhodotorula toruloides;	0	29.1843	20.3227	0	0	0	101.986	0	0	0	0	0	0	2	1	0	0	0	9	0	0	0	0	0
root;cellular organisms;Eukaryota;Opisthokonta;Fungi;Dikarya;Basidiomycota;Pucciniomycotina;Microbotryomycetes;Sporidiobolales;Sporidiobolaceae;Rhodotorula;Rhodotorula toruloides;Rhodotorula toruloides NP11;	0	14.5921	0	0	0	0	0	0	0	0	0	55.5488	0	1	0	0	0	0	0	0	0	0	0	5
root;cellular organisms;Eukaryota;Opisthokonta;Fungi;Dikarya;Basidiomycota;Pucciniomycotina;Microbotryomycetes;Sporidiobolales;Sporidiobolaceae;Sporidiobolus;	0	0	0	0	0	0	0	0	0	0	0	0	0	0	0	0	0	0	0	0	0	0	0	0
root;cellular organisms;Eukaryota;Opisthokonta;Fungi;Dikarya;Basidiomycota;Pucciniomycotina;Microbotryomycetes;Sporidiobolales;Sporidiobolaceae;Sporidiobolus;Sporidiobolus salmonicolor;	0	0	0	0	0	0	0	0	0	0	65.1288	11.1098	0	0	0	0	0	0	0	0	0	0	5	1
root;cellular organisms;Eukaryota;Opisthokonta;Fungi;Dikarya;Basidiomycota;Pucciniomycotina;Mixiomycetes;	0	0	0	0	0	0	0	0	0	0	0	0	0	0	0	0	0	0	0	0	0	0	0	0
root;cellular organisms;Eukaryota;Opisthokonta;Fungi;Dikarya;Basidiomycota;Pucciniomycotina;Mixiomycetes;Mixiales;	0	0	0	0	0	0	0	0	0	0	0	0	0	0	0	0	0	0	0	0	0	0	0	0
root;cellular organisms;Eukaryota;Opisthokonta;Fungi;Dikarya;Basidiomycota;Pucciniomycotina;Mixiomycetes;Mixiales;Mixiaceae;	0	0	0	0	0	0	0	0	0	0	0	0	0	0	0	0	0	0	0	0	0	0	0	0
root;cellular organisms;Eukaryota;Opisthokonta;Fungi;Dikarya;Basidiomycota;Pucciniomycotina;Mixiomycetes;Mixiales;Mixiaceae;Mixia;	0	0	0	0	0	0	0	0	0	0	0	0	0	0	0	0	0	0	0	0	0	0	0	0
root;cellular organisms;Eukaryota;Opisthokonta;Fungi;Dikarya;Basidiomycota;Pucciniomycotina;Mixiomycetes;Mixiales;Mixiaceae;Mixia;Mixia osmundae;	0	0	0	0	0	0	0	0	0	0	0	0	0	0	0	0	0	0	0	0	0	0	0	0
root;cellular organisms;Eukaryota;Opisthokonta;Fungi;Dikarya;Basidiomycota;Pucciniomycotina;Mixiomycetes;Mixiales;Mixiaceae;Mixia;Mixia osmundae;Mixia osmundae IAM 14324;	0	0	0	0	0	53.6538	0	0	0	0	0	0	0	0	0	0	0	4	0	0	0	0	0	0
root;cellular organisms;Eukaryota;Opisthokonta;Fungi;Dikarya;Basidiomycota;Pucciniomycotina;Pucciniomycetes;	0	0	0	0	0	0	0	0	0	0	0	0	0	0	0	0	0	0	0	0	0	0	0	0
root;cellular organisms;Eukaryota;Opisthokonta;Fungi;Dikarya;Basidiomycota;Pucciniomycotina;Pucciniomycetes;Pucciniales;	0	0	60.9682	0	0	0	0	0	0	0	0	0	0	0	3	0	0	0	0	0	0	0	0	0
root;cellular organisms;Eukaryota;Opisthokonta;Fungi;Dikarya;Basidiomycota;Pucciniomycotina;Pucciniomycetes;Pucciniales;Melampsoraceae;	0	0	0	0	0	0	0	0	0	0	0	0	0	0	0	0	0	0	0	0	0	0	0	0
root;cellular organisms;Eukaryota;Opisthokonta;Fungi;Dikarya;Basidiomycota;Pucciniomycotina;Pucciniomycetes;Pucciniales;Melampsoraceae;Melampsora;	0	0	0	0	0	0	0	0	0	0	0	0	0	0	0	0	0	0	0	0	0	0	0	0
root;cellular organisms;Eukaryota;Opisthokonta;Fungi;Dikarya;Basidiomycota;Pucciniomycotina;Pucciniomycetes;Pucciniales;Melampsoraceae;Melampsora;Melampsora larici-populina;	0	0	0	0	0	0	0	0	0	0	0	0	0	0	0	0	0	0	0	0	0	0	0	0
root;cellular organisms;Eukaryota;Opisthokonta;Fungi;Dikarya;Basidiomycota;Pucciniomycotina;Pucciniomycetes;Pucciniales;Melampsoraceae;Melampsora;Melampsora larici-populina;Melampsora larici-populina 98AG31;	0	29.1843	40.6454	0	0	13.4135	0	0	0	0	0	11.1098	0	2	2	0	0	1	0	0	0	0	0	1
root;cellular organisms;Eukaryota;Opisthokonta;Fungi;Dikarya;Basidiomycota;Pucciniomycotina;Pucciniomycetes;Pucciniales;Pucciniaceae;	0	0	0	0	0	0	0	0	0	0	0	0	0	0	0	0	0	0	0	0	0	0	0	0
root;cellular organisms;Eukaryota;Opisthokonta;Fungi;Dikarya;Basidiomycota;Pucciniomycotina;Pucciniomycetes;Pucciniales;Pucciniaceae;Puccinia;	18.0509	14.5921	20.3227	0	11.1963	0	11.3318	13.1898	0	0	0	0	1	1	1	0	1	0	1	1	0	0	0	0
root;cellular organisms;Eukaryota;Opisthokonta;Fungi;Dikarya;Basidiomycota;Pucciniomycotina;Pucciniomycetes;Pucciniales;Pucciniaceae;Puccinia;Puccinia coronata;	0	0	0	0	0	0	0	0	0	0	0	0	0	0	0	0	0	0	0	0	0	0	0	0
root;cellular organisms;Eukaryota;Opisthokonta;Fungi;Dikarya;Basidiomycota;Pucciniomycotina;Pucciniomycetes;Pucciniales;Pucciniaceae;Puccinia;Puccinia coronata;Puccinia coronata var. avenae;	0	0	0	0	0	0	0	0	0	0	0	0	0	0	0	0	0	0	0	0	0	0	0	0
root;cellular organisms;Eukaryota;Opisthokonta;Fungi;Dikarya;Basidiomycota;Pucciniomycotina;Pucciniomycetes;Pucciniales;Pucciniaceae;Puccinia;Puccinia coronata;Puccinia coronata var. avenae;Puccinia coronata var. avenae f. sp. avenae;	0	0	20.3227	32.5991	0	0	0	0	0	0	0	0	0	0	1	3	0	0	0	0	0	0	0	0
root;cellular organisms;Eukaryota;Opisthokonta;Fungi;Dikarya;Basidiomycota;Pucciniomycotina;Pucciniomycetes;Pucciniales;Pucciniaceae;Puccinia;Puccinia graminis;	0	0	0	0	0	0	0	0	0	0	0	0	0	0	0	0	0	0	0	0	0	0	0	0
root;cellular organisms;Eukaryota;Opisthokonta;Fungi;Dikarya;Basidiomycota;Pucciniomycotina;Pucciniomycetes;Pucciniales;Pucciniaceae;Puccinia;Puccinia graminis;Puccinia graminis f. sp. tritici;	0	0	0	0	0	0	0	0	0	0	0	0	0	0	0	0	0	0	0	0	0	0	0	0
root;cellular organisms;Eukaryota;Opisthokonta;Fungi;Dikarya;Basidiomycota;Pucciniomycotina;Pucciniomycetes;Pucciniales;Pucciniaceae;Puccinia;Puccinia graminis;Puccinia graminis f. sp. tritici;Puccinia graminis f. sp. tritici CRL 75-36-700-3;	0	0	0	0	0	26.8269	0	0	0	0	0	0	0	0	0	0	0	2	0	0	0	0	0	0
root;cellular organisms;Eukaryota;Opisthokonta;Fungi;Dikarya;Basidiomycota;Pucciniomycotina;Pucciniomycetes;Pucciniales;Pucciniaceae;Puccinia;Puccinia sorghi;	0	0	20.3227	0	11.1963	26.8269	0	0	0	0	0	11.1098	0	0	1	0	1	2	0	0	0	0	0	1
root;cellular organisms;Eukaryota;Opisthokonta;Fungi;Dikarya;Basidiomycota;Pucciniomycotina;Pucciniomycetes;Pucciniales;Pucciniaceae;Puccinia;Puccinia striiformis;	0	0	0	0	0	0	0	0	0	0	0	0	0	0	0	0	0	0	0	0	0	0	0	0
root;cellular organisms;Eukaryota;Opisthokonta;Fungi;Dikarya;Basidiomycota;Pucciniomycotina;Pucciniomycetes;Pucciniales;Pucciniaceae;Puccinia;Puccinia striiformis;Puccinia striiformis f. sp. tritici;	0	0	0	0	0	0	0	0	0	0	0	0	0	0	0	0	0	0	0	0	0	0	0	0
root;cellular organisms;Eukaryota;Opisthokonta;Fungi;Dikarya;Basidiomycota;Pucciniomycotina;Pucciniomycetes;Pucciniales;Pucciniaceae;Puccinia;Puccinia striiformis;Puccinia striiformis f. sp. tritici;Puccinia striiformis f. sp. tritici PST-78;	18.0509	0	0	0	0	0	0	0	0	0	0	0	1	0	0	0	0	0	0	0	0	0	0	0
[truncated: 4,009 more rows]

## Sheet: Sup. Data 4 Bosminidae proteins
InterPro ID	Protein name (Bosminidae)	CPM average	CPM A2	CPM A3	CPM D1	CPM D2	CPM D3	CPM E1	CPM E2	CPM E3	CPM F1	CPM F3	counts A2	counts A3	counts D1	counts D2	counts D3	counts E1	counts E2	counts E3	counts F1	counts F3
[truncated: 4 more rows]

[truncated: 2 more sheets: Sup. Data 4 Nematoda proteins, Sup. Data 4 Rotifera]
