# Supplementary material for: Uncovering diversity and metabolic spectrum of animals in dead zone sediments
Source: Commun Biol. 2020 Mar 6;3:106. doi: 10.1038/s42003-020-0822-7 (PMC7060179; doi:10.1038/s42003-020-0822-7)
Supplement: Supplementary file 8 — Supplementary Data 5 [file 42003_2020_822_MOESM8_ESM.xlsx]

## Sheet: Sup. Data 5
Sequencing facility sample ID	Sample name	Sample type	Million sequence pairs	Average read length (bp)	After quality trimming (Mil. seq pairs)	After quality trimming, avg. read length (bp)	After quality trimming, avg. phred score (R1)	After quality trimming, avg. phred score (R2)	SortMeRNA rRNA Mil. sequences	% rRNA sequences	SortMeRNA SSU rRNA Mil. Sequences	Classified 18S rRNA sequences (SILVA)	Classified 18S rRNA sequences (NCBI NT)	PEAR merged reads	PEAR (~%) merged reads
P12551_101	A1	RNA	84.6	151	84.1	143	36.6234	36.3486	77.4	92.0333	18.9	4964778	3586215	60929980	72.4494
P12551_102	A2	RNA	79.5	151	79	144	36.6106	36.2924	70.8	89.6203	19.4	7131048	5229566	55780158	70.6078
P12551_103	A3	RNA	73.5	151	73	143	36.6349	36.3841	66.6	91.2329	16.3	4708644	3486047	58208897	79.7382
P12551_104	D1	RNA	88.5	151	87.9	142	36.633	36.3922	78.4	89.1923	21.7	7169533	5502905	65716707	74.763
P12551_105	D2	RNA	80.5	151	80.1	144	36.6368	36.371	71.5	89.2634	20.7	5635345	4235930	62340821	77.8287
P12551_106	D3	RNA	77.8	151	77.4	144	36.6448	36.4482	69.9	90.3101	20	5233969	4214257	59800769	77.262
P12551_107	E1	RNA	87.1	151	86.6	143	36.639	36.4371	76.9	88.7991	20.5	5599582	4281313	65528645	75.6682
P12551_108	E2	RNA	84.4	151	84.1	145	36.6401	36.4385	75.5	89.7741	18.6	4501887	3626864	62536636	74.3599
P12551_109	E3	RNA	85.2	151	84.7	144	36.6313	36.3217	75.1	88.6659	19.7	4976013	3657043	61742285	72.8953
P12551_110	F1	RNA	85	151	84.7	145	36.5781	36.4529	73.9	87.2491	19.7	5178353	4410849	60858811	71.8522
P12551_111	F2	RNA	76	151	75.6	145	36.5848	36.4015	66.6	88.0952	17.6	4312510	3745400	54928761	72.6571
P12551_112	F3	RNA	77.9	151	77.7	145	36.5993	36.5098	68.3	87.9022	18.5	5025203	4155652	60306534	77.6146
Diamond results, non-rRNA sequences against NCBI NR (accession no to taxonomy)						…linked to known protein classification in the InterPro database
Site	Counts affiliated with eukaryotic taxa		Counts affiliated with Nematoda	Counts affiliated with Bosminidae	Counts affiliated with Rotifera	Nematoda InterPro counts	Bosminidae InterPro counts	Rotifera InterPro counts
A1	55399		1580	0	163	741	-	48
A2	68530		1572	9	109	724	9	37
A3	49206		1377	2	77	633	2	30
D1	92027		93	64	361	33	64	107
D2	89315		116	15	406	23	15	136
D3	74552		139	50	103	44	50	24
E1	88247		646	43	1201	410	42	392
E2	75816		1115	11	548	612	11	189
E3	71182		729	42	631	398	42	200
F1	102771		143	65	856	44	65	264
F2	76771		148	33	344	68	-	130
F3	90011		128	33	711	38	33	237
