# Supplementary material for: Uncovering diversity and metabolic spectrum of animals in dead zone sediments
Source: Commun Biol. 2020 Mar 6;3:106. doi: 10.1038/s42003-020-0822-7 (PMC7060179; doi:10.1038/s42003-020-0822-7)
Supplement: Supplementary file 9 — Supplementary Data 6 [file 42003_2020_822_MOESM9_ESM.xlsx]

## Sheet: Sup. Data 6 Eukaryota SILVA
Eukaryota Alpha diversity Multiple Comparisons									Eukaryota Alpha Test of Homogeneity of Variances
Tukey HSD											Levene Statistic	df1	df2	Sig.
Dependent Variable			Mean Difference (I-J)	Std. Error	Sig.	95% Confidence Interval			18S rRNA SILVA	Based on Mean	2.49441	3	8	0.134012
						Lower Bound	Upper Bound			Based on Median	1.31395	3	8	0.335482
18S rRNA SILVA	A	D	2,482330*	0.140662	5.13781e-07	2.03188	2.93278			Based on Median and with adjusted df	1.31395	3	4.47299	0.376453
		E	1,917717*	0.140662	3.79443e-06	1.46727	2.36817			Based on trimmed mean	2.409	3	8	0.14239
		F	2,665513*	0.140662	2.94448e-07	2.21506	3.11596		18S rRNA NCBI NT	Based on Mean	2.28956	3	8	0.155212
	D	A	-2,482330*	0.140662	5.13781e-07	-2.93278	-2.03188			Based on Median	0.774679	3	8	0.540098
		E	-,564613*	0.140662	0.0163447	-1.01506	-0.114163			Based on Median and with adjusted df	0.774679	3	4.38081	0.561726
		F	0.183183	0.140662	0.586461	-0.267267	0.633633			Based on trimmed mean	2.15876	3	8	0.170913
	E	A	-1,917717*	0.140662	3.79443e-06	-2.36817	-1.46727
		D	,564613*	0.140662	0.0163447	0.114163	1.01506		ANOVA
		F	,747797*	0.140662	0.00316496	0.297347	1.19825				Sum of Squares	df	Mean Square	F	Sig.
	F	A	-2,665513*	0.140662	2.94448e-07	-3.11596	-2.21506		18S rRNA SILVA	Between Groups	13.3921	3	4.46403	150.411	2.25048e-07
		D	-0.183183	0.140662	0.586461	-0.633633	0.267267			Within Groups	0.23743	8	0.0296788
		E	-,747797*	0.140662	0.00316496	-1.19825	-0.297347			Total	13.6295	11
18S rRNA NCBI NT	A	D	2,481370*	0.151373	9.12843e-07	1.99662	2.96612		18S rRNA NCBI NT	Between Groups	13.9527	3	4.65091	135.317	3.40628e-07
		E	2,349407*	0.151373	1.39526e-06	1.86466	2.83415			Within Groups	0.274964	8	0.0343705
		F	2,612127*	0.151373	6.11968e-07	2.12738	3.09687			Total	14.2277	11
	D	A	-2,481370*	0.151373	9.12843e-07	-2.96612	-1.99662
		E	-0.131963	0.151373	0.819219	-0.616712	0.352785
		F	0.130757	0.151373	0.823059	-0.353992	0.615505
	E	A	-2,349407*	0.151373	1.39526e-06	-2.83415	-1.86466
		D	0.131963	0.151373	0.819219	-0.352785	0.616712
		F	0.26272	0.151373	0.367197	-0.222028	0.747468
	F	A	-2,612127*	0.151373	6.11968e-07	-3.09687	-2.12738
		D	-0.130757	0.151373	0.823059	-0.615505	0.353992
		E	-0.26272	0.151373	0.367197	-0.747468	0.222028
*. The mean difference is significant at the 0.05 level.
Eukaryota community Multiple Comparisons									Eukaryota community Test of Homogeneity of Variances							Eukaryota community ANOVA
Tukey HSD											Levene Statistic	df1	df2	Sig.				Sum of Squares	df	Mean Square	F	Sig.
Dependent Variable			Mean Difference (I-J)	Std. Error	Sig.	95% Confidence Interval			Eukaryota/Amoebozoa/Archamoebae	Based on Mean	6.39261	3	8	0.0161468		Eukaryota/Amoebozoa/Archamoebae	Between Groups	0.130523	3	0.0435078	10.1576	0.00419994
						Lower Bound	Upper Bound			Based on Median	2.71789	3	8	0.114789			Within Groups	0.034266	8	0.00428325
Eukaryota/Amoebozoa/Archamoebae	A	D	-0.0769058	0.0534369	0.511902	-0.24803	0.094218			Based on Median and with adjusted df	2.71789	3	2.08666	0.273161			Total	0.164789	11
		E	-0.123456	0.0534369	0.174621	-0.29458	0.0476676			Based on trimmed mean	6.0911	3	8	0.0183887		Eukaryota/Amoebozoa/Cavosteliida	Between Groups	0.00302513	3	0.00100838	35.1452	5.91348e-05
		F	-,285063800000000*	0.0534369	0.00309736	-0.456188	-0.11394		Eukaryota/Amoebozoa/Cavosteliida	Based on Mean	0.579245	3	8	0.644875			Within Groups	0.000229534	8	2.86917e-05
	D	A	0.0769058	0.0534369	0.511902	-0.094218	0.24803			Based on Median	0.185492	3	8	0.903318			Total	0.00325467	11
		E	-0.0465503	0.0534369	0.819534	-0.217674	0.124573			Based on Median and with adjusted df	0.185492	3	5.65124	0.902318		Eukaryota/Amoebozoa/Discosea	Between Groups	42.0697	3	14.0232	303.718	1.40731e-08
		F	-,208158000000000*	0.0534369	0.0191725	-0.379282	-0.0370342			Based on trimmed mean	0.544935	3	8	0.665182			Within Groups	0.369375	8	0.0461719
	E	A	0.123456	0.0534369	0.174621	-0.0476676	0.29458		Eukaryota/Amoebozoa/Discosea	Based on Mean	8.03823	3	8	0.0084771			Total	42.4391	11
		D	0.0465503	0.0534369	0.819534	-0.124573	0.217674			Based on Median	1.0295	3	8	0.429697		Eukaryota/Amoebozoa/Fractovitelliida	Between Groups	0.430652	3	0.143551	24.6232	0.000215417
		F	-0.161608	0.0534369	0.0642724	-0.332731	0.00951611			Based on Median and with adjusted df	1.0295	3	2.31288	0.51334			Within Groups	0.0466392	8	0.00582991
	F	A	,285063800000000*	0.0534369	0.00309736	0.11394	0.456188			Based on trimmed mean	6.94689	3	8	0.0128462			Total	0.477291	11
		D	,208158000000000*	0.0534369	0.0191725	0.0370342	0.379282		Eukaryota/Amoebozoa/Fractovitelliida	Based on Mean	3.58977	3	8	0.0658471		Eukaryota/Amoebozoa/Gracilipodida	Between Groups	0.0185617	3	0.00618723	1324.7	4.00556e-11
		E	0.161608	0.0534369	0.0642724	-0.00951611	0.332731			Based on Median	0.604458	3	8	0.630315			Within Groups	3.73653e-05	8	4.67066e-06
Eukaryota/Amoebozoa/Cavosteliida	A	D	,0412667333*	0.00437354	6.07916e-05	0.0272611	0.0552723			Based on Median and with adjusted df	0.604458	3	4.9723	0.640106			Total	0.018599	11
		E	,0294226000*	0.00437354	0.000675158	0.015417	0.0434282			Based on trimmed mean	3.19638	3	8	0.0838598		Eukaryota/Amoebozoa/Protosporangiida	Between Groups	0.0588332	3	0.0196111	147.295	2.44311e-07
		F	,0354181000*	0.00437354	0.0001844	0.0214125	0.0494237		Eukaryota/Amoebozoa/Gracilipodida	Based on Mean	1.44355	3	8	0.300694			Within Groups	0.00106513	8	0.000133141
	D	A	-,0412667333*	0.00437354	6.07916e-05	-0.0552723	-0.0272611			Based on Median	1.04541	3	8	0.423688			Total	0.0598983	11
		E	-0.0118441	0.00437354	0.100426	-0.0258497	0.00216147			Based on Median and with adjusted df	1.04541	3	5.25511	0.445773		Eukaryota/Amoebozoa/Protosteliida	Between Groups	0.20614	3	0.0687135	646.293	7.00471e-10
		F	-0.00584863	0.00437354	0.567111	-0.0198542	0.00815697			Based on trimmed mean	1.42563	3	8	0.305243			Within Groups	0.000850555	8	0.000106319
	E	A	-,0294226000*	0.00437354	0.000675158	-0.0434282	-0.015417		Eukaryota/Amoebozoa/Protosporangiida	Based on Mean	6.96978	3	8	0.0127289			Total	0.206991	11
		D	0.0118441	0.00437354	0.100426	-0.00216147	0.0258497			Based on Median	2.38814	3	8	0.144534		Eukaryota/Amoebozoa/Schizoplasmodiida	Between Groups	0.00861753	3	0.00287251	17.1925	0.00075582
		F	0.0059955	0.00437354	0.548705	-0.00801011	0.0200011			Based on Median and with adjusted df	2.38814	3	2.13233	0.298239			Within Groups	0.00133663	8	0.000167079
	F	A	-,0354181000*	0.00437354	0.0001844	-0.0494237	-0.0214125			Based on trimmed mean	6.54432	3	8	0.0151476			Total	0.00995416	11
		D	0.00584863	0.00437354	0.567111	-0.00815697	0.0198542		Eukaryota/Amoebozoa/Protosteliida	Based on Mean	4.38359	3	8	0.0420232		Eukaryota/Amoebozoa/Tubulinea	Between Groups	0.900046	3	0.300015	2114.49	6.19072e-12
		E	-0.0059955	0.00437354	0.548705	-0.0200011	0.00801011			Based on Median	2.28052	3	8	0.156239			Within Groups	0.00113508	8	0.000141885
Eukaryota/Amoebozoa/Discosea	A	D	4,466258333333334*	0.175446	2.88312e-08	3.90442	5.0281			Based on Median and with adjusted df	2.28052	3	2.43952	0.287914			Total	0.901181	11
		E	4,333992000000000*	0.175446	3.65625e-08	3.77215	4.89583			Based on trimmed mean	4.22988	3	8	0.0456716		Eukaryota/Charophyta/Phragmoplastophyta	Between Groups	0.234358	3	0.0781193	127.632	4.28178e-07
		F	4,148380000000000*	0.175446	5.16558e-08	3.58654	4.71022		Eukaryota/Amoebozoa/Schizoplasmodiida	Based on Mean	2.84573	3	8	0.105314			Within Groups	0.00489652	8	0.000612065
	D	A	-4,466258333333334*	0.175446	2.88312e-08	-5.0281	-3.90442			Based on Median	0.399427	3	8	0.757285			Total	0.239254	11
		E	-0.132266	0.175446	0.872614	-0.694106	0.429573			Based on Median and with adjusted df	0.399427	3	4.07937	0.761409		Eukaryota/Cryptophyta/Cryptomonadales	Between Groups	0.00828998	3	0.00276333	24.1764	0.000229957
		F	-0.317878	0.175446	0.334801	-0.879718	0.243961			Based on trimmed mean	2.49885	3	8	0.133593			Within Groups	0.000914387	8	0.000114298
	E	A	-4,333992000000000*	0.175446	3.65625e-08	-4.89583	-3.77215		Eukaryota/Amoebozoa/Tubulinea	Based on Mean	0.0981256	3	8	0.958855			Total	0.00920437	11
		D	0.132266	0.175446	0.872614	-0.429573	0.694106			Based on Median	0.0343778	3	8	0.990791		Eukaryota/Excavata/Euglenozoa	Between Groups	38.9789	3	12.993	572.008	1.13888e-09
		F	-0.185612	0.175446	0.722576	-0.747452	0.376228			Based on Median and with adjusted df	0.0343778	3	7.6227	0.99076			Within Groups	0.181717	8	0.0227146
	F	A	-4,148380000000000*	0.175446	5.16558e-08	-4.71022	-3.58654			Based on trimmed mean	0.0905579	3	8	0.963194			Total	39.1606	11
		D	0.317878	0.175446	0.334801	-0.243961	0.879718		Eukaryota/Charophyta/Phragmoplastophyta	Based on Mean	1.70791	3	8	0.242155		Eukaryota/Excavata/Fornicata	Between Groups	0.147928	3	0.0493094	14.3362	0.00139229
		E	0.185612	0.175446	0.722576	-0.376228	0.747452			Based on Median	0.164266	3	8	0.917462			Within Groups	0.027516	8	0.0034395
Eukaryota/Amoebozoa/Fractovitelliida	A	D	-,439253500000000*	0.0623426	0.000491347	-0.638897	-0.23961			Based on Median and with adjusted df	0.164266	3	3.7245	0.914869			Total	0.175444	11
		E	-,446387166666667*	0.0623426	0.000439427	-0.64603	-0.246744			Based on trimmed mean	1.48218	3	8	0.291165		Eukaryota/Excavata/Heterolobosea	Between Groups	0.00206923	3	0.000689743	21.8239	0.000330496
		F	-,425846500000000*	0.0623426	0.00060829	-0.62549	-0.226203		Eukaryota/Cryptophyta/Cryptomonadales	Based on Mean	3.13025	3	8	0.0874603			Within Groups	0.000252839	8	3.16049e-05
	D	A	,439253500000000*	0.0623426	0.000491347	0.23961	0.638897			Based on Median	1.97887	3	8	0.195799			Total	0.00232207	11
		E	-0.00713367	0.0623426	0.999417	-0.206777	0.192509			Based on Median and with adjusted df	1.97887	3	3.65024	0.269999		Eukaryota/Excavata/Jakobida	Between Groups	0.0228148	3	0.00760492	3.29388	0.0788788
		F	0.013407	0.0623426	0.996196	-0.186236	0.21305			Based on trimmed mean	3.06049	3	8	0.0914679			Within Groups	0.0184704	8	0.00230881
	E	A	,446387166666667*	0.0623426	0.000439427	0.246744	0.64603		Eukaryota/Excavata/Euglenozoa	Based on Mean	0.35214	3	8	0.78901			Total	0.0412852	11
		D	0.00713367	0.0623426	0.999417	-0.192509	0.206777			Based on Median	0.123794	3	8	0.943423		Eukaryota/Excavata/Preaxostyla	Between Groups	0.0613186	3	0.0204395	27.4986	0.000144879
		F	0.0205407	0.0623426	0.986745	-0.179102	0.220184			Based on Median and with adjusted df	0.123794	3	7.56393	0.943285			Within Groups	0.00594635	8	0.000743293
	F	A	,425846500000000*	0.0623426	0.00060829	0.226203	0.62549			Based on trimmed mean	0.328316	3	8	0.805237			Total	0.0672649	11
		D	-0.013407	0.0623426	0.996196	-0.21305	0.186236		Eukaryota/Excavata/Fornicata	Based on Mean	8.53192	3	8	0.00711719		Eukaryota/Fungi/Ascomycota	Between Groups	0.429199	3	0.143066	48.0679	1.83834e-05
		E	-0.0205407	0.0623426	0.986745	-0.220184	0.179102			Based on Median	0.832411	3	8	0.512617			Within Groups	0.0238107	8	0.00297634
Eukaryota/Amoebozoa/Gracilipodida	A	D	,089939723333333*	0.00176459	1.1707e-10	0.0842889	0.0955906			Based on Median and with adjusted df	0.832411	3	2.22412	0.57831			Total	0.45301	11
		E	,088135533333333*	0.00176459	1.37345e-10	0.0824847	0.0937864			Based on trimmed mean	7.22291	3	8	0.0115169		Eukaryota/Fungi/Basidiomycota	Between Groups	0.0398679	3	0.0132893	27.6843	0.000141399
		F	,094008396666667*	0.00176459	8.2683e-11	0.0883576	0.0996592		Eukaryota/Excavata/Heterolobosea	Based on Mean	1.85651	3	8	0.215267			Within Groups	0.00384024	8	0.00048003
	D	A	-,089939723333333*	0.00176459	1.1707e-10	-0.0955906	-0.0842889			Based on Median	0.519809	3	8	0.680411			Total	0.0437081	11
		E	-0.00180419	0.00176459	0.74183	-0.00745503	0.00384665			Based on Median and with adjusted df	0.519809	3	5.09078	0.686639		Eukaryota/Fungi/Chytridiomycota	Between Groups	0.162131	3	0.0540438	1.11925	0.397013
		F	0.00406867	0.00176459	0.175717	-0.00158216	0.00971951			Based on trimmed mean	1.72137	3	8	0.239559			Within Groups	0.386284	8	0.0482856
	E	A	-,088135533333333*	0.00176459	1.37345e-10	-0.0937864	-0.0824847		Eukaryota/Excavata/Jakobida	Based on Mean	2.4188	3	8	0.141397			Total	0.548416	11
		D	0.00180419	0.00176459	0.74183	-0.00384665	0.00745503			Based on Median	0.518317	3	8	0.681324		Eukaryota/Fungi/Mucoromycota	Between Groups	0.0267449	3	0.00891497	3.06451	0.0912309
		F	,005872863333333*	0.00176459	0.0419038	0.000222027	0.0115237			Based on Median and with adjusted df	0.518317	3	5.14862	0.687316			Within Groups	0.0232728	8	0.0029091
	F	A	-,094008396666667*	0.00176459	8.2683e-11	-0.0996592	-0.0883576			Based on trimmed mean	2.20846	3	8	0.164728			Total	0.0500177	11
		D	-0.00406867	0.00176459	0.175717	-0.00971951	0.00158216		Eukaryota/Excavata/Preaxostyla	Based on Mean	8.26965	3	8	0.00780262		Eukaryota/Fungi/Zoopagomycota	Between Groups	0.000169985	3	5.66616e-05	0.415605	0.746606
		E	-,005872863333333*	0.00176459	0.0419038	-0.0115237	-0.000222027			Based on Median	1.30572	3	8	0.337845			Within Groups	0.00109068	8	0.000136335
Eukaryota/Amoebozoa/Protosporangiida	A	D	,162028673333333*	0.0094213	6.28287e-07	0.131858	0.192199			Based on Median and with adjusted df	1.30572	3	2.63394	0.429628			Total	0.00126067	11
		E	,160538456666667*	0.0094213	6.75203e-07	0.130368	0.190709			Based on trimmed mean	7.26304	3	8	0.0113382		Eukaryota/Hacrobia/Acanthocystidae	Between Groups	0.0255183	3	0.0085061	309.317	1.30905e-08
		F	,162517546666667*	0.0094213	6.13701e-07	0.132347	0.192688		Eukaryota/Fungi/Ascomycota	Based on Mean	1.1109	3	8	0.399931			Within Groups	0.000219997	8	2.74996e-05
	D	A	-,162028673333333*	0.0094213	6.28287e-07	-0.192199	-0.131858			Based on Median	0.366938	3	8	0.779006			Total	0.0257383	11
		E	-0.00149022	0.0094213	0.99847	-0.0316605	0.0286801			Based on Median and with adjusted df	0.366938	3	6.04837	0.779853		Eukaryota/Hacrobia/Goniomonas	Between Groups	0.257535	3	0.0858452	85.4958	2.0348e-06
		F	0.000488873	0.0094213	0.999945	-0.0296814	0.0306592			Based on trimmed mean	1.04011	3	8	0.425678			Within Groups	0.00803269	8	0.00100409
	E	A	-,160538456666667*	0.0094213	6.75203e-07	-0.190709	-0.130368		Eukaryota/Fungi/Basidiomycota	Based on Mean	4.62046	3	8	0.0370819			Total	0.265568	11
		D	0.00149022	0.0094213	0.99847	-0.0286801	0.0316605			Based on Median	0.470738	3	8	0.710995		Eukaryota/Hacrobia/Kathablepharidae	Between Groups	0.0549722	3	0.0183241	71.3763	4.08027e-06
		F	0.00197909	0.0094213	0.996451	-0.0281912	0.0321494			Based on Median and with adjusted df	0.470738	3	2.87841	0.724895			Within Groups	0.0020538	8	0.000256724
	F	A	-,162517546666667*	0.0094213	6.13701e-07	-0.192688	-0.132347			Based on trimmed mean	3.928	3	8	0.0540561			Total	0.057026	11
		D	-0.000488873	0.0094213	0.999945	-0.0306592	0.0296814		Eukaryota/Fungi/Chytridiomycota	Based on Mean	0.970773	3	8	0.452732		Eukaryota/Holomycota/Cryptomycota	Between Groups	0.0147644	3	0.00492146	71.0274	4.1578e-06
		E	-0.00197909	0.0094213	0.996451	-0.0321494	0.0281912			Based on Median	0.171678	3	8	0.912556			Within Groups	0.000554317	8	6.92896e-05
Eukaryota/Amoebozoa/Protosteliida	A	D	,30316703333*	0.008419	1.84268e-09	0.276206	0.330128			Based on Median and with adjusted df	0.171678	3	5.7543	0.911587			Total	0.0153187	11
		E	,29071890000*	0.008419	2.5712e-09	0.263758	0.31768			Based on trimmed mean	0.863864	3	8	0.498279		Eukaryota/Holomycota/Nucleariidae and Fonticula group	Between Groups	0.666247	3	0.222082	174.271	1.26201e-07
		F	,31257762667*	0.008419	1.44522e-09	0.285617	0.339538		Eukaryota/Fungi/Mucoromycota	Based on Mean	2.45336	3	8	0.137961			Within Groups	0.0101948	8	0.00127435
	D	A	-,30316703333*	0.008419	1.84268e-09	-0.330128	-0.276206			Based on Median	0.7354	3	8	0.55968			Total	0.676442	11
		E	-0.0124481	0.008419	0.491165	-0.0394087	0.0145125			Based on Median and with adjusted df	0.7354	3	5.50694	0.570846		Eukaryota/Metazoa/Annelida	Between Groups	4.87323	3	1.62441	7.82343	0.00916943
		F	0.00941059	0.008419	0.689587	-0.01755	0.0363712			Based on trimmed mean	2.2863	3	8	0.155581			Within Groups	1.66107	8	0.207634
	E	A	-,29071890000*	0.008419	2.5712e-09	-0.31768	-0.263758		Eukaryota/Fungi/Zoopagomycota	Based on Mean	1.79725	3	8	0.225535			Total	6.5343	11
		D	0.0124481	0.008419	0.491165	-0.0145125	0.0394087			Based on Median	0.24963	3	8	0.85946		Eukaryota/Metazoa/Arthropoda	Between Groups	1368.48	3	456.161	32.5512	7.84049e-05
		F	0.0218587	0.008419	0.117496	-0.00510188	0.0488193			Based on Median and with adjusted df	0.24963	3	6.25805	0.859038			Within Groups	112.109	8	14.0136
	F	A	-,31257762667*	0.008419	1.44522e-09	-0.339538	-0.285617			Based on trimmed mean	1.55483	3	8	0.274194			Total	1480.59	11
		D	-0.00941059	0.008419	0.689587	-0.0363712	0.01755		Eukaryota/Hacrobia/Acanthocystidae	Based on Mean	5.95425	3	8	0.0195339		Eukaryota/Metazoa/Chaetognatha	Between Groups	0.01075	3	0.00358333	1864.64	1.02297e-11
		E	-0.0218587	0.008419	0.117496	-0.0488193	0.00510188			Based on Median	0.816399	3	8	0.520086			Within Groups	1.53738e-05	8	1.92172e-06
Eukaryota/Amoebozoa/Schizoplasmodiida	A	D	,06354865667*	0.010554	0.00142075	0.0297512	0.0973461			Based on Median and with adjusted df	0.816399	3	3.857	0.550109			Total	0.0107654	11
		E	,06749569667*	0.010554	0.000951412	0.0336982	0.101293			Based on trimmed mean	5.1562	3	8	0.0283178		Eukaryota/Metazoa/Cnidaria	Between Groups	0.201442	3	0.0671475	111.222	7.32731e-07
		F	,04554956667*	0.010554	0.0109655	0.0117521	0.079347		Eukaryota/Hacrobia/Goniomonas	Based on Mean	4.50228	3	8	0.0394514			Within Groups	0.00482979	8	0.000603724
	D	A	-,06354865667*	0.010554	0.00142075	-0.0973461	-0.0297512			Based on Median	3.91696	3	8	0.0543973			Total	0.206272	11
		E	0.00394704	0.010554	0.980917	-0.0298504	0.0377445			Based on Median and with adjusted df	3.91696	3	2.00069	0.20997		Eukaryota/Metazoa/Echinodermata	Between Groups	0.0217932	3	0.00726441	130.758	3.89518e-07
		F	-0.0179991	0.010554	0.380591	-0.0517966	0.0157984			Based on trimmed mean	4.46838	3	8	0.0401654			Within Groups	0.000444448	8	5.55561e-05
	E	A	-,06749569667*	0.010554	0.000951412	-0.101293	-0.0336982		Eukaryota/Hacrobia/Kathablepharidae	Based on Mean	13.4126	3	8	0.00173361			Total	0.0222377	11
		D	-0.00394704	0.010554	0.980917	-0.0377445	0.0298504			Based on Median	1.21399	3	8	0.365568		Eukaryota/Metazoa/Gastrotricha	Between Groups	0.00272205	3	0.00090735	19.9338	0.000453895
		F	-0.0219461	0.010554	0.238065	-0.0557436	0.0118513			Based on Median and with adjusted df	1.21399	3	2.02194	0.480125			Within Groups	0.000364146	8	4.55183e-05
	F	A	-,04554956667*	0.010554	0.0109655	-0.079347	-0.0117521			Based on trimmed mean	11.0776	3	8	0.00320468			Total	0.0030862	11
		D	0.0179991	0.010554	0.380591	-0.0157984	0.0517966		Eukaryota/Holomycota/Cryptomycota	Based on Mean	4.06553	3	8	0.0500182		Eukaryota/Metazoa/Hemichordata	Between Groups	0.000328158	3	0.000109386	0.465385	0.714396
		E	0.0219461	0.010554	0.238065	-0.0118513	0.0557436			Based on Median	2.70742	3	8	0.115611			Within Groups	0.00188036	8	0.000235044
Eukaryota/Amoebozoa/Tubulinea	A	D	,628520500000000*	0.00972574	1.90135e-11	0.597375	0.659666			Based on Median and with adjusted df	2.70742	3	2.28316	0.259077			Total	0.00220851	11
		E	,629274633333333*	0.00972574	1.88496e-11	0.598129	0.66042			Based on trimmed mean	3.97822	3	8	0.0525362		Eukaryota/Metazoa/Kinorhyncha	Between Groups	0.534146	3	0.178049	12.3895	0.00224323
		F	,639386833333333*	0.00972574	1.67975e-11	0.608242	0.670532		Eukaryota/Holomycota/Nucleariidae and Fonticula group	Based on Mean	2.6204	3	8	0.122728			Within Groups	0.114967	8	0.0143709
	D	A	-,628520500000000*	0.00972574	1.90135e-11	-0.659666	-0.597375			Based on Median	1.31314	3	8	0.335713			Total	0.649113	11
		E	0.000754133	0.00972574	0.999818	-0.0303911	0.0318994			Based on Median and with adjusted df	1.31314	3	4.27617	0.38049		Eukaryota/Metazoa/Mollusca	Between Groups	0.0142379	3	0.00474598	5.01571	0.0303412
		F	0.0108663	0.00972574	0.689867	-0.0202789	0.0420116			Based on trimmed mean	2.52793	3	8	0.13089			Within Groups	0.00756979	8	0.000946224
	E	A	-,629274633333333*	0.00972574	1.88496e-11	-0.66042	-0.598129		Eukaryota/Metazoa/Annelida	Based on Mean	10.4624	3	8	0.00383227			Total	0.0218077	11
		D	-0.000754133	0.00972574	0.999818	-0.0318994	0.0303911			Based on Median	2.07022	3	8	0.182648		Eukaryota/Metazoa/Nematoda	Between Groups	121.58	3	40.5266	32.2905	8.07511e-05
		F	0.0101122	0.00972574	0.732487	-0.0210331	0.0412575			Based on Median and with adjusted df	2.07022	3	2.00392	0.341821			Within Groups	10.0405	8	1.25506
	F	A	-,639386833333333*	0.00972574	1.67975e-11	-0.670532	-0.608242			Based on trimmed mean	9.39978	3	8	0.00532487			Total	131.62	11
		D	-0.0108663	0.00972574	0.689867	-0.0420116	0.0202789		Eukaryota/Metazoa/Arthropoda	Based on Mean	1.03897	3	8	0.426109		Eukaryota/Metazoa/Platyhelminthes	Between Groups	9.73267	3	3.24422	34.9314	6.04816e-05
		E	-0.0101122	0.00972574	0.732487	-0.0412575	0.0210331			Based on Median	0.231208	3	8	0.872159			Within Groups	0.742994	8	0.0928742
Eukaryota/Charophyta/Phragmoplastophyta	A	D	,330061000000000*	0.0202001	9.36065e-07	0.265373	0.394749			Based on Median and with adjusted df	0.231208	3	6.20967	0.871615			Total	10.4757	11
		E	,293470333333333*	0.0202001	2.32609e-06	0.228783	0.358158			Based on trimmed mean	0.941732	3	8	0.464631		Eukaryota/Metazoa/Porifera	Between Groups	0.0118207	3	0.00394023	12.9147	0.0019612
		F	,337722333333333*	0.0202001	7.8303e-07	0.273035	0.40241		Eukaryota/Metazoa/Chaetognatha	Based on Mean	3.76961	3	8	0.05922			Within Groups	0.00244077	8	0.000305096
	D	A	-,330061000000000*	0.0202001	9.36065e-07	-0.394749	-0.265373			Based on Median	3.10573	3	8	0.0888439			Total	0.0142615	11
		E	-0.0365907	0.0202001	0.334973	-0.101278	0.0280971			Based on Median and with adjusted df	3.10573	3	2.23314	0.234107		Eukaryota/Metazoa/Priapulida	Between Groups	0.0961497	3	0.0320499	167.742	1.46648e-07
		F	0.00766133	0.0202001	0.980136	-0.0570264	0.0723491			Based on trimmed mean	3.73273	3	8	0.0605091			Within Groups	0.00152854	8	0.000191067
	E	A	-,293470333333333*	0.0202001	2.32609e-06	-0.358158	-0.228783		Eukaryota/Metazoa/Cnidaria	Based on Mean	4.10195	3	8	0.0490123			Total	0.0976782	11
		D	0.0365907	0.0202001	0.334973	-0.0280971	0.101278			Based on Median	0.614261	3	8	0.624738		Eukaryota/Metazoa/Rotifera	Between Groups	68.7033	3	22.9011	20.6492	0.000401339
		F	0.044252	0.0202001	0.205334	-0.0204358	0.10894			Based on Median and with adjusted df	0.614261	3	2.82137	0.652994			Within Groups	8.87245	8	1.10906
	F	A	-,337722333333333*	0.0202001	7.8303e-07	-0.40241	-0.273035			Based on trimmed mean	3.64839	3	8	0.0635907			Total	77.5757	11
		D	-0.00766133	0.0202001	0.980136	-0.0723491	0.0570264		Eukaryota/Metazoa/Echinodermata	Based on Mean	2.8999	3	8	0.101591		Eukaryota/Metazoa/Vertebrata	Between Groups	4.14716e-05	3	1.38239e-05	7.34034	0.0110036
		E	-0.044252	0.0202001	0.205334	-0.10894	0.0204358			Based on Median	2.6446	3	8	0.120696			Within Groups	1.50662e-05	8	1.88327e-06
Eukaryota/Cryptophyta/Cryptomonadales	A	D	,0667997667*	0.0087292	0.000275796	0.0388458	0.0947537			Based on Median and with adjusted df	2.6446	3	2.59326	0.244198			Total	5.65378e-05	11
		E	,0616347333*	0.0087292	0.00048419	0.0336808	0.0895887			Based on trimmed mean	2.88559	3	8	0.102558		Eukaryota/Metazoa/Xenacoelomorpha	Between Groups	12.0628	3	4.02094	72.9832	3.74566e-06
		F	,0438118667*	0.0087292	0.00451872	0.0158579	0.0717658		Eukaryota/Metazoa/Gastrotricha	Based on Mean	3.97819	3	8	0.0525373			Within Groups	0.440752	8	0.055094
	D	A	-,0667997667*	0.0087292	0.000275796	-0.0947537	-0.0388458			Based on Median	1.61845	3	8	0.260298			Total	12.5036	11
		E	-0.00516503	0.0087292	0.931803	-0.033119	0.0227889			Based on Median and with adjusted df	1.61845	3	3.94761	0.320289		Eukaryota/Other/Apusomonadidae	Between Groups	1.29138	3	0.430459	613.04	8.64422e-10
		F	-0.0229879	0.0087292	0.111542	-0.0509419	0.00496607			Based on trimmed mean	3.79533	3	8	0.0583414			Within Groups	0.00561737	8	0.000702171
	E	A	-,0616347333*	0.0087292	0.00048419	-0.0895887	-0.0336808		Eukaryota/Metazoa/Hemichordata	Based on Mean	13.3395	3	8	0.00176489			Total	1.29699	11
		D	0.00516503	0.0087292	0.931803	-0.0227889	0.033119			Based on Median	0.843255	3	8	0.507624		Eukaryota/Other/Breviatea	Between Groups	0.0729835	3	0.0243278	13.6468	0.00163799
		F	-0.0178229	0.0087292	0.250111	-0.0457768	0.0101311			Based on Median and with adjusted df	0.843255	3	2.05181	0.580671			Within Groups	0.0142615	8	0.00178268
	F	A	-,0438118667*	0.0087292	0.00451872	-0.0717658	-0.0158579			Based on trimmed mean	10.5637	3	8	0.00371901			Total	0.087245	11
		D	0.0229879	0.0087292	0.111542	-0.00496607	0.0509419		Eukaryota/Metazoa/Kinorhyncha	Based on Mean	7.21495	3	8	0.0115527		Eukaryota/Other/Choanoflagellida	Between Groups	0.0432615	3	0.0144205	17.3994	0.000725578
		E	0.0178229	0.0087292	0.250111	-0.0101311	0.0457768			Based on Median	3.14454	3	8	0.0866665			Within Groups	0.00663033	8	0.000828791
Eukaryota/Excavata/Euglenozoa	A	D	4,315160666666667*	0.123057	2.27555e-09	3.92109	4.70923			Based on Median and with adjusted df	3.14454	3	2.00001	0.25055			Total	0.0498918	11
		E	4,017038000000000*	0.123057	4.01831e-09	3.62297	4.41111			Based on trimmed mean	6.88579	3	8	0.013166		Eukaryota/Other/Ichthyosporea	Between Groups	0.0569097	3	0.0189699	820.434	2.70769e-10
		F	4,132686666666667*	0.123057	3.2074e-09	3.73861	4.52676		Eukaryota/Metazoa/Mollusca	Based on Mean	4.10112	3	8	0.0490347			Within Groups	0.000184974	8	2.31218e-05
	D	A	-4,315160666666667*	0.123057	2.27555e-09	-4.70923	-3.92109			Based on Median	3.23796	3	8	0.0816894			Total	0.0570946	11
		E	-0.298123	0.123057	0.149644	-0.692195	0.09595			Based on Median and with adjusted df	3.23796	3	2.15986	0.231511		Eukaryota/Other/NAMAKO-1	Between Groups	0.0023511	3	0.000783698	7.83537	0.00912915
		F	-0.182474	0.123057	0.488944	-0.576547	0.211599			Based on trimmed mean	4.05084	3	8	0.0504311			Within Groups	0.000800165	8	0.000100021
	E	A	-4,017038000000000*	0.123057	4.01831e-09	-4.41111	-3.62297		Eukaryota/Metazoa/Nematoda	Based on Mean	7.93457	3	8	0.00880275			Total	0.00315126	11
		D	0.298123	0.123057	0.149644	-0.09595	0.692195			Based on Median	1.60641	3	8	0.262862		Eukaryota/Other/Prymnesiophyceae	Between Groups	0.00112161	3	0.000373869	4.40621	0.0415174
		F	0.115649	0.123057	0.785309	-0.278424	0.509721			Based on Median and with adjusted df	1.60641	3	2.45038	0.378456			Within Groups	0.000678804	8	8.48505e-05
	F	A	-4,132686666666667*	0.123057	3.2074e-09	-4.52676	-3.73861			Based on trimmed mean	7.13866	3	8	0.0119037			Total	0.00180041	11
		D	0.182474	0.123057	0.488944	-0.211599	0.576547		Eukaryota/Metazoa/Platyhelminthes	Based on Mean	5.23582	3	8	0.0272455		Eukaryota/Other/Rigifilida	Between Groups	3.12583	3	1.04194	41.8221	3.09954e-05
		E	-0.115649	0.123057	0.785309	-0.509721	0.278424			Based on Median	3.73612	3	8	0.0603893			Within Groups	0.199309	8	0.0249137
Eukaryota/Excavata/Fornicata	A	D	-0.145236	0.0478853	0.0634845	-0.298582	0.00810924			Based on Median and with adjusted df	3.73612	3	2.00076	0.218233			Total	3.32514	11
		E	-0.0516911	0.0478853	0.71077	-0.205037	0.101654			Based on trimmed mean	5.1416	3	8	0.0285202		Eukaryota/Rhodophyta/Florideophycidae	Between Groups	0.00856023	3	0.00285341	9.67903	0.00487104
		F	-,292124600000000*	0.0478853	0.00130334	-0.44547	-0.138779		Eukaryota/Metazoa/Porifera	Based on Mean	4.92828	3	8	0.0316915			Within Groups	0.00235843	8	0.000294803
	D	A	0.145236	0.0478853	0.0634845	-0.00810924	0.298582			Based on Median	2.55576	3	8	0.128364			Total	0.0109187	11
		E	0.0935451	0.0478853	0.280312	-0.0598004	0.246891			Based on Median and with adjusted df	2.55576	3	2.32675	0.268772		Eukaryota/SAR/Apicomplexa	Between Groups	1.00264	3	0.334212	179.219	1.13037e-07
		F	-0.146888	0.0478853	0.0604663	-0.300234	0.00645717			Based on trimmed mean	4.75437	3	8	0.0346069			Within Groups	0.0149186	8	0.00186482
	E	A	0.0516911	0.0478853	0.71077	-0.101654	0.205037		Eukaryota/Metazoa/Priapulida	Based on Mean	4.20126	3	8	0.0463938			Total	1.01755	11
		D	-0.0935451	0.0478853	0.280312	-0.246891	0.0598004			Based on Median	3.82806	3	8	0.057246		Eukaryota/SAR/Bicosoecida	Between Groups	0.00625567	3	0.00208522	16.2295	0.000919243
		F	-,240433466666667*	0.0478853	0.00450758	-0.393779	-0.087088			Based on Median and with adjusted df	3.82806	3	2.0106	0.213078			Within Groups	0.00102787	8	0.000128483
	F	A	,292124600000000*	0.0478853	0.00130334	0.138779	0.44547			Based on trimmed mean	4.1802	3	8	0.0469344			Total	0.00728354	11
		D	0.146888	0.0478853	0.0604663	-0.00645717	0.300234		Eukaryota/Metazoa/Rotifera	Based on Mean	3.93781	3	8	0.0537549		Eukaryota/SAR/Blastocystis	Between Groups	0.0172537	3	0.00575124	347.62	8.24056e-09
		E	,240433466666667*	0.0478853	0.00450758	0.087088	0.393779			Based on Median	0.431878	3	8	0.735966			Within Groups	0.000132357	8	1.65446e-05
Eukaryota/Excavata/Heterolobosea	A	D	,03239150667*	0.0045902	0.000486135	0.0176921	0.0470909			Based on Median and with adjusted df	0.431878	3	4.43187	0.740718			Total	0.0173861	11
		E	,02821990000*	0.0045902	0.00123826	0.0135205	0.0429193			Based on trimmed mean	3.35301	3	8	0.0760354		Eukaryota/SAR/Cercozoa	Between Groups	74.1672	3	24.7224	312.292	1.26033e-08
		F	,02977820000*	0.0045902	0.000864093	0.0150788	0.0444776		Eukaryota/Metazoa/Vertebrata	Based on Mean	3.98492	3	8	0.0523376			Within Groups	0.633315	8	0.0791643
	D	A	-,03239150667*	0.0045902	0.000486135	-0.0470909	-0.0176921			Based on Median	1.49069	3	8	0.289113			Total	74.8005	11
		E	-0.00417161	0.0045902	0.800999	-0.018871	0.0105278			Based on Median and with adjusted df	1.49069	3	3.18543	0.368672		Eukaryota/SAR/Ciliophora	Between Groups	289.999	3	96.6662	13.8216	0.00157086
		F	-0.00261331	0.0045902	0.93849	-0.0173127	0.0120861			Based on trimmed mean	3.76568	3	8	0.0593558			Within Groups	55.9508	8	6.99385
	E	A	-,02821990000*	0.0045902	0.00123826	-0.0429193	-0.0135205		Eukaryota/Metazoa/Xenacoelomorpha	Based on Mean	4.15039	3	8	0.0477128			Total	345.949	11
		D	0.00417161	0.0045902	0.800999	-0.0105278	0.018871			Based on Median	3.96176	3	8	0.0530285		Eukaryota/SAR/Dinoflagellata	Between Groups	6.58633	3	2.19544	40.8224	3.39254e-05
		F	0.0015583	0.0045902	0.985549	-0.0131411	0.0162577			Based on Median and with adjusted df	3.96176	3	2.00033	0.208049			Within Groups	0.430243	8	0.0537803
	F	A	-,02977820000*	0.0045902	0.000864093	-0.0444776	-0.0150788			Based on trimmed mean	4.13978	3	8	0.0479936			Total	7.01657	11
		D	0.00261331	0.0045902	0.93849	-0.0120861	0.0173127		Eukaryota/Other/Apusomonadidae	Based on Mean	2.26645	3	8	0.157854		Eukaryota/SAR/Labyrinthulomycetes	Between Groups	1.57908	3	0.526358	52.1136	1.35472e-05
		E	-0.0015583	0.0045902	0.985549	-0.0162577	0.0131411			Based on Median	0.819177	3	8	0.518782			Within Groups	0.0808017	8	0.0101002
Eukaryota/Excavata/Jakobida	A	D	-0.0759235	0.0392327	0.286937	-0.20156	0.0497134			Based on Median and with adjusted df	0.819177	3	4.2287	0.544292			Total	1.65988	11
		E	-0.109536	0.0392327	0.0892343	-0.235173	0.0161004			Based on trimmed mean	2.14004	3	8	0.173316		Eukaryota/SAR/MAST-1	Between Groups	0.141725	3	0.0472415	4.91252	0.0319427
		F	-0.0200677	0.0392327	0.954022	-0.145705	0.105569		Eukaryota/Other/Breviatea	Based on Mean	2.29957	3	8	0.154084			Within Groups	0.0769324	8	0.00961655
	D	A	0.0759235	0.0392327	0.286937	-0.0497134	0.20156			Based on Median	0.730005	3	8	0.562427			Total	0.218657	11
		E	-0.033613	0.0392327	0.826429	-0.15925	0.0920239			Based on Median and with adjusted df	0.730005	3	4.03677	0.58519		Eukaryota/SAR/MAST-2	Between Groups	0.000328406	3	0.000109469	4.79871	0.0338331
		F	0.0558557	0.0392327	0.520156	-0.0697811	0.181493			Based on trimmed mean	2.15645	3	8	0.171207			Within Groups	0.000182497	8	2.28121e-05
	E	A	0.109536	0.0392327	0.0892343	-0.0161004	0.235173		Eukaryota/Other/Choanoflagellida	Based on Mean	6.39815	3	8	0.0161089			Total	0.000510903	11
		D	0.033613	0.0392327	0.826429	-0.0920239	0.15925			Based on Median	1.13003	3	8	0.393281		Eukaryota/SAR/MAST-3	Between Groups	0.027292	3	0.00909732	5.23766	0.0272214
		F	0.0894687	0.0392327	0.181872	-0.0361681	0.215106			Based on Median and with adjusted df	1.13003	3	2.48983	0.478709			Within Groups	0.0138952	8	0.00173691
	F	A	0.0200677	0.0392327	0.954022	-0.105569	0.145705			Based on trimmed mean	5.70716	3	8	0.0218359			Total	0.0411872	11
		D	-0.0558557	0.0392327	0.520156	-0.181493	0.0697811		Eukaryota/Other/Ichthyosporea	Based on Mean	3.51501	3	8	0.0688708		Eukaryota/SAR/MAST-6	Between Groups	0.00130827	3	0.00043609	10.1278	0.00423831
		E	-0.0894687	0.0392327	0.181872	-0.215106	0.0361681			Based on Median	0.452265	3	8	0.722786			Within Groups	0.000344471	8	4.30589e-05
Eukaryota/Excavata/Preaxostyla	A	D	-,140440666666667*	0.0222605	0.00104221	-0.211727	-0.0691548			Based on Median and with adjusted df	0.452265	3	4.2416	0.728966			Total	0.00165274	11
		E	-,183032666666667*	0.0222605	0.000165372	-0.254319	-0.111747			Based on trimmed mean	3.02783	3	8	0.093422		Eukaryota/SAR/Ochrophyta	Between Groups	91.7485	3	30.5828	4.04589	0.0505713
		F	-,160655333333333*	0.0222605	0.000415915	-0.231941	-0.0893695		Eukaryota/Other/NAMAKO-1	Based on Mean	2.3405	3	8	0.149577			Within Groups	60.4719	8	7.55899
	D	A	,140440666666667*	0.0222605	0.00104221	0.0691548	0.211727			Based on Median	0.743263	3	8	0.555702			Total	152.22	11
		E	-0.042592	0.0222605	0.295007	-0.113878	0.0286939			Based on Median and with adjusted df	0.743263	3	4.46519	0.575001		Eukaryota/SAR/Peronosporomycetes	Between Groups	0.443781	3	0.147927	42.5547	2.9047e-05
		F	-0.0202147	0.0222605	0.801354	-0.0915005	0.0510712			Based on trimmed mean	2.19191	3	8	0.166756			Within Groups	0.0278093	8	0.00347616
	E	A	,183032666666667*	0.0222605	0.000165372	0.111747	0.254319		Eukaryota/Other/Prymnesiophyceae	Based on Mean	4.02567	3	8	0.0511489			Total	0.47159	11
		D	0.042592	0.0222605	0.295007	-0.0286939	0.113878			Based on Median	0.864034	3	8	0.498203		Eukaryota/SAR/Pirsonia	Between Groups	0.435972	3	0.145324	7.69849	0.0096047
		F	0.0223773	0.0222605	0.751044	-0.0489085	0.0936632			Based on Median and with adjusted df	0.864034	3	2.93353	0.547872			Within Groups	0.151016	8	0.0188769
	F	A	,160655333333333*	0.0222605	0.000415915	0.0893695	0.231941			Based on trimmed mean	3.67075	3	8	0.0627551			Total	0.586988	11
		D	0.0202147	0.0222605	0.801354	-0.0510712	0.0915005		Eukaryota/Other/Rigifilida	Based on Mean	3.11172	3	8	0.0885035		Eukaryota/SAR/Protalveolata	Between Groups	1.01128	3	0.337094	88.8655	1.75209e-06
		E	-0.0223773	0.0222605	0.751044	-0.0936632	0.0489085			Based on Median	1.41031	3	8	0.309193			Within Groups	0.0303464	8	0.00379331
Eukaryota/Fungi/Ascomycota	A	D	,458243000000000*	0.0445446	3.20485e-05	0.315595	0.600891			Based on Median and with adjusted df	1.41031	3	3.26296	0.383147			Total	1.04163	11
		E	,420230000000000*	0.0445446	6.08696e-05	0.277582	0.562878			Based on trimmed mean	2.97939	3	8	0.0964164		Eukaryota/SAR/Retaria	Between Groups	0.236012	3	0.0786708	76.947	3.0558e-06
		F	,428100666666667*	0.0445446	5.30895e-05	0.285453	0.570748		Eukaryota/Rhodophyta/Florideophycidae	Based on Mean	1.57287	3	8	0.270166			Within Groups	0.00817922	8	0.0010224
	D	A	-,458243000000000*	0.0445446	3.20485e-05	-0.600891	-0.315595			Based on Median	0.987114	3	8	0.446186			Total	0.244192	11
		E	-0.038013	0.0445446	0.828042	-0.180661	0.104635			Based on Median and with adjusted df	0.987114	3	4.58878	0.474649		Eukaryota/Unclassified+Incertae Sedis	Between Groups	4.67771	3	1.55924	3.98086	0.0524577
		F	-0.0301423	0.0445446	0.903061	-0.17279	0.112505			Based on trimmed mean	1.53651	3	8	0.278362			Within Groups	3.13346	8	0.391683
	E	A	-,420230000000000*	0.0445446	6.08696e-05	-0.562878	-0.277582		Eukaryota/SAR/Apicomplexa	Based on Mean	6.62457	3	8	0.0146502			Total	7.81117	11
		D	0.038013	0.0445446	0.828042	-0.104635	0.180661			Based on Median	0.491549	3	8	0.697891
		F	0.00787067	0.0445446	0.997874	-0.134777	0.150518			Based on Median and with adjusted df	0.491549	3	2.65285	0.715647
	F	A	-,428100666666667*	0.0445446	5.30895e-05	-0.570748	-0.285453			Based on trimmed mean	5.39359	3	8	0.025266
		D	0.0301423	0.0445446	0.903061	-0.112505	0.17279		Eukaryota/SAR/Bicosoecida	Based on Mean	2.84053	3	8	0.10568
		E	-0.00787067	0.0445446	0.997874	-0.150518	0.134777			Based on Median	0.207497	3	8	0.888408
Eukaryota/Fungi/Basidiomycota	A	D	,132297333333333*	0.0178891	0.000350724	0.0750102	0.189585			Based on Median and with adjusted df	0.207497	3	4.51059	0.886818
		E	,137115666666667*	0.0178891	0.000272681	0.0798285	0.194403			Based on trimmed mean	2.32647	3	8	0.151104
		F	,129477333333333*	0.0178891	0.000407696	0.0721902	0.186765		Eukaryota/SAR/Blastocystis	Based on Mean	4.34668	3	8	0.0428653
	D	A	-,132297333333333*	0.0178891	0.000350724	-0.189585	-0.0750102			Based on Median	0.768939	3	8	0.542915
		E	0.00481833	0.0178891	0.992626	-0.0524688	0.0621055			Based on Median and with adjusted df	0.768939	3	4.11065	0.567092
		F	-0.00282	0.0178891	0.998485	-0.0601072	0.0544672			Based on trimmed mean	3.85749	3	8	0.056283
	E	A	-,137115666666667*	0.0178891	0.000272681	-0.194403	-0.0798285		Eukaryota/SAR/Cercozoa	Based on Mean	0.270805	3	8	0.84483
		D	-0.00481833	0.0178891	0.992626	-0.0621055	0.0524688			Based on Median	0.0348183	3	8	0.990618
		F	-0.00763833	0.0178891	0.972194	-0.0649255	0.0496488			Based on Median and with adjusted df	0.0348183	3	6.08422	0.990419
	F	A	-,129477333333333*	0.0178891	0.000407696	-0.186765	-0.0721902			Based on trimmed mean	0.242094	3	8	0.86466
		D	0.00282	0.0178891	0.998485	-0.0544672	0.0601072		Eukaryota/SAR/Ciliophora	Based on Mean	1.79667	3	8	0.225638
		E	0.00763833	0.0178891	0.972194	-0.0496488	0.0649255			Based on Median	0.861552	3	8	0.499318
Eukaryota/Fungi/Chytridiomycota	A	D	-0.263559	0.179417	0.496182	-0.838115	0.310996			Based on Median and with adjusted df	0.861552	3	5.87888	0.511154
		E	-0.081793	0.179417	0.966581	-0.656349	0.492763			Based on trimmed mean	1.72682	3	8	0.238517
		F	0.038272	0.179417	0.996286	-0.536284	0.612828		Eukaryota/SAR/Dinoflagellata	Based on Mean	2.83549	3	8	0.106036
	D	A	0.263559	0.179417	0.496182	-0.310996	0.838115			Based on Median	0.47945	3	8	0.705485
		E	0.181766	0.179417	0.746849	-0.392789	0.756322			Based on Median and with adjusted df	0.47945	3	3.25323	0.717635
		F	0.301831	0.179417	0.391093	-0.272724	0.876387			Based on trimmed mean	2.55291	3	8	0.12862
	E	A	0.081793	0.179417	0.966581	-0.492763	0.656349		Eukaryota/SAR/Labyrinthulomycetes	Based on Mean	0.272483	3	8	0.84367
		D	-0.181766	0.179417	0.746849	-0.756322	0.392789			Based on Median	0.116264	3	8	0.948052
		F	0.120065	0.179417	0.905798	-0.454491	0.694621			Based on Median and with adjusted df	0.116264	3	7.3089	0.947835
	F	A	-0.038272	0.179417	0.996286	-0.612828	0.536284			Based on trimmed mean	0.258674	3	8	0.853213
		D	-0.301831	0.179417	0.391093	-0.876387	0.272724		Eukaryota/SAR/MAST-1	Based on Mean	9.2562	3	8	0.00557877
		E	-0.120065	0.179417	0.905798	-0.694621	0.454491			Based on Median	0.713118	3	8	0.571114
Eukaryota/Fungi/Mucoromycota	A	D	-0.119184	0.0440386	0.100679	-0.260211	0.0218431			Based on Median and with adjusted df	0.713118	3	2.18562	0.623116
		E	-0.089822	0.0440386	0.250808	-0.230849	0.0512051			Based on trimmed mean	7.61893	3	8	0.00989534
		F	-0.109724	0.0440386	0.136007	-0.250751	0.0313031		Eukaryota/SAR/MAST-2	Based on Mean	4.62259	3	8	0.037041
	D	A	0.119184	0.0440386	0.100679	-0.0218431	0.260211			Based on Median	0.339643	3	8	0.797505
		E	0.029362	0.0440386	0.906691	-0.111665	0.170389			Based on Median and with adjusted df	0.339643	3	4.32437	0.79888
		F	0.00946	0.0440386	0.996208	-0.131567	0.150487			Based on trimmed mean	3.77594	3	8	0.0590023
	E	A	0.089822	0.0440386	0.250808	-0.0512051	0.230849		Eukaryota/SAR/MAST-3	Based on Mean	4.46709	3	8	0.0401931
		D	-0.029362	0.0440386	0.906691	-0.170389	0.111665			Based on Median	3.01016	3	8	0.0945013
		F	-0.019902	0.0440386	0.967387	-0.160929	0.121125			Based on Median and with adjusted df	3.01016	3	2.13438	0.248028
	F	A	0.109724	0.0440386	0.136007	-0.0313031	0.250751			Based on trimmed mean	4.37315	3	8	0.0422593
		D	-0.00946	0.0440386	0.996208	-0.150487	0.131567		Eukaryota/SAR/MAST-6	Based on Mean	2.31533	3	8	0.15233
		E	0.019902	0.0440386	0.967387	-0.121125	0.160929			Based on Median	1.05097	3	8	0.421608
Eukaryota/Fungi/Zoopagomycota	A	D	0.00580737	0.00953363	0.92633	-0.0247227	0.0363374			Based on Median and with adjusted df	1.05097	3	5.62209	0.439828
		E	-0.0045881	0.00953363	0.961141	-0.0351181	0.0259419			Based on trimmed mean	2.22153	3	8	0.163147
		F	0.00218817	0.00953363	0.99539	-0.0283419	0.0327182		Eukaryota/SAR/Ochrophyta	Based on Mean	0.865348	3	8	0.497614
	D	A	-0.00580737	0.00953363	0.92633	-0.0363374	0.0247227			Based on Median	0.624019	3	8	0.619233
		E	-0.0103955	0.00953363	0.704752	-0.0409255	0.0201346			Based on Median and with adjusted df	0.624019	3	5.96197	0.625269
		F	-0.0036192	0.00953363	0.980083	-0.0341492	0.0269108			Based on trimmed mean	0.85086	3	8	0.504154
	E	A	0.0045881	0.00953363	0.961141	-0.0259419	0.0351181		Eukaryota/SAR/Peronosporomycetes	Based on Mean	4.05699	3	8	0.0502577
		D	0.0103955	0.00953363	0.704752	-0.0201346	0.0409255			Based on Median	1.95954	3	8	0.198728
		F	0.00677627	0.00953363	0.890099	-0.0237538	0.0373063			Based on Median and with adjusted df	1.95954	3	2.63928	0.314605
	F	A	-0.00218817	0.00953363	0.99539	-0.0327182	0.0283419			Based on trimmed mean	3.8964	3	8	0.0550401
		D	0.0036192	0.00953363	0.980083	-0.0269108	0.0341492		Eukaryota/SAR/Pirsonia	Based on Mean	13.999	3	8	0.00150624
		E	-0.00677627	0.00953363	0.890099	-0.0373063	0.0237538			Based on Median	0.966428	3	8	0.45449
Eukaryota/Hacrobia/Acanthocystidae	A	D	,110516800000000*	0.00428171	2.5843e-08	0.0968052	0.124228			Based on Median and with adjusted df	0.966428	3	2.03339	0.543257
		E	,114053586666667*	0.00428171	2.01429e-08	0.100342	0.127765			Based on trimmed mean	11.1837	3	8	0.00310979
		F	,086083800000000*	0.00428171	1.8514e-07	0.0723722	0.0997954		Eukaryota/SAR/Protalveolata	Based on Mean	0.909795	3	8	0.47812
	D	A	-,110516800000000*	0.00428171	2.5843e-08	-0.124228	-0.0968052			Based on Median	0.14454	3	8	0.930315
		E	0.00353679	0.00428171	0.840837	-0.0101748	0.0172483			Based on Median and with adjusted df	0.14454	3	6.14621	0.929566
		F	-,024433000000000*	0.00428171	0.00201683	-0.0381446	-0.0107214			Based on trimmed mean	0.807893	3	8	0.524102
	E	A	-,114053586666667*	0.00428171	2.01429e-08	-0.127765	-0.100342		Eukaryota/SAR/Retaria	Based on Mean	2.33879	3	8	0.149763
		D	-0.00353679	0.00428171	0.840837	-0.0172483	0.0101748			Based on Median	0.341718	3	8	0.796091
		F	-,027969786666667*	0.00428171	0.000824612	-0.0416813	-0.0142582			Based on Median and with adjusted df	0.341718	3	4.26999	0.797584
	F	A	-,086083800000000*	0.00428171	1.8514e-07	-0.0997954	-0.0723722			Based on trimmed mean	2.06346	3	8	0.183584
		D	,024433000000000*	0.00428171	0.00201683	0.0107214	0.0381446		Eukaryota/Unclassified+Incertae Sedis	Based on Mean	1.9172	3	8	0.205331
		E	,027969786666667*	0.00428171	0.000824612	0.0142582	0.0416813			Based on Median	0.426623	3	8	0.739391
Eukaryota/Hacrobia/Goniomonas	A	D	,338804525666667*	0.0258726	5.16783e-06	0.255951	0.421658			Based on Median and with adjusted df	0.426623	3	4.76692	0.743206
		E	,337583296666667*	0.0258726	5.31264e-06	0.25473	0.420436			Based on trimmed mean	1.75361	3	8	0.233475
		F	,338566243333333*	0.0258726	5.19573e-06	0.255713	0.421419
	D	A	-,338804525666667*	0.0258726	5.16783e-06	-0.421658	-0.255951
		E	-0.00122123	0.0258726	0.999959	-0.0840744	0.0816319
		F	-0.000238282	0.0258726	1	-0.0830914	0.0826149
	E	A	-,337583296666667*	0.0258726	5.31264e-06	-0.420436	-0.25473
		D	0.00122123	0.0258726	0.999959	-0.0816319	0.0840744
		F	0.000982947	0.0258726	0.999979	-0.0818702	0.0838361
	F	A	-,338566243333333*	0.0258726	5.19573e-06	-0.421419	-0.255713
		D	0.000238282	0.0258726	1	-0.0826149	0.0830914
		E	-0.000982947	0.0258726	0.999979	-0.0838361	0.0818702
Eukaryota/Hacrobia/Kathablepharidae	A	D	,155393053333333*	0.0130824	1.08676e-05	0.113499	0.197288
		E	,157478096666667*	0.0130824	9.82214e-06	0.115584	0.199373
		F	,156022410000000*	0.0130824	1.05395e-05	0.114128	0.197917
	D	A	-,155393053333333*	0.0130824	1.08676e-05	-0.197288	-0.113499
		E	0.00208504	0.0130824	0.998435	-0.0398095	0.0439795
		F	0.000629357	0.0130824	0.999956	-0.0412651	0.0425239
	E	A	-,157478096666667*	0.0130824	9.82214e-06	-0.199373	-0.115584
		D	-0.00208504	0.0130824	0.998435	-0.0439795	0.0398095
		F	-0.00145569	0.0130824	0.999464	-0.0433502	0.0404388
	F	A	-,156022410000000*	0.0130824	1.05395e-05	-0.197917	-0.114128
		D	-0.000629357	0.0130824	0.999956	-0.0425239	0.0412651
		E	0.00145569	0.0130824	0.999464	-0.0404388	0.0433502
Eukaryota/Holomycota/Cryptomycota	A	D	,081423700000000*	0.00679655	1.01841e-05	0.0596588	0.103189
		E	,078687766666667*	0.00679655	1.31943e-05	0.0569228	0.100453
		F	,082698700000000*	0.00679655	9.05028e-06	0.0609338	0.104464
	D	A	-,081423700000000*	0.00679655	1.01841e-05	-0.103189	-0.0596588
		E	-0.00273593	0.00679655	0.976464	-0.0245009	0.019029
		F	0.001275	0.00679655	0.997461	-0.0204899	0.0230399
	E	A	-,078687766666667*	0.00679655	1.31943e-05	-0.100453	-0.0569228
		D	0.00273593	0.00679655	0.976464	-0.019029	0.0245009
		F	0.00401093	0.00679655	0.93228	-0.017754	0.0257759
	F	A	-,082698700000000*	0.00679655	9.05028e-06	-0.104464	-0.0609338
		D	-0.001275	0.00679655	0.997461	-0.0230399	0.0204899
		E	-0.00401093	0.00679655	0.93228	-0.0257759	0.017754
Eukaryota/Holomycota/Nucleariidae and Fonticula group	A	D	,593553066666667*	0.0291473	1.67445e-07	0.500213	0.686893
		E	,554244300000000*	0.0291473	2.86595e-07	0.460904	0.647584
		F	,430717666666667*	0.0291473	2.03996e-06	0.337378	0.524058
	D	A	-,593553066666667*	0.0291473	1.67445e-07	-0.686893	-0.500213
		E	-0.0393088	0.0291473	0.560873	-0.132649	0.0540313
		F	-,162835400000000*	0.0291473	0.00231137	-0.256175	-0.0694954
	E	A	-,554244300000000*	0.0291473	2.86595e-07	-0.647584	-0.460904
		D	0.0393088	0.0291473	0.560873	-0.0540313	0.132649
		F	-,123526633333333*	0.0291473	0.0121422	-0.216867	-0.0301866
	F	A	-,430717666666667*	0.0291473	2.03996e-06	-0.524058	-0.337378
		D	,162835400000000*	0.0291473	0.00231137	0.0694954	0.256175
		E	,123526633333333*	0.0291473	0.0121422	0.0301866	0.216867
Eukaryota/Metazoa/Annelida	A	D	1,480114700000000*	0.372052	0.0171469	0.288674	2.67156
		E	1,474124933333334*	0.372052	0.017522	0.282684	2.66557
		F	1,460566600000000*	0.372052	0.0184035	0.269125	2.65201
	D	A	-1,480114700000000*	0.372052	0.0171469	-2.67156	-0.288674
		E	-0.00598977	0.372052	0.999998	-1.19743	1.18545
		F	-0.0195481	0.372052	0.999943	-1.21099	1.17189
	E	A	-1,474124933333334*	0.372052	0.017522	-2.66557	-0.282684
		D	0.00598977	0.372052	0.999998	-1.18545	1.19743
		F	-0.0135583	0.372052	0.999981	-1.205	1.17788
	F	A	-1,460566600000000*	0.372052	0.0184035	-2.65201	-0.269125
		D	0.0195481	0.372052	0.999943	-1.17189	1.21099
		E	0.0135583	0.372052	0.999981	-1.17788	1.205
Eukaryota/Metazoa/Arthropoda	A	D	-26,380476666666667*	3.05654	0.000116573	-36.1686	-16.5924
		E	-18,041710000000002*	3.05654	0.00161895	-27.8298	-8.2536
		F	-25,913243333333340*	3.05654	0.000132658	-35.7013	-16.1251
	D	A	26,380476666666667*	3.05654	0.000116573	16.5924	36.1686
		E	8.33877	3.05654	0.0976321	-1.44934	18.1269
		F	0.467233	3.05654	0.998618	-9.32087	10.2553
	E	A	18,041710000000002*	3.05654	0.00161895	8.2536	27.8298
		D	-8.33877	3.05654	0.0976321	-18.1269	1.44934
		F	-7.87153	3.05654	0.121008	-17.6596	1.91657
	F	A	25,913243333333340*	3.05654	0.000132658	16.1251	35.7013
		D	-0.467233	3.05654	0.998618	-10.2553	9.32087
		E	7.87153	3.05654	0.121008	-1.91657	17.6596
Eukaryota/Metazoa/Chaetognatha	A	D	,06905074300*	0.00113188	2.91054e-11	0.0654261	0.0726754
		E	,06903577633*	0.00113188	2.91528e-11	0.0654111	0.0726605
		F	,06927661700*	0.00113188	2.84011e-11	0.0656519	0.0729013
	D	A	-,06905074300*	0.00113188	2.91054e-11	-0.0726754	-0.0654261
		E	-1.49667e-05	0.00113188	0.999999	-0.00363964	0.00360971
		F	0.000225874	0.00113188	0.99695	-0.0033988	0.00385055
	E	A	-,06903577633*	0.00113188	2.91528e-11	-0.0726605	-0.0654111
		D	1.49667e-05	0.00113188	0.999999	-0.00360971	0.00363964
		F	0.000240841	0.00113188	0.996313	-0.00338383	0.00386552
	F	A	-,06927661700*	0.00113188	2.84011e-11	-0.0729013	-0.0656519
		D	-0.000225874	0.00113188	0.99695	-0.00385055	0.0033988
		E	-0.000240841	0.00113188	0.996313	-0.00386552	0.00338383
Eukaryota/Metazoa/Cnidaria	A	D	,297145033333333*	0.020062	2.00394e-06	0.2329	0.361391
		E	,288137300000000*	0.020062	2.54145e-06	0.223892	0.352383
		F	,310646900000000*	0.020062	1.42082e-06	0.246401	0.374892
	D	A	-,297145033333333*	0.020062	2.00394e-06	-0.361391	-0.2329
		E	-0.00900773	0.020062	0.967974	-0.0732532	0.0552378
		F	0.0135019	0.020062	0.904408	-0.0507436	0.0777474
	E	A	-,288137300000000*	0.020062	2.54145e-06	-0.352383	-0.223892
		D	0.00900773	0.020062	0.967974	-0.0552378	0.0732532
		F	0.0225096	0.020062	0.687239	-0.0417359	0.0867551
	F	A	-,310646900000000*	0.020062	1.42082e-06	-0.374892	-0.246401
		D	-0.0135019	0.020062	0.904408	-0.0777474	0.0507436
		E	-0.0225096	0.020062	0.687239	-0.0867551	0.0417359
Eukaryota/Metazoa/Echinodermata	A	D	,100590490000000*	0.00608583	8.55961e-07	0.0811015	0.120079
		E	,099714683333333*	0.00608583	9.16204e-07	0.0802257	0.119204
		F	,094505293333333*	0.00608583	1.38966e-06	0.0750163	0.113994
	D	A	-,100590490000000*	0.00608583	8.55961e-07	-0.120079	-0.0811015
		E	-0.000875807	0.00608583	0.998845	-0.0203648	0.0186132
		F	-0.0060852	0.00608583	0.753897	-0.0255742	0.0134038
	E	A	-,099714683333333*	0.00608583	9.16204e-07	-0.119204	-0.0802257
		D	0.000875807	0.00608583	0.998845	-0.0186132	0.0203648
		F	-0.00520939	0.00608583	0.826798	-0.0246984	0.0142796
	F	A	-,094505293333333*	0.00608583	1.38966e-06	-0.113994	-0.0750163
		D	0.0060852	0.00608583	0.753897	-0.0134038	0.0255742
		E	0.00520939	0.00608583	0.826798	-0.0142796	0.0246984
Eukaryota/Metazoa/Gastrotricha	A	D	,02877845000*	0.00550868	0.00352976	0.0111377	0.0464192
		E	,03679699000*	0.00550868	0.000708653	0.0191563	0.0544377
		F	,03639634667*	0.00550868	0.000763435	0.0187556	0.0540371
	D	A	-,02877845000*	0.00550868	0.00352976	-0.0464192	-0.0111377
		E	0.00801854	0.00550868	0.503205	-0.00962219	0.0256593
		F	0.0076179	0.00550868	0.542157	-0.0100228	0.0252586
	E	A	-,03679699000*	0.00550868	0.000708653	-0.0544377	-0.0191563
		D	-0.00801854	0.00550868	0.503205	-0.0256593	0.00962219
		F	-0.000400643	0.00550868	0.99985	-0.0180414	0.0172401
	F	A	-,03639634667*	0.00550868	0.000763435	-0.0540371	-0.0187556
		D	-0.0076179	0.00550868	0.542157	-0.0252586	0.0100228
		E	0.000400643	0.00550868	0.99985	-0.0172401	0.0180414
Eukaryota/Metazoa/Hemichordata	A	D	-0.00257119	0.0125178	0.996679	-0.0426577	0.0375153
		E	-0.00648316	0.0125178	0.952426	-0.0465697	0.0336034
		F	-0.0138545	0.0125178	0.69569	-0.0539411	0.026232
	D	A	0.00257119	0.0125178	0.996679	-0.0375153	0.0426577
		E	-0.00391197	0.0125178	0.988627	-0.0439985	0.0361746
		F	-0.0112833	0.0125178	0.804702	-0.0513699	0.0288032
	E	A	0.00648316	0.0125178	0.952426	-0.0336034	0.0465697
		D	0.00391197	0.0125178	0.988627	-0.0361746	0.0439985
		F	-0.00737137	0.0125178	0.932669	-0.0474579	0.0327152
	F	A	0.0138545	0.0125178	0.69569	-0.026232	0.0539411
		D	0.0112833	0.0125178	0.804702	-0.0288032	0.0513699
		E	0.00737137	0.0125178	0.932669	-0.0327152	0.0474579
Eukaryota/Metazoa/Kinorhyncha	A	D	,487283922666667*	0.0978804	0.00474828	0.173836	0.800732
		E	,487403285666667*	0.0978804	0.00474121	0.173956	0.800851
		F	,487017783333333*	0.0978804	0.00476408	0.17357	0.800465
	D	A	-,487283922666667*	0.0978804	0.00474828	-0.800732	-0.173836
		E	0.000119363	0.0978804	1	-0.313328	0.313567
		F	-0.000266139	0.0978804	1	-0.313714	0.313181
	E	A	-,487403285666667*	0.0978804	0.00474121	-0.800851	-0.173956
		D	-0.000119363	0.0978804	1	-0.313567	0.313328
		F	-0.000385502	0.0978804	1	-0.313833	0.313062
	F	A	-,487017783333333*	0.0978804	0.00476408	-0.800465	-0.17357
		D	0.000266139	0.0978804	1	-0.313181	0.313714
		E	0.000385502	0.0978804	1	-0.313062	0.313833
Eukaryota/Metazoa/Mollusca	A	D	0.079356	0.025116	0.0531039	-0.00107445	0.159786
		E	,0806548000*	0.025116	0.0493755	0.000224379	0.161085
		F	0.0785796	0.025116	0.0554683	-0.00185079	0.15901
	D	A	-0.079356	0.025116	0.0531039	-0.159786	0.00107445
		E	0.00129883	0.025116	0.999946	-0.0791316	0.0817293
		F	-0.000776333	0.025116	0.999988	-0.0812068	0.0796541
	E	A	-,0806548000*	0.025116	0.0493755	-0.161085	-0.000224379
		D	-0.00129883	0.025116	0.999946	-0.0817293	0.0791316
		F	-0.00207517	0.025116	0.99978	-0.0825056	0.0783553
	F	A	-0.0785796	0.025116	0.0554683	-0.15901	0.00185079
		D	0.000776333	0.025116	0.999988	-0.0796541	0.0812068
		E	0.00207517	0.025116	0.99978	-0.0783553	0.0825056
Eukaryota/Metazoa/Nematoda	A	D	7,372369666666666*	0.914718	0.000190801	4.44312	10.3016
		E	2.19458	0.914718	0.154567	-0.734665	5.12383
		F	7,166829000000000*	0.914718	0.000233381	4.23758	10.0961
	D	A	-7,372369666666666*	0.914718	0.000190801	-10.3016	-4.44312
		E	-5,177786333333334*	0.914718	0.00212443	-8.10704	-2.24854
		F	-0.205541	0.914718	0.99567	-3.13479	2.72371
	E	A	-2.19458	0.914718	0.154567	-5.12383	0.734665
		D	5,177786333333334*	0.914718	0.00212443	2.24854	8.10704
		F	4,972245666666668*	0.914718	0.00275119	2.043	7.90149
	F	A	-7,166829000000000*	0.914718	0.000233381	-10.0961	-4.23758
		D	0.205541	0.914718	0.99567	-2.72371	3.13479
		E	-4,972245666666668*	0.914718	0.00275119	-7.90149	-2.043
Eukaryota/Metazoa/Platyhelminthes	A	D	2,073749300000000*	0.24883	0.000150089	1.27691	2.87059
		E	2,080614033333333*	0.24883	0.000146561	1.28377	2.87745
		F	2,085019133333333*	0.24883	0.000144345	1.28818	2.88186
	D	A	-2,073749300000000*	0.24883	0.000150089	-2.87059	-1.27691
		E	0.00686473	0.24883	0.999992	-0.789975	0.803705
		F	0.0112698	0.24883	0.999964	-0.78557	0.80811
	E	A	-2,080614033333333*	0.24883	0.000146561	-2.87745	-1.28377
		D	-0.00686473	0.24883	0.999992	-0.803705	0.789975
		F	0.0044051	0.24883	0.999998	-0.792435	0.801245
	F	A	-2,085019133333333*	0.24883	0.000144345	-2.88186	-1.28818
		D	-0.0112698	0.24883	0.999964	-0.80811	0.78557
		E	-0.0044051	0.24883	0.999998	-0.801245	0.792435
Eukaryota/Metazoa/Porifera	A	D	,064572966666667*	0.0142617	0.00834105	0.0189018	0.110244
		E	0.0272439	0.0142617	0.296153	-0.0184272	0.0729151
		F	,080115866666667*	0.0142617	0.00223109	0.0344447	0.125787
	D	A	-,064572966666667*	0.0142617	0.00834105	-0.110244	-0.0189018
		E	-0.037329	0.0142617	0.114078	-0.0830002	0.0083421
		F	0.0155429	0.0142617	0.705066	-0.0301282	0.061214
	E	A	-0.0272439	0.0142617	0.296153	-0.0729151	0.0184272
		D	0.037329	0.0142617	0.114078	-0.0083421	0.0830002
		F	,052871933333333*	0.0142617	0.0247709	0.0072008	0.0985431
	F	A	-,080115866666667*	0.0142617	0.00223109	-0.125787	-0.0344447
		D	-0.0155429	0.0142617	0.705066	-0.061214	0.0301282
		E	-,052871933333333*	0.0142617	0.0247709	-0.0985431	-0.0072008
Eukaryota/Metazoa/Priapulida	A	D	,206729953333333*	0.0112862	3.84071e-07	0.170588	0.242872
		E	,207065116666667*	0.0112862	3.79237e-07	0.170923	0.243207
		F	,206362890000000*	0.0112862	3.89446e-07	0.170221	0.242505
	D	A	-,206729953333333*	0.0112862	3.84071e-07	-0.242872	-0.170588
		E	0.000335163	0.0112862	0.99999	-0.0358072	0.0364775
		F	-0.000367063	0.0112862	0.999987	-0.0365094	0.0357753
	E	A	-,207065116666667*	0.0112862	3.79237e-07	-0.243207	-0.170923
		D	-0.000335163	0.0112862	0.99999	-0.0364775	0.0358072
		F	-0.000702227	0.0112862	0.999906	-0.0368446	0.0354401
	F	A	-,206362890000000*	0.0112862	3.89446e-07	-0.242505	-0.170221
		D	0.000367063	0.0112862	0.999987	-0.0357753	0.0365094
		E	0.000702227	0.0112862	0.999906	-0.0354401	0.0368446
Eukaryota/Metazoa/Rotifera	A	D	-1.43195	0.859867	0.398915	-4.18555	1.32164
		E	-5,704293333333333*	0.859867	0.000742695	-8.45789	-2.9507
		F	-5,033800000000000*	0.859867	0.00170855	-7.7874	-2.2802
	D	A	1.43195	0.859867	0.398915	-1.32164	4.18555
		E	-4,272341333333333*	0.859867	0.0048052	-7.02594	-1.51875
		F	-3,601848000000000*	0.859867	0.0129541	-6.35544	-0.848253
	E	A	5,704293333333333*	0.859867	0.000742695	2.9507	8.45789
		D	4,272341333333333*	0.859867	0.0048052	1.51875	7.02594
		F	0.670493	0.859867	0.861561	-2.0831	3.42409
	F	A	5,033800000000000*	0.859867	0.00170855	2.2802	7.7874
		D	3,601848000000000*	0.859867	0.0129541	0.848253	6.35544
		E	-0.670493	0.859867	0.861561	-3.42409	2.0831
Eukaryota/Metazoa/Vertebrata	A	D	0.0020664	0.0011205	0.321704	-0.00152183	0.00565463
		E	-0.00153023	0.0011205	0.551535	-0.00511846	0.002058
		F	-0.00294283	0.0011205	0.112657	-0.00653106	0.000645396
	D	A	-0.0020664	0.0011205	0.321704	-0.00565463	0.00152183
		E	-,0035966333*	0.0011205	0.0494752	-0.00718486	-8.40351e-06
		F	-,0050092333*	0.0011205	0.00897525	-0.00859746	-0.001421
	E	A	0.00153023	0.0011205	0.551535	-0.002058	0.00511846
		D	,0035966333*	0.0011205	0.0494752	8.40351e-06	0.00718486
		F	-0.0014126	0.0011205	0.609642	-0.00500083	0.00217563
	F	A	0.00294283	0.0011205	0.112657	-0.000645396	0.00653106
		D	,0050092333*	0.0011205	0.00897525	0.001421	0.00859746
		E	0.0014126	0.0011205	0.609642	-0.00217563	0.00500083
Eukaryota/Metazoa/Xenacoelomorpha	A	D	2,314077033333334*	0.191649	9.5948e-06	1.70035	2.9278
		E	2,314843466666667*	0.191649	9.57069e-06	1.70112	2.92857
		F	2,317387246666667*	0.191649	9.49116e-06	1.70366	2.93111
	D	A	-2,314077033333334*	0.191649	9.5948e-06	-2.9278	-1.70035
		E	0.000766433	0.191649	1	-0.612961	0.614494
		F	0.00331021	0.191649	0.999998	-0.610417	0.617038
	E	A	-2,314843466666667*	0.191649	9.57069e-06	-2.92857	-1.70112
		D	-0.000766433	0.191649	1	-0.614494	0.612961
		F	0.00254378	0.191649	0.999999	-0.611184	0.616271
	F	A	-2,317387246666667*	0.191649	9.49116e-06	-2.93111	-1.70366
		D	-0.00331021	0.191649	0.999998	-0.617038	0.610417
		E	-0.00254378	0.191649	0.999999	-0.616271	0.611184
Eukaryota/Other/Apusomonadidae	A	D	,804011666666667*	0.0216359	1.43497e-09	0.734726	0.873298
		E	,736560000000000*	0.0216359	2.87894e-09	0.667274	0.805846
		F	,722087666666667*	0.0216359	3.37043e-09	0.652802	0.791374
	D	A	-,804011666666667*	0.0216359	1.43497e-09	-0.873298	-0.734726
		E	-0.0674517	0.0216359	0.0563423	-0.136738	0.00183424
		F	-,081924000000000*	0.0216359	0.0222282	-0.15121	-0.0126381
	E	A	-,736560000000000*	0.0216359	2.87894e-09	-0.805846	-0.667274
		D	0.0674517	0.0216359	0.0563423	-0.00183424	0.136738
		F	-0.0144723	0.0216359	0.905905	-0.0837582	0.0548136
	F	A	-,722087666666667*	0.0216359	3.37043e-09	-0.791374	-0.652802
		D	,081924000000000*	0.0216359	0.0222282	0.0126381	0.15121
		E	0.0144723	0.0216359	0.905905	-0.0548136	0.0837582
Eukaryota/Other/Breviatea	A	D	-,163125700000000*	0.034474	0.00644174	-0.273523	-0.0527279
		E	-,188216366666667*	0.034474	0.00267596	-0.298614	-0.0778186
		F	-,184834366666667*	0.034474	0.0030007	-0.295232	-0.0744366
	D	A	,163125700000000*	0.034474	0.00644174	0.0527279	0.273523
		E	-0.0250907	0.034474	0.883331	-0.135488	0.0853071
		F	-0.0217087	0.034474	0.919591	-0.132106	0.0886891
	E	A	,188216366666667*	0.034474	0.00267596	0.0778186	0.298614
		D	0.0250907	0.034474	0.883331	-0.0853071	0.135488
		F	0.003382	0.034474	0.999632	-0.107016	0.11378
	F	A	,184834366666667*	0.034474	0.0030007	0.0744366	0.295232
		D	0.0217087	0.034474	0.919591	-0.0886891	0.132106
		E	-0.003382	0.034474	0.999632	-0.11378	0.107016
Eukaryota/Other/Choanoflagellida	A	D	,160906000000000*	0.0235059	0.000599444	0.0856318	0.23618
		E	,093333000000000*	0.0235059	0.0173235	0.0180588	0.168607
		F	,127400333333333*	0.0235059	0.00280262	0.0521262	0.202674
	D	A	-,160906000000000*	0.0235059	0.000599444	-0.23618	-0.0856318
		E	-0.067573	0.0235059	0.0793936	-0.142847	0.00770116
		F	-0.0335057	0.0235059	0.519241	-0.10878	0.0417685
	E	A	-,093333000000000*	0.0235059	0.0173235	-0.168607	-0.0180588
		D	0.067573	0.0235059	0.0793936	-0.00770116	0.142847
		F	0.0340673	0.0235059	0.506537	-0.0412068	0.109341
	F	A	-,127400333333333*	0.0235059	0.00280262	-0.202674	-0.0521262
		D	0.0335057	0.0235059	0.519241	-0.0417685	0.10878
		E	-0.0340673	0.0235059	0.506537	-0.109341	0.0412068
Eukaryota/Other/Ichthyosporea	A	D	,176365866666667*	0.00392613	3.18036e-10	0.163793	0.188939
		E	,154263700000000*	0.00392613	9.21264e-10	0.141691	0.166837
		F	,136192233333333*	0.00392613	2.47996e-09	0.123619	0.148765
	D	A	-,176365866666667*	0.00392613	3.18036e-10	-0.188939	-0.163793
		E	-,022102166666667*	0.00392613	0.00220082	-0.034675	-0.00952931
		F	-,040173633333333*	0.00392613	3.33523e-05	-0.0527465	-0.0276008
	E	A	-,154263700000000*	0.00392613	9.21264e-10	-0.166837	-0.141691
		D	,022102166666667*	0.00392613	0.00220082	0.00952931	0.034675
		F	-,018071466666667*	0.00392613	0.0075795	-0.0306443	-0.00549861
	F	A	-,136192233333333*	0.00392613	2.47996e-09	-0.148765	-0.123619
		D	,040173633333333*	0.00392613	3.33523e-05	0.0276008	0.0527465
		E	,018071466666667*	0.00392613	0.0075795	0.00549861	0.0306443
Eukaryota/Other/NAMAKO-1	A	D	-,0275098000*	0.00816581	0.0395826	-0.0536596	-0.00136001
		E	-,0363698667*	0.00816581	0.00916922	-0.0625197	-0.0102201
		F	-,0305557667*	0.00816581	0.0236227	-0.0567056	-0.00440598
	D	A	,0275098000*	0.00816581	0.0395826	0.00136001	0.0536596
		E	-0.00886007	0.00816581	0.707719	-0.0350099	0.0172897
		F	-0.00304597	0.00816581	0.981058	-0.0291958	0.0231038
	E	A	,0363698667*	0.00816581	0.00916922	0.0102201	0.0625197
		D	0.00886007	0.00816581	0.707719	-0.0172897	0.0350099
		F	0.0058141	0.00816581	0.889616	-0.0203357	0.0319639
	F	A	,0305557667*	0.00816581	0.0236227	0.00440598	0.0567056
		D	0.00304597	0.00816581	0.981058	-0.0231038	0.0291958
		E	-0.0058141	0.00816581	0.889616	-0.0319639	0.0203357
Eukaryota/Other/Prymnesiophyceae	A	D	-0.0083228	0.0075211	0.695795	-0.032408	0.0157624
		E	-0.0142969	0.0075211	0.29968	-0.0383821	0.00978835
		F	-,0265398667*	0.0075211	0.0316852	-0.0506251	-0.00245465
	D	A	0.0083228	0.0075211	0.695795	-0.0157624	0.032408
		E	-0.00597407	0.0075211	0.855175	-0.0300593	0.0181111
		F	-0.0182171	0.0075211	0.149749	-0.0423023	0.00586815
	E	A	0.0142969	0.0075211	0.29968	-0.00978835	0.0383821
		D	0.00597407	0.0075211	0.855175	-0.0181111	0.0300593
		F	-0.012243	0.0075211	0.416547	-0.0363282	0.0118422
	F	A	,0265398667*	0.0075211	0.0316852	0.00245465	0.0506251
		D	0.0182171	0.0075211	0.149749	-0.00586815	0.0423023
		E	0.012243	0.0075211	0.416547	-0.0118422	0.0363282
Eukaryota/Other/Rigifilida	A	D	1,037894666666666*	0.128876	0.000191871	0.625187	1.4506
		E	,791928333333333*	0.128876	0.00124226	0.379221	1.20464
		F	1,387673000000000*	0.128876	2.27859e-05	0.974966	1.80038
	D	A	-1,037894666666666*	0.128876	0.000191871	-1.4506	-0.625187
		E	-0.245966	0.128876	0.296803	-0.658674	0.166741
		F	0.349778	0.128876	0.099592	-0.0629291	0.762486
	E	A	-,791928333333333*	0.128876	0.00124226	-1.20464	-0.379221
		D	0.245966	0.128876	0.296803	-0.166741	0.658674
		F	,595744666666667*	0.128876	0.00739218	0.183037	1.00845
	F	A	-1,387673000000000*	0.128876	2.27859e-05	-1.80038	-0.974966
		D	-0.349778	0.128876	0.099592	-0.762486	0.0629291
		E	-,595744666666667*	0.128876	0.00739218	-1.00845	-0.183037
Eukaryota/Rhodophyta/Florideophycidae	A	D	,072331366666667*	0.0140191	0.00381355	0.0274372	0.117225
		E	0.0173672	0.0140191	0.621876	-0.0275269	0.0622613
		F	0.0283049	0.0140191	0.257622	-0.0165892	0.0731991
	D	A	-,072331366666667*	0.0140191	0.00381355	-0.117225	-0.0274372
		E	-,054964166666667*	0.0140191	0.0185293	-0.0998583	-0.01007
		F	-0.0440264	0.0140191	0.0545536	-0.0889206	0.000867693
	E	A	-0.0173672	0.0140191	0.621876	-0.0622613	0.0275269
		D	,054964166666667*	0.0140191	0.0185293	0.01007	0.0998583
		F	0.0109377	0.0140191	0.861371	-0.0339564	0.0558319
	F	A	-0.0283049	0.0140191	0.257622	-0.0731991	0.0165892
		D	0.0440264	0.0140191	0.0545536	-0.000867693	0.0889206
		E	-0.0109377	0.0140191	0.861371	-0.0558319	0.0339564
Eukaryota/SAR/Apicomplexa	A	D	,683955333333333*	0.0352593	2.45175e-07	0.571043	0.796868
		E	,659076333333333*	0.0352593	3.27733e-07	0.546164	0.771989
		F	,658327333333333*	0.0352593	3.30663e-07	0.545415	0.77124
	D	A	-,683955333333333*	0.0352593	2.45175e-07	-0.796868	-0.571043
		E	-0.024879	0.0352593	0.892116	-0.137792	0.0880336
		F	-0.025628	0.0352593	0.883721	-0.138541	0.0872846
	E	A	-,659076333333333*	0.0352593	3.27733e-07	-0.771989	-0.546164
		D	0.024879	0.0352593	0.892116	-0.0880336	0.137792
		F	-0.000749	0.0352593	0.999996	-0.113662	0.112164
	F	A	-,658327333333333*	0.0352593	3.30663e-07	-0.77124	-0.545415
		D	0.025628	0.0352593	0.883721	-0.0872846	0.138541
		E	0.000749	0.0352593	0.999996	-0.112164	0.113662
Eukaryota/SAR/Bicosoecida	A	D	,0591715333*	0.00925503	0.000953271	0.0295337	0.0888094
		E	0.0242177	0.00925503	0.114192	-0.00542014	0.0538556
		F	,0483026333*	0.00925503	0.00355142	0.0186648	0.0779405
	D	A	-,0591715333*	0.00925503	0.000953271	-0.0888094	-0.0295337
		E	-,0349538000*	0.00925503	0.0225256	-0.0645917	-0.00531592
		F	-0.0108689	0.00925503	0.657995	-0.0405068	0.018769
	E	A	-0.0242177	0.00925503	0.114192	-0.0538556	0.00542014
		D	,0349538000*	0.00925503	0.0225256	0.00531592	0.0645917
		F	0.0240849	0.00925503	0.116512	-0.00555298	0.0537228
	F	A	-,0483026333*	0.00925503	0.00355142	-0.0779405	-0.0186648
		D	0.0108689	0.00925503	0.657995	-0.018769	0.0405068
		E	-0.0240849	0.00925503	0.116512	-0.0537228	0.00555298
Eukaryota/SAR/Blastocystis	A	D	,08647808333*	0.00332111	2.41097e-08	0.0758427	0.0971134
		E	,08836172333*	0.00332111	2.0331e-08	0.0777264	0.0989971
		F	,08782394000*	0.00332111	2.13372e-08	0.0771886	0.0984593
	D	A	-,08647808333*	0.00332111	2.41097e-08	-0.0971134	-0.0758427
		E	0.00188364	0.00332111	0.939113	-0.00875171	0.012519
		F	0.00134586	0.00332111	0.976014	-0.0092895	0.0119812
	E	A	-,08836172333*	0.00332111	2.0331e-08	-0.0989971	-0.0777264
		D	-0.00188364	0.00332111	0.939113	-0.012519	0.00875171
		F	-0.000537783	0.00332111	0.998359	-0.0111731	0.0100976
	F	A	-,08782394000*	0.00332111	2.13372e-08	-0.0984593	-0.0771886
		D	-0.00134586	0.00332111	0.976014	-0.0119812	0.0092895
		E	0.000537783	0.00332111	0.998359	-0.0100976	0.0111731
Eukaryota/SAR/Cercozoa	A	D	5,872686666666668*	0.229731	2.78931e-08	5.13701	6.60837
		E	4,508113333333335*	0.229731	2.23927e-07	3.77243	5.24379
		F	6,248623333333335*	0.229731	1.70727e-08	5.51294	6.9843
	D	A	-5,872686666666668*	0.229731	2.78931e-08	-6.60837	-5.13701
		E	-1,364573333333333*	0.229731	0.0015537	-2.10025	-0.628895
		F	0.375937	0.229731	0.41246	-0.359742	1.11162
	E	A	-4,508113333333335*	0.229731	2.23927e-07	-5.24379	-3.77243
		D	1,364573333333333*	0.229731	0.0015537	0.628895	2.10025
		F	1,740509999999999*	0.229731	0.000295957	1.00483	2.47619
	F	A	-6,248623333333335*	0.229731	1.70727e-08	-6.9843	-5.51294
		D	-0.375937	0.229731	0.41246	-1.11162	0.359742
		E	-1,740509999999999*	0.229731	0.000295957	-2.47619	-1.00483
Eukaryota/SAR/Ciliophora	A	D	-11,881566666666666*	2.1593	0.00254633	-18.7964	-4.96674
		E	-7,007399999999999*	2.1593	0.0470752	-13.9222	-0.0925698
		F	-0.48576	2.1593	0.995655	-7.40059	6.42907
	D	A	11,881566666666666*	2.1593	0.00254633	4.96674	18.7964
		E	4.87417	2.1593	0.187686	-2.04066	11.789
		F	11,395806666666667*	2.1593	0.00331308	4.48098	18.3106
	E	A	7,007399999999999*	2.1593	0.0470752	0.0925698	13.9222
		D	-4.87417	2.1593	0.187686	-11.789	2.04066
		F	6.52164	2.1593	0.0646375	-0.39319	13.4365
	F	A	0.48576	2.1593	0.995655	-6.42907	7.40059
		D	-11,395806666666667*	2.1593	0.00331308	-18.3106	-4.48098
		E	-6.52164	2.1593	0.0646375	-13.4365	0.39319
Eukaryota/SAR/Dinoflagellata	A	D	-1,475336666666667*	0.18935	0.000242775	-2.0817	-0.86897
		E	-1,446303333333333*	0.18935	0.00027944	-2.05267	-0.839937
		F	-1,988676666666667*	0.18935	2.74564e-05	-2.59504	-1.38231
	D	A	1,475336666666667*	0.18935	0.000242775	0.86897	2.0817
		E	0.0290333	0.18935	0.998605	-0.577333	0.6354
		F	-0.51334	0.18935	0.100014	-1.11971	0.0930264
	E	A	1,446303333333333*	0.18935	0.00027944	0.839937	2.05267
		D	-0.0290333	0.18935	0.998605	-0.6354	0.577333
		F	-0.542373	0.18935	0.0805612	-1.14874	0.0639931
	F	A	1,988676666666667*	0.18935	2.74564e-05	1.38231	2.59504
		D	0.51334	0.18935	0.100014	-0.0930264	1.11971
		E	0.542373	0.18935	0.0805612	-0.0639931	1.14874
Eukaryota/SAR/Labyrinthulomycetes	A	D	,930247333333333*	0.0820578	1.54679e-05	0.667469	1.19303
		E	,646779000000000*	0.0820578	0.000223673	0.384001	0.909557
		F	,834823333333334*	0.0820578	3.48137e-05	0.572045	1.0976
	D	A	-,930247333333333*	0.0820578	1.54679e-05	-1.19303	-0.667469
		E	-,283468333333333*	0.0820578	0.0351271	-0.546246	-0.0206905
		F	-0.095424	0.0820578	0.664426	-0.358202	0.167354
	E	A	-,646779000000000*	0.0820578	0.000223673	-0.909557	-0.384001
		D	,283468333333333*	0.0820578	0.0351271	0.0206905	0.546246
		F	0.188044	0.0820578	0.179133	-0.0747335	0.450822
	F	A	-,834823333333334*	0.0820578	3.48137e-05	-1.0976	-0.572045
		D	0.095424	0.0820578	0.664426	-0.167354	0.358202
		E	-0.188044	0.0820578	0.179133	-0.450822	0.0747335
Eukaryota/SAR/MAST-1	A	D	-0.119864	0.0800689	0.481594	-0.376273	0.136545
		E	-,304361000000000*	0.0800689	0.0217857	-0.56077	-0.0479521
		F	-0.158825	0.0800689	0.269701	-0.415234	0.0975843
	D	A	0.119864	0.0800689	0.481594	-0.136545	0.376273
		E	-0.184497	0.0800689	0.176079	-0.440906	0.0719123
		F	-0.0389603	0.0800689	0.959937	-0.295369	0.217449
	E	A	,304361000000000*	0.0800689	0.0217857	0.0479521	0.56077
		D	0.184497	0.0800689	0.176079	-0.0719123	0.440906
		F	0.145536	0.0800689	0.332421	-0.110873	0.401945
	F	A	0.158825	0.0800689	0.269701	-0.0975843	0.415234
		D	0.0389603	0.0800689	0.959937	-0.217449	0.295369
		E	-0.145536	0.0800689	0.332421	-0.401945	0.110873
Eukaryota/SAR/MAST-2	A	D	-,0139434000*	0.00389976	0.0296999	-0.0264318	-0.00145501
		E	-0.0112524	0.00389976	0.0782031	-0.0237408	0.00123596
		F	-0.00863827	0.00389976	0.198707	-0.0211267	0.00385012
	D	A	,0139434000*	0.00389976	0.0296999	0.00145501	0.0264318
		E	0.00269097	0.00389976	0.898077	-0.00979742	0.0151794
		F	0.00530513	0.00389976	0.554431	-0.00718326	0.0177935
	E	A	0.0112524	0.00389976	0.0782031	-0.00123596	0.0237408
		D	-0.00269097	0.00389976	0.898077	-0.0151794	0.00979742
		F	0.00261417	0.00389976	0.905382	-0.00987422	0.0151026
	F	A	0.00863827	0.00389976	0.198707	-0.00385012	0.0211267
		D	-0.00530513	0.00389976	0.554431	-0.0177935	0.00718326
		E	-0.00261417	0.00389976	0.905382	-0.0151026	0.00987422
Eukaryota/SAR/MAST-3	A	D	0.00558417	0.0340285	0.998293	-0.103387	0.114555
		E	-0.089663	0.0340285	0.111309	-0.198634	0.0193082
		F	0.0391362	0.0340285	0.671575	-0.069835	0.148107
	D	A	-0.00558417	0.0340285	0.998293	-0.114555	0.103387
		E	-0.0952472	0.0340285	0.0883481	-0.204218	0.013724
		F	0.033552	0.0340285	0.761263	-0.0754191	0.142523
	E	A	0.089663	0.0340285	0.111309	-0.0193082	0.198634
		D	0.0952472	0.0340285	0.0883481	-0.013724	0.204218
		F	,1287992000*	0.0340285	0.0222718	0.019828	0.23777
	F	A	-0.0391362	0.0340285	0.671575	-0.148107	0.069835
		D	-0.033552	0.0340285	0.761263	-0.142523	0.0754191
		E	-,1287992000*	0.0340285	0.0222718	-0.23777	-0.019828
Eukaryota/SAR/MAST-6	A	D	,02154507333*	0.00535779	0.0161859	0.00438754	0.0387026
		E	0.00809497	0.00535779	0.474458	-0.00906257	0.0252525
		F	-0.00641787	0.00535779	0.644837	-0.0235754	0.0107397
	D	A	-,02154507333*	0.00535779	0.0161859	-0.0387026	-0.00438754
		E	-0.0134501	0.00535779	0.132487	-0.0306076	0.00370743
		F	-,02796294000*	0.00535779	0.0035512	-0.0451205	-0.0108054
	E	A	-0.00809497	0.00535779	0.474458	-0.0252525	0.00906257
		D	0.0134501	0.00535779	0.132487	-0.00370743	0.0306076
		F	-0.0145128	0.00535779	0.100342	-0.0316704	0.0026447
	F	A	0.00641787	0.00535779	0.644837	-0.0107397	0.0235754
		D	,02796294000*	0.00535779	0.0035512	0.0108054	0.0451205
		E	0.0145128	0.00535779	0.100342	-0.0026447	0.0316704
Eukaryota/SAR/Ochrophyta	A	D	5.16173	2.24484	0.177248	-2.02705	12.3505
		E	4.20913	2.24484	0.30958	-2.97965	11.3979
		F	-1.4215	2.24484	0.918408	-8.61028	5.76728
	D	A	-5.16173	2.24484	0.177248	-12.3505	2.02705
		E	-0.9526	2.24484	0.972675	-8.14138	6.23618
		F	-6.58323	2.24484	0.0731597	-13.772	0.60555
	E	A	-4.20913	2.24484	0.30958	-11.3979	2.97965
		D	0.9526	2.24484	0.972675	-6.23618	8.14138
		F	-5.63063	2.24484	0.132881	-12.8194	1.55815
	F	A	1.4215	2.24484	0.918408	-5.76728	8.61028
		D	6.58323	2.24484	0.0731597	-0.60555	13.772
		E	5.63063	2.24484	0.132881	-1.55815	12.8194
Eukaryota/SAR/Peronosporomycetes	A	D	,396422000000000*	0.0481398	0.000163579	0.242261	0.550583
		E	,461143000000000*	0.0481398	5.4385e-05	0.306982	0.615304
		F	,461972200000000*	0.0481398	5.3669e-05	0.307812	0.616133
	D	A	-,396422000000000*	0.0481398	0.000163579	-0.550583	-0.242261
		E	0.064721	0.0481398	0.563171	-0.0894396	0.218882
		F	0.0655502	0.0481398	0.553726	-0.0886104	0.219711
	E	A	-,461143000000000*	0.0481398	5.4385e-05	-0.615304	-0.306982
		D	-0.064721	0.0481398	0.563171	-0.218882	0.0894396
		F	0.0008292	0.0481398	0.999998	-0.153331	0.15499
	F	A	-,461972200000000*	0.0481398	5.3669e-05	-0.616133	-0.307812
		D	-0.0655502	0.0481398	0.553726	-0.219711	0.0886104
		E	-0.0008292	0.0481398	0.999998	-0.15499	0.153331
Eukaryota/SAR/Pirsonia	A	D	-0.12355	0.112181	0.698701	-0.482794	0.235693
		E	-,471854733333333*	0.112181	0.0126613	-0.831099	-0.112611
		F	-0.0137831	0.112181	0.999279	-0.373027	0.345461
	D	A	0.12355	0.112181	0.698701	-0.235693	0.482794
		E	-0.348304	0.112181	0.0573637	-0.707548	0.0109395
		F	0.109767	0.112181	0.765223	-0.249477	0.469011
	E	A	,471854733333333*	0.112181	0.0126613	0.112611	0.831099
		D	0.348304	0.112181	0.0573637	-0.0109395	0.707548
		F	,458071633333333*	0.112181	0.0148989	0.0988278	0.817315
	F	A	0.0137831	0.112181	0.999279	-0.345461	0.373027
		D	-0.109767	0.112181	0.765223	-0.469011	0.249477
		E	-,458071633333333*	0.112181	0.0148989	-0.817315	-0.0988278
Eukaryota/SAR/Protalveolata	A	D	,656375333333333*	0.0502879	5.2988e-06	0.495336	0.817415
		E	,664364333333333*	0.0502879	4.83005e-06	0.503325	0.825404
		F	,688807000000000*	0.0502879	3.66078e-06	0.527768	0.849846
	D	A	-,656375333333333*	0.0502879	5.2988e-06	-0.817415	-0.495336
		E	0.007989	0.0502879	0.99845	-0.15305	0.169028
		F	0.0324317	0.0502879	0.91441	-0.128608	0.193471
	E	A	-,664364333333333*	0.0502879	4.83005e-06	-0.825404	-0.503325
		D	-0.007989	0.0502879	0.99845	-0.169028	0.15305
		F	0.0244427	0.0502879	0.960058	-0.136597	0.185482
	F	A	-,688807000000000*	0.0502879	3.66078e-06	-0.849846	-0.527768
		D	-0.0324317	0.0502879	0.91441	-0.193471	0.128608
		E	-0.0244427	0.0502879	0.960058	-0.185482	0.136597
Eukaryota/SAR/Retaria	A	D	,363270333333334*	0.0261075	3.24387e-06	0.279665	0.446876
		E	,273826000000000*	0.0261075	2.7736e-05	0.190221	0.357431
		F	,309126666666667*	0.0261075	1.11312e-05	0.225521	0.392732
	D	A	-,363270333333334*	0.0261075	3.24387e-06	-0.446876	-0.279665
		E	-,089444333333333*	0.0261075	0.0365496	-0.17305	-0.00583894
		F	-0.0541437	0.0261075	0.239808	-0.137749	0.0294617
	E	A	-,273826000000000*	0.0261075	2.7736e-05	-0.357431	-0.190221
		D	,089444333333333*	0.0261075	0.0365496	0.00583894	0.17305
		F	0.0353007	0.0261075	0.558949	-0.0483047	0.118906
	F	A	-,309126666666667*	0.0261075	1.11312e-05	-0.392732	-0.225521
		D	0.0541437	0.0261075	0.239808	-0.0294617	0.137749
		E	-0.0353007	0.0261075	0.558949	-0.118906	0.0483047
Eukaryota/Unclassified+Incertae Sedis	A	D	-0.967273	0.511001	0.302714	-2.60368	0.669131
		E	-0.468427	0.511001	0.797047	-2.10483	1.16798
		F	-1,684813333333334*	0.511001	0.04377	-3.32122	-0.0484086
	D	A	0.967273	0.511001	0.302714	-0.669131	2.60368
		E	0.498847	0.511001	0.766414	-1.13756	2.13525
		F	-0.71754	0.511001	0.530635	-2.35394	0.918865
	E	A	0.468427	0.511001	0.797047	-1.16798	2.10483
		D	-0.498847	0.511001	0.766414	-2.13525	1.13756
		F	-1.21639	0.511001	0.158622	-2.85279	0.420018
	F	A	1,684813333333334*	0.511001	0.04377	0.0484086	3.32122
		D	0.71754	0.511001	0.530635	-0.918865	2.35394
		E	1.21639	0.511001	0.158622	-0.420018	2.85279
*. The mean difference is significant at the 0.05 level.

## Sheet: Sup. Data 6 Arth & Nem. NCBI NT
Arthropoda Multiple Comparisons									Arthropoda Test of Homogeneity of Variances							Arthropoda ANOVA
Tukey HSD											Levene Statistic	df1	df2	Sig.				Sum of Squares	df	Mean Square	F	Sig.
Dependent Variable			Mean Difference (I-J)	Std. Error	Sig.	95% Confidence Interval			Arachnida/Trombidiformes/Halacaridae/Copidognathus	Based on Mean	15.9906	3	8	0.000966453		Arachnida/Trombidiformes/Halacaridae/Copidognathus	Between Groups	0.0031187	3	0.00103957	1.04132	0.425223
						Lower Bound	Upper Bound			Based on Median	1.02842	3	8	0.430108			Within Groups	0.00798653	8	0.000998316
Arachnida/Trombidiformes/Halacaridae/Copidognathus	A	D	0.0372302	0.0257981	0.509807	-0.0453845	0.119845			Based on Median and with adjusted df	1.02842	3	2	0.527428			Total	0.0111052	11
		E	0.0372302	0.0257981	0.509807	-0.0453845	0.119845			Based on trimmed mean	12.6368	3	8	0.00210452		Branchiopoda/Diplostraca/Bosminidae/Bosmina	Between Groups	0.759556	3	0.253185	705.329	4.94536e-10
		F	0.0372302	0.0257981	0.509807	-0.0453845	0.119845		Branchiopoda/Diplostraca/Bosminidae/Bosmina	Based on Mean	3.15887	3	8	0.0858789			Within Groups	0.00287168	8	0.000358961
	D	A	-0.0372302	0.0257981	0.509807	-0.119845	0.0453845			Based on Median	0.290564	3	8	0.831184			Total	0.762427	11
		E	0	0.0257981	1	-0.0826147	0.0826147			Based on Median and with adjusted df	0.290564	3	4.02683	0.831091		Branchiopoda/Diplostraca/Bosminidae/Eubosmina	Between Groups	0.0400543	3	0.0133514	223.222	4.75702e-08
		F	0	0.0257981	1	-0.0826147	0.0826147			Based on trimmed mean	2.63164	3	8	0.121778			Within Groups	0.000478499	8	5.98123e-05
	E	A	-0.0372302	0.0257981	0.509807	-0.119845	0.0453845		Branchiopoda/Diplostraca/Bosminidae/Eubosmina	Based on Mean	1.20681	3	8	0.367847			Total	0.0405328	11
		D	0	0.0257981	1	-0.0826147	0.0826147			Based on Median	1.03365	3	8	0.428121		Branchiopoda/Diplostraca/Bosminidae/zz-Unclassified	Between Groups	0.000132103	3	4.40343e-05	42.5226	2.91292e-05
		F	0	0.0257981	1	-0.0826147	0.0826147			Based on Median and with adjusted df	1.03365	3	4.12165	0.465496			Within Groups	8.2844e-06	8	1.03555e-06
	F	A	-0.0372302	0.0257981	0.509807	-0.119845	0.0453845			Based on trimmed mean	1.19754	3	8	0.370815			Total	0.000140387	11
		D	0	0.0257981	1	-0.0826147	0.0826147		Branchiopoda/Diplostraca/Bosminidae/zz-Unclassified	Based on Mean	2.69625	3	8	0.116495		Branchiopoda/Diplostraca/Daphniidae	Between Groups	0.00652887	3	0.00217629	488.324	2.13667e-09
		E	0	0.0257981	1	-0.0826147	0.0826147			Based on Median	1.36348	3	8	0.321655			Within Groups	3.56533e-05	8	4.45666e-06
Branchiopoda/Diplostraca/Bosminidae/Bosmina	A	D	-,5942516000*	0.0154696	1.10236e-09	-0.643791	-0.544713			Based on Median and with adjusted df	1.36348	3	4.12459	0.371089			Total	0.00656453	11
		E	-,5808209333*	0.0154696	1.32206e-09	-0.63036	-0.531282			Based on trimmed mean	2.6019	3	8	0.124309		Branchiopoda/Diplostraca/Podonidae/Podon	Between Groups	6.1608e-05	3	2.0536e-05	5.19588	0.027777
		F	-,5666669333*	0.0154696	1.60846e-09	-0.616206	-0.517128		Branchiopoda/Diplostraca/Daphniidae	Based on Mean	2.37114	3	8	0.146309			Within Groups	3.16189e-05	8	3.95237e-06
	D	A	,5942516000*	0.0154696	1.10236e-09	0.544713	0.643791			Based on Median	0.937436	3	8	0.466421			Total	9.3227e-05	11
		E	0.0134307	0.0154696	0.820947	-0.0361083	0.0629696			Based on Median and with adjusted df	0.937436	3	5.17824	0.486301		Copepoda/Calanoida/Acartiidae/Acartia	Between Groups	0.00758961	3	0.00252987	16.3403	0.000898334
		F	0.0275847	0.0154696	0.346733	-0.0219543	0.0771236			Based on trimmed mean	2.24781	3	8	0.160024			Within Groups	0.00123859	8	0.000154824
	E	A	,5808209333*	0.0154696	1.32206e-09	0.531282	0.63036		Branchiopoda/Diplostraca/Podonidae/Podon	Based on Mean	3.10354	3	8	0.0889685			Total	0.0088282	11
		D	-0.0134307	0.0154696	0.820947	-0.0629696	0.0361083			Based on Median	1.4962	3	8	0.287795		Copepoda/Harpacticoida/Louriniidae/Lourinia	Between Groups	0.0466966	3	0.0155655	89.8017	1.68242e-06
		F	0.014154	0.0154696	0.797915	-0.035385	0.063693			Based on Median and with adjusted df	1.4962	3	4.10109	0.341254			Within Groups	0.00138666	8	0.000173332
	F	A	,5666669333*	0.0154696	1.60846e-09	0.517128	0.616206			Based on trimmed mean	3.00157	3	8	0.0950307			Total	0.0480832	11
		D	-0.0275847	0.0154696	0.346733	-0.0771236	0.0219543		Copepoda/Calanoida/Acartiidae/Acartia	Based on Mean	4.22483	3	8	0.045798		Copepoda/Harpacticoida/Unclassified	Between Groups	0.00670223	3	0.00223408	73.3459	3.67494e-06
		E	-0.014154	0.0154696	0.797915	-0.063693	0.035385			Based on Median	1.96382	3	8	0.198074			Within Groups	0.000243676	8	3.04595e-05
Branchiopoda/Diplostraca/Bosminidae/Eubosmina	A	D	-,1222520667*	0.00631466	2.48955e-07	-0.142474	-0.10203			Based on Median and with adjusted df	1.96382	3	3.02439	0.29562			Total	0.00694591	11
		E	-,1374524000*	0.00631466	9.91546e-08	-0.157674	-0.117231			Based on trimmed mean	4.05168	3	8	0.0504073		Copepoda/Misophrioida/Misophriidae/Benthomisophria	Between Groups	0.00169905	3	0.000566349	5.76839	0.0212352
		F	-,1381414000*	0.00631466	9.53276e-08	-0.158363	-0.11792		Copepoda/Harpacticoida/Louriniidae/Lourinia	Based on Mean	11.9335	3	8	0.00253031			Within Groups	0.000785451	8	9.81814e-05
	D	A	,1222520667*	0.00631466	2.48955e-07	0.10203	0.142474			Based on Median	1.93541	3	8	0.202459			Total	0.0024845	11
		E	-0.0152003	0.00631466	0.152879	-0.0354221	0.00502142			Based on Median and with adjusted df	1.93541	3	2	0.358525		Copepoda/Siphonostomatoida/Hatschekiidae/Hatschekia	Between Groups	0.00400561	3	0.0013352	269.362	2.26362e-08
		F	-0.0158893	0.00631466	0.131407	-0.0361111	0.00433242			Based on trimmed mean	10.5161	3	8	0.0037717			Within Groups	3.96552e-05	8	4.9569e-06
	E	A	,1374524000*	0.00631466	9.91546e-08	0.117231	0.157674		Copepoda/Harpacticoida/Unclassified	Based on Mean	4.38024	3	8	0.0420988			Total	0.00404527	11
		D	0.0152003	0.00631466	0.152879	-0.00502142	0.0354221			Based on Median	3.9656	3	8	0.0529131		Copepoda/Siphonostomatoida/Megapontiidae/Hyalopontius	Between Groups	0.042443	3	0.0141477	114.656	6.5082e-07
		F	-0.000689	0.00631466	0.999494	-0.0209108	0.0195328			Based on Median and with adjusted df	3.9656	3	2.00003	0.207911			Within Groups	0.000987138	8	0.000123392
	F	A	,1381414000*	0.00631466	9.53276e-08	0.11792	0.158363			Based on trimmed mean	4.35655	3	8	0.0426382			Total	0.0434301	11
		D	0.0158893	0.00631466	0.131407	-0.00433242	0.0361111		Copepoda/Misophrioida/Misophriidae/Benthomisophria	Based on Mean	5.06344	3	8	0.0296341		Copepoda/Siphonostomatoida/Unclassified	Between Groups	0.0131621	3	0.00438738	221.3	4.92225e-08
		E	0.000689	0.00631466	0.999494	-0.0195328	0.0209108			Based on Median	3.83938	3	8	0.0568733			Within Groups	0.000158604	8	1.98255e-05
Branchiopoda/Diplostraca/Bosminidae/zz-Unclassified	A	D	-,00705159667*	0.000830883	0.000131658	-0.00971238	-0.00439082			Based on Median and with adjusted df	3.83938	3	2	0.213501			Total	0.0133208	11
		E	-,00766225000*	0.000830883	7.19345e-05	-0.010323	-0.00500147			Based on trimmed mean	4.98856	3	8	0.0307526		Hexanauplia/Siphonostomatoida/Caligidae/Caligus	Between Groups	0.0248999	3	0.00829996	84.2021	2.15834e-06
		F	-,00812226000*	0.000830883	4.6819e-05	-0.010783	-0.00546148		Copepoda/Siphonostomatoida/Hatschekiidae/Hatschekia	Based on Mean	7.51536	3	8	0.0102903			Within Groups	0.000788575	8	9.85719e-05
	D	A	,00705159667*	0.000830883	0.000131658	0.00439082	0.00971238			Based on Median	3.05582	3	8	0.0917442			Total	0.0256885	11
		E	-0.000610653	0.000830883	0.880443	-0.00327143	0.00205013			Based on Median and with adjusted df	3.05582	3	2	0.256224		Insecta/Ephemeroptera/Ephemerellidae/Teloganopsis	Between Groups	0.00108923	3	0.000363076	211.789	5.85399e-08
		F	-0.00107066	0.000830883	0.594082	-0.00373144	0.00159012			Based on trimmed mean	7.14059	3	8	0.0118946			Within Groups	1.37146e-05	8	1.71432e-06
	E	A	,00766225000*	0.000830883	7.19345e-05	0.00500147	0.010323		Copepoda/Siphonostomatoida/Megapontiidae/Hyalopontius	Based on Mean	10.757	3	8	0.00351419			Total	0.00110294	11
		D	0.000610653	0.000830883	0.880443	-0.00205013	0.00327143			Based on Median	2.1849	3	8	0.167624		Insecta/Thysanoptera/Thripidae/Stenchaetothrips	Between Groups	0.00108341	3	0.000361137	74.9624	3.37929e-06
		F	-0.00046001	0.000830883	0.942953	-0.00312079	0.00220077			Based on Median and with adjusted df	2.1849	3	2	0.329309			Within Groups	3.85407e-05	8	4.81758e-06
	F	A	,00812226000*	0.000830883	4.6819e-05	0.00546148	0.010783			Based on trimmed mean	9.68685	3	8	0.00485904			Total	0.00112195	11
		D	0.00107066	0.000830883	0.594082	-0.00159012	0.00373144		Copepoda/Siphonostomatoida/Unclassified	Based on Mean	8.70153	3	8	0.00671368		Isopoda/Trichoniscidae/Metatrichoniscoides	Between Groups	0.000123745	3	4.12482e-05	20.4135	0.000417769
		E	0.00046001	0.000830883	0.942953	-0.00220077	0.00312079			Based on Median	2.69995	3	8	0.116202			Within Groups	1.61651e-05	8	2.02063e-06
Branchiopoda/Diplostraca/Daphniidae	A	D	-,052896910000000*	0.00172369	6.56085e-09	-0.0584168	-0.047377			Based on Median and with adjusted df	2.69995	3	2	0.281804			Total	0.00013991	11
		E	-,051028743333333*	0.00172369	8.7259e-09	-0.0565486	-0.0455089			Based on trimmed mean	8.11381	3	8	0.00824911		Unclassified Arthropoda	Between Groups	0.000196352	3	6.54506e-05	2.81832	0.107262
		F	-,056986343333333*	0.00172369	3.63299e-09	-0.0625062	-0.0514665		Hexanauplia/Siphonostomatoida/Caligidae/Caligus	Based on Mean	9.39204	3	8	0.00533818			Within Groups	0.000185786	8	2.32233e-05
	D	A	,052896910000000*	0.00172369	6.56085e-09	0.047377	0.0584168			Based on Median	2.50485	3	8	0.133029			Total	0.000382138	11
		E	0.00186817	0.00172369	0.708381	-0.00365169	0.00738803			Based on Median and with adjusted df	2.50485	3	2.00001	0.298104		Other	Between Groups	0.0434925	3	0.0144975	227.375	4.42308e-08
		F	-0.00408943	0.00172369	0.160358	-0.00960929	0.00143043			Based on trimmed mean	8.65645	3	8	0.00681807			Within Groups	0.000510082	8	6.37602e-05
	E	A	,051028743333333*	0.00172369	8.7259e-09	0.0455089	0.0565486		Insecta/Ephemeroptera/Ephemerellidae/Teloganopsis	Based on Mean	2.18715	3	8	0.167346			Total	0.0440026	11
		D	-0.00186817	0.00172369	0.708381	-0.00738803	0.00365169			Based on Median	0.977342	3	8	0.450088
		F	-,005957600000000*	0.00172369	0.0350387	-0.0114775	-0.00043774			Based on Median and with adjusted df	0.977342	3	5.42582	0.468578
	F	A	,056986343333333*	0.00172369	3.63299e-09	0.0514665	0.0625062			Based on trimmed mean	2.09269	3	8	0.179579
		D	0.00408943	0.00172369	0.160358	-0.00143043	0.00960929		Insecta/Thysanoptera/Thripidae/Stenchaetothrips	Based on Mean	4.34066	3	8	0.0430047
		E	,005957600000000*	0.00172369	0.0350387	0.00043774	0.0114775			Based on Median	0.740355	3	8	0.55717
Branchiopoda/Diplostraca/Podonidae/Podon	A	D	-,00612499500*	0.00162324	0.0226309	-0.0113232	-0.000926806			Based on Median and with adjusted df	0.740355	3	4.51054	0.575924
		E	-0.00252191	0.00162324	0.452801	-0.0077201	0.00267628			Based on trimmed mean	3.85445	3	8	0.0563817
		F	-0.0043353	0.00162324	0.105846	-0.00953349	0.000862887		Isopoda/Trichoniscidae/Metatrichoniscoides	Based on Mean	3.59905	3	8	0.0654834
	D	A	,00612499500*	0.00162324	0.0226309	0.000926806	0.0113232			Based on Median	0.676198	3	8	0.590585
		E	0.00360309	0.00162324	0.197476	-0.0015951	0.00880128			Based on Median and with adjusted df	0.676198	3	4.27015	0.608188
		F	0.00178969	0.00162324	0.698039	-0.0034085	0.00698788			Based on trimmed mean	3.24045	3	8	0.0815616
	E	A	0.00252191	0.00162324	0.452801	-0.00267628	0.0077201		Unclassified Arthropoda	Based on Mean	7.10022	3	8	0.0120855
		D	-0.00360309	0.00162324	0.197476	-0.00880128	0.0015951			Based on Median	2.34847	3	8	0.148719
		F	-0.00181339	0.00162324	0.68994	-0.00701158	0.00338479			Based on Median and with adjusted df	2.34847	3	2.05672	0.307976
	F	A	0.0043353	0.00162324	0.105846	-0.000862887	0.00953349			Based on trimmed mean	6.65314	3	8	0.014478
		D	-0.00178969	0.00162324	0.698039	-0.00698788	0.0034085		Other	Based on Mean	1.70474	3	8	0.242772
		E	0.00181339	0.00162324	0.68994	-0.00338479	0.00701158			Based on Median	0.955084	3	8	0.459118
Copepoda/Calanoida/Acartiidae/Acartia	A	D	,05278890000*	0.0101595	0.0036505	0.0202545	0.0853233			Based on Median and with adjusted df	0.955084	3	4.63121	0.485803
		E	,05606100667*	0.0101595	0.00250098	0.0235266	0.0885954			Based on trimmed mean	1.65304	3	8	0.253096
		F	,06335847500*	0.0101595	0.00112599	0.0308241	0.0958929
	D	A	-,05278890000*	0.0101595	0.0036505	-0.0853233	-0.0202545
		E	0.00327211	0.0101595	0.987589	-0.0292623	0.0358065
		F	0.0105696	0.0101595	0.732148	-0.0219648	0.043104
	E	A	-,05606100667*	0.0101595	0.00250098	-0.0885954	-0.0235266
		D	-0.00327211	0.0101595	0.987589	-0.0358065	0.0292623
		F	0.00729747	0.0101595	0.887138	-0.0252369	0.0398319
	F	A	-,06335847500*	0.0101595	0.00112599	-0.0958929	-0.0308241
		D	-0.0105696	0.0101595	0.732148	-0.043104	0.0219648
		E	-0.00729747	0.0101595	0.887138	-0.0398319	0.0252369
Copepoda/Harpacticoida/Louriniidae/Lourinia	A	D	,14406433333*	0.0107496	4.32794e-06	0.10964	0.178488
		E	,14406433333*	0.0107496	4.32794e-06	0.10964	0.178488
		F	,14405907717*	0.0107496	4.32915e-06	0.109635	0.178483
	D	A	-,14406433333*	0.0107496	4.32794e-06	-0.178488	-0.10964
		E	0	0.0107496	1	-0.0344241	0.0344241
		F	-5.25617e-06	0.0107496	1	-0.0344294	0.0344189
	E	A	-,14406433333*	0.0107496	4.32794e-06	-0.178488	-0.10964
		D	0	0.0107496	1	-0.0344241	0.0344241
		F	-5.25617e-06	0.0107496	1	-0.0344294	0.0344189
	F	A	-,14405907717*	0.0107496	4.32915e-06	-0.178483	-0.109635
		D	5.25617e-06	0.0107496	1	-0.0344189	0.0344294
		E	5.25617e-06	0.0107496	1	-0.0344189	0.0344294
Copepoda/Harpacticoida/Unclassified	A	D	,05458160050*	0.00450625	9.3693e-06	0.040151	0.0690122
		E	,05457757703*	0.00450625	9.37455e-06	0.040147	0.0690082
		F	,05457514167*	0.00450625	9.37773e-06	0.0401445	0.0690058
	D	A	-,05458160050*	0.00450625	9.3693e-06	-0.0690122	-0.040151
		E	-4.02347e-06	0.00450625	1	-0.0144346	0.0144266
		F	-6.45883e-06	0.00450625	1	-0.0144371	0.0144241
	E	A	-,05457757703*	0.00450625	9.37455e-06	-0.0690082	-0.040147
		D	4.02347e-06	0.00450625	1	-0.0144266	0.0144346
		F	-2.43537e-06	0.00450625	1	-0.014433	0.0144282
	F	A	-,05457514167*	0.00450625	9.37773e-06	-0.0690058	-0.0401445
		D	6.45883e-06	0.00450625	1	-0.0144241	0.0144371
		E	2.43537e-06	0.00450625	1	-0.0144282	0.014433
Copepoda/Misophrioida/Misophriidae/Benthomisophria	A	D	,02747966333*	0.00809038	0.0380809	0.00157142	0.0533879
		E	,02747966333*	0.00809038	0.0380809	0.00157142	0.0533879
		F	,02747966333*	0.00809038	0.0380809	0.00157142	0.0533879
	D	A	-,02747966333*	0.00809038	0.0380809	-0.0533879	-0.00157142
		E	0	0.00809038	1	-0.0259082	0.0259082
		F	0	0.00809038	1	-0.0259082	0.0259082
	E	A	-,02747966333*	0.00809038	0.0380809	-0.0533879	-0.00157142
		D	0	0.00809038	1	-0.0259082	0.0259082
		F	0	0.00809038	1	-0.0259082	0.0259082
	F	A	-,02747966333*	0.00809038	0.0380809	-0.0533879	-0.00157142
		D	0	0.00809038	1	-0.0259082	0.0259082
		E	0	0.00809038	1	-0.0259082	0.0259082
Copepoda/Siphonostomatoida/Hatschekiidae/Hatschekia	A	D	,0421932667*	0.00181786	5.9791e-08	0.0363719	0.0480147
		E	,0421932667*	0.00181786	5.9791e-08	0.0363719	0.0480147
		F	,0421932667*	0.00181786	5.9791e-08	0.0363719	0.0480147
	D	A	-,0421932667*	0.00181786	5.9791e-08	-0.0480147	-0.0363719
		E	0	0.00181786	1	-0.00582142	0.00582142
		F	0	0.00181786	1	-0.00582142	0.00582142
	E	A	-,0421932667*	0.00181786	5.9791e-08	-0.0480147	-0.0363719
		D	0	0.00181786	1	-0.00582142	0.00582142
		F	0	0.00181786	1	-0.00582142	0.00582142
	F	A	-,0421932667*	0.00181786	5.9791e-08	-0.0480147	-0.0363719
		D	0	0.00181786	1	-0.00582142	0.00582142
		E	0	0.00181786	1	-0.00582142	0.00582142
Copepoda/Siphonostomatoida/Megapontiidae/Hyalopontius	A	D	,137344667*	0.00906981	1.68851e-06	0.1083	0.166389
		E	,137344667*	0.00906981	1.68851e-06	0.1083	0.166389
		F	,137344667*	0.00906981	1.68851e-06	0.1083	0.166389
	D	A	-,137344667*	0.00906981	1.68851e-06	-0.166389	-0.1083
		E	0	0.00906981	1	-0.0290447	0.0290447
		F	0	0.00906981	1	-0.0290447	0.0290447
	E	A	-,137344667*	0.00906981	1.68851e-06	-0.166389	-0.1083
		D	0	0.00906981	1	-0.0290447	0.0290447
		F	0	0.00906981	1	-0.0290447	0.0290447
	F	A	-,137344667*	0.00906981	1.68851e-06	-0.166389	-0.1083
		D	0	0.00906981	1	-0.0290447	0.0290447
		E	0	0.00906981	1	-0.0290447	0.0290447
Copepoda/Siphonostomatoida/Unclassified	A	D	,0764842667*	0.00363552	1.29634e-07	0.0648421	0.0881265
		E	,0764842667*	0.00363552	1.29634e-07	0.0648421	0.0881265
		F	,0764842667*	0.00363552	1.29634e-07	0.0648421	0.0881265
	D	A	-,0764842667*	0.00363552	1.29634e-07	-0.0881265	-0.0648421
		E	0	0.00363552	1	-0.0116422	0.0116422
		F	0	0.00363552	1	-0.0116422	0.0116422
	E	A	-,0764842667*	0.00363552	1.29634e-07	-0.0881265	-0.0648421
		D	0	0.00363552	1	-0.0116422	0.0116422
		F	0	0.00363552	1	-0.0116422	0.0116422
	F	A	-,0764842667*	0.00363552	1.29634e-07	-0.0881265	-0.0648421
		D	0	0.00363552	1	-0.0116422	0.0116422
		E	0	0.00363552	1	-0.0116422	0.0116422
Hexanauplia/Siphonostomatoida/Caligidae/Caligus	A	D	,10520532920*	0.00810645	5.53562e-06	0.0792456	0.131165
		E	,10517486200*	0.00810645	5.5479e-06	0.0792151	0.131135
		F	,10521372103*	0.00810645	5.53224e-06	0.079254	0.131173
	D	A	-,10520532920*	0.00810645	5.53562e-06	-0.131165	-0.0792456
		E	-3.04672e-05	0.00810645	1	-0.0259902	0.0259293
		F	8.39183e-06	0.00810645	1	-0.0259513	0.0259681
	E	A	-,10517486200*	0.00810645	5.5479e-06	-0.131135	-0.0792151
		D	3.04672e-05	0.00810645	1	-0.0259293	0.0259902
		F	3.8859e-05	0.00810645	1	-0.0259209	0.0259986
	F	A	-,10521372103*	0.00810645	5.53224e-06	-0.131173	-0.079254
		D	-8.39183e-06	0.00810645	1	-0.0259681	0.0259513
		E	-3.8859e-05	0.00810645	1	-0.0259986	0.0259209
Insecta/Ephemeroptera/Ephemerellidae/Teloganopsis	A	D	-,02099601667*	0.00106906	2.22474e-07	-0.0244195	-0.0175725
		E	-,02065668333*	0.00106906	2.52789e-07	-0.0240802	-0.0172332
		F	-,02380795000*	0.00106906	8.28349e-08	-0.0272314	-0.0203845
	D	A	,02099601667*	0.00106906	2.22474e-07	0.0175725	0.0244195
		E	0.000339333	0.00106906	0.988102	-0.00308416	0.00376283
		F	-0.00281193	0.00106906	0.112037	-0.00623543	0.000611564
	E	A	,02065668333*	0.00106906	2.52789e-07	0.0172332	0.0240802
		D	-0.000339333	0.00106906	0.988102	-0.00376283	0.00308416
		F	-0.00315127	0.00106906	0.0716146	-0.00657476	0.000272231
	F	A	,02380795000*	0.00106906	8.28349e-08	0.0203845	0.0272314
		D	0.00281193	0.00106906	0.112037	-0.000611564	0.00623543
		E	0.00315127	0.00106906	0.0716146	-0.000272231	0.00657476
Insecta/Thysanoptera/Thripidae/Stenchaetothrips	A	D	-,02120175000*	0.00179213	1.1203e-05	-0.0269408	-0.0154627
		E	-,02107375000*	0.00179213	1.17291e-05	-0.0268128	-0.0153347
		F	-,02327585000*	0.00179213	5.50356e-06	-0.0290149	-0.0175368
	D	A	,02120175000*	0.00179213	1.1203e-05	0.0154627	0.0269408
		E	0.000128	0.00179213	0.999858	-0.00561102	0.00586702
		F	-0.0020741	0.00179213	0.66753	-0.00781312	0.00366492
	E	A	,02107375000*	0.00179213	1.17291e-05	0.0153347	0.0268128
		D	-0.000128	0.00179213	0.999858	-0.00586702	0.00561102
		F	-0.0022021	0.00179213	0.627512	-0.00794112	0.00353692
	F	A	,02327585000*	0.00179213	5.50356e-06	0.0175368	0.0290149
		D	0.0020741	0.00179213	0.66753	-0.00366492	0.00781312
		E	0.0022021	0.00179213	0.627512	-0.00353692	0.00794112
Isopoda/Trichoniscidae/Metatrichoniscoides	A	D	-,00754484067*	0.00116064	0.000852281	-0.0112616	-0.00382806
		E	-,00715759400*	0.00116064	0.00121307	-0.0108744	-0.00344081
		F	-,00752030733*	0.00116064	0.000871234	-0.0112371	-0.00380352
	D	A	,00754484067*	0.00116064	0.000852281	0.00382806	0.0112616
		E	0.000387247	0.00116064	0.986254	-0.00332954	0.00410403
		F	2.45333e-05	0.00116064	0.999996	-0.00369225	0.00374132
	E	A	,00715759400*	0.00116064	0.00121307	0.00344081	0.0108744
		D	-0.000387247	0.00116064	0.986254	-0.00410403	0.00332954
		F	-0.000362713	0.00116064	0.988627	-0.0040795	0.00335407
	F	A	,00752030733*	0.00116064	0.000871234	0.00380352	0.0112371
		D	-2.45333e-05	0.00116064	0.999996	-0.00374132	0.00369225
		E	0.000362713	0.00116064	0.988627	-0.00335407	0.0040795
Unclassified Arthropoda	A	D	0.0095197	0.00393474	0.150315	-0.00308072	0.0221201
		E	0.00989993	0.00393474	0.131449	-0.0027005	0.0225004
		F	0.00830793	0.00393474	0.228219	-0.0042925	0.0209084
	D	A	-0.0095197	0.00393474	0.150315	-0.0221201	0.00308072
		E	0.000380227	0.00393474	0.999648	-0.0122202	0.0129807
		F	-0.00121178	0.00393474	0.9891	-0.0138122	0.0113886
	E	A	-0.00989993	0.00393474	0.131449	-0.0225004	0.0027005
		D	-0.000380227	0.00393474	0.999648	-0.0129807	0.0122202
		F	-0.001592	0.00393474	0.976122	-0.0141924	0.0110084
	F	A	-0.00830793	0.00393474	0.228219	-0.0209084	0.0042925
		D	0.00121178	0.00393474	0.9891	-0.0113886	0.0138122
		E	0.001592	0.00393474	0.976122	-0.0110084	0.0141924
Other	A	D	,1454274000*	0.00651973	8.17961e-08	0.124549	0.166306
		E	,1378642333*	0.00651973	1.24535e-07	0.116986	0.158743
		F	,1326092333*	0.00651973	1.69015e-07	0.111731	0.153488
	D	A	-,1454274000*	0.00651973	8.17961e-08	-0.166306	-0.124549
		E	-0.00756317	0.00651973	0.666018	-0.0284416	0.0133153
		F	-0.0128182	0.00651973	0.275849	-0.0336966	0.00806029
	E	A	-,1378642333*	0.00651973	1.24535e-07	-0.158743	-0.116986
		D	0.00756317	0.00651973	0.666018	-0.0133153	0.0284416
		F	-0.005255	0.00651973	0.849947	-0.0261335	0.0156235
	F	A	-,1326092333*	0.00651973	1.69015e-07	-0.153488	-0.111731
		D	0.0128182	0.00651973	0.275849	-0.00806029	0.0336966
		E	0.005255	0.00651973	0.849947	-0.0156235	0.0261335
*. The mean difference is significant at the 0.05 level.
Nematoda Multiple Comparisons									Nematoda Test of Homogeneity of Variances							Nematoda ANOVA
Tukey HSD											Levene Statistic	df1	df2	Sig.				Sum of Squares	df	Mean Square	F	Sig.
Dependent Variable			Mean Difference (I-J)	Std. Error	Sig.	95% Confidence Interval			Axonolaimidae/Axonolaimus	Based on Mean	4.94643	3	8	0.0314051		Axonolaimidae/Axonolaimus	Between Groups	0.00852482	3	0.00284161	16.2244	0.000920222
						Lower Bound	Upper Bound			Based on Median	3.86875	3	8	0.0559197			Within Groups	0.00140115	8	0.000175144
Axonolaimidae/Axonolaimus	A	D	,0615533000*	0.0108057	0.00203973	0.0269497	0.0961569			Based on Median and with adjusted df	3.86875	3	2	0.212174			Total	0.00992597	11
		E	,0615533000*	0.0108057	0.00203973	0.0269497	0.0961569			Based on trimmed mean	4.88136	3	8	0.0324469		Axonolaimidae/Unclassified	Between Groups	4.92025e-05	3	1.64008e-05	14.8727	0.00123231
		F	,0615533000*	0.0108057	0.00203973	0.0269497	0.0961569		Axonolaimidae/Unclassified	Based on Mean	4.86769	3	8	0.0326713			Within Groups	8.822e-06	8	1.10275e-06
	D	A	-,0615533000*	0.0108057	0.00203973	-0.0961569	-0.0269497			Based on Median	3.88735	3	8	0.0553262			Total	5.80245e-05	11
		E	0	0.0108057	1	-0.0346036	0.0346036			Based on Median and with adjusted df	3.88735	3	2	0.211342		Chromadoridae/Chromadorita	Between Groups	0.000261247	3	8.70823e-05	3.26816	0.0801562
		F	0	0.0108057	1	-0.0346036	0.0346036			Based on trimmed mean	4.809	3	8	0.0336564			Within Groups	0.000213165	8	2.66457e-05
	E	A	-,0615533000*	0.0108057	0.00203973	-0.0961569	-0.0269497		Chromadoridae/Chromadorita	Based on Mean	4.91137	3	8	0.0319611			Total	0.000474412	11
		D	0	0.0108057	1	-0.0346036	0.0346036			Based on Median	3.48676	3	8	0.0700581		Chromadoridae/Unclassified	Between Groups	0.00525419	3	0.0017514	38.6498	4.15875e-05
		F	0	0.0108057	1	-0.0346036	0.0346036			Based on Median and with adjusted df	3.48676	3	2.09096	0.223022			Within Groups	0.000362516	8	4.53145e-05
	F	A	-,0615533000*	0.0108057	0.00203973	-0.0961569	-0.0269497			Based on trimmed mean	4.82263	3	8	0.0334245			Total	0.0056167	11
		D	0	0.0108057	1	-0.0346036	0.0346036		Chromadoridae/Unclassified	Based on Mean	9.52432	3	8	0.00511622		Comesomatidae/Sabatieria	Between Groups	0.212991	3	0.070997	4.41191	0.0413912
		E	0	0.0108057	1	-0.0346036	0.0346036			Based on Median	1.17436	3	8	0.378359			Within Groups	0.128737	8	0.0160921
Axonolaimidae/Unclassified	A	D	,00467630000*	0.000857419	0.00269385	0.00193054	0.00742206			Based on Median and with adjusted df	1.17436	3	3.01907	0.448413			Total	0.341728	11
		E	,00467630000*	0.000857419	0.00269385	0.00193054	0.00742206			Based on trimmed mean	8.15154	3	8	0.00813815		Criconematidae/Lobocriconema	Between Groups	2.6589e-05	3	8.86301e-06	18.2148	0.000620155
		F	,00467630000*	0.000857419	0.00269385	0.00193054	0.00742206		Comesomatidae/Sabatieria	Based on Mean	2.83292	3	8	0.106219			Within Groups	3.89266e-06	8	4.86582e-07
	D	A	-,00467630000*	0.000857419	0.00269385	-0.00742206	-0.00193054			Based on Median	2.45944	3	8	0.137367			Total	3.04817e-05	11
		E	0	0.000857419	1	-0.00274576	0.00274576			Based on Median and with adjusted df	2.45944	3	3.50915	0.21861		Cucullanidae/Unclassified	Between Groups	0.00112641	3	0.000375469	1.6162	0.260773
		F	0	0.000857419	1	-0.00274576	0.00274576			Based on trimmed mean	2.81181	3	8	0.107731			Within Groups	0.00185852	8	0.000232315
	E	A	-,00467630000*	0.000857419	0.00269385	-0.00742206	-0.00193054		Criconematidae/Lobocriconema	Based on Mean	1.5466	3	8	0.276058			Total	0.00298493	11
		D	0	0.000857419	1	-0.00274576	0.00274576			Based on Median	0.367756	3	8	0.778455		Cyatholaimidae/Cyatholaimus	Between Groups	0.00175727	3	0.000585758	57.2655	9.47243e-06
		F	0	0.000857419	1	-0.00274576	0.00274576			Based on Median and with adjusted df	0.367756	3	5.42865	0.779737			Within Groups	8.18304e-05	8	1.02288e-05
	F	A	-,00467630000*	0.000857419	0.00269385	-0.00742206	-0.00193054			Based on trimmed mean	1.4157	3	8	0.307795			Total	0.0018391	11
		D	0	0.000857419	1	-0.00274576	0.00274576		Cucullanidae/Unclassified	Based on Mean	11.6246	3	8	0.00275117		Cyatholaimidae/Paracanthonchus	Between Groups	0.0016594	3	0.000553135	304.901	1.38581e-08
		E	0	0.000857419	1	-0.00274576	0.00274576			Based on Median	1.68239	3	8	0.247172			Within Groups	1.45132e-05	8	1.81415e-06
Chromadoridae/Chromadorita	A	D	0.00828151	0.00421471	0.276257	-0.00521547	0.0217785			Based on Median and with adjusted df	1.68239	3	2.01356	0.392922			Total	0.00167392	11
		E	0.0114065	0.00421471	0.100679	-0.00209052	0.0249034			Based on trimmed mean	10.1327	3	8	0.00423192		Cyatholaimidae/Paracyatholaimus	Between Groups	4.37344e-05	3	1.45781e-05	3.62532	0.0644669
		F	0.0114065	0.00421471	0.100679	-0.00209052	0.0249034		Cyatholaimidae/Cyatholaimus	Based on Mean	5.69331	3	8	0.0219747			Within Groups	3.21696e-05	8	4.0212e-06
	D	A	-0.00828151	0.00421471	0.276257	-0.0217785	0.00521547			Based on Median	0.70318	3	8	0.576291			Total	7.5904e-05	11
		E	0.00312495	0.00421471	0.877783	-0.010372	0.0166219			Based on Median and with adjusted df	0.70318	3	2.78214	0.614063		Cyatholaimidae/Unclassified	Between Groups	0.025784	3	0.00859468	439.672	3.24269e-09
		F	0.00312495	0.00421471	0.877783	-0.010372	0.0166219			Based on trimmed mean	4.94865	3	8	0.0313702			Within Groups	0.000156384	8	1.95479e-05
	E	A	-0.0114065	0.00421471	0.100679	-0.0249034	0.00209052		Cyatholaimidae/Paracanthonchus	Based on Mean	6.90607	3	8	0.0130587			Total	0.0259404	11
		D	-0.00312495	0.00421471	0.877783	-0.0166219	0.010372			Based on Median	2.5813	3	8	0.1261		Desmodoridae/Leptonemella	Between Groups	0.000582456	3	0.000194152	27.6353	0.000142307
		F	0	0.00421471	1	-0.013497	0.013497			Based on Median and with adjusted df	2.5813	3	2.24646	0.272194			Within Groups	5.6204e-05	8	7.02551e-06
	F	A	-0.0114065	0.00421471	0.100679	-0.0249034	0.00209052			Based on trimmed mean	6.52601	3	8	0.015264			Total	0.00063866	11
		D	-0.00312495	0.00421471	0.877783	-0.0166219	0.010372		Cyatholaimidae/Paracyatholaimus	Based on Mean	14.7145	3	8	0.00127697		Leptolaimidae/Alaimella	Between Groups	0.000121846	3	4.06154e-05	38.4332	4.2465e-05
		E	0	0.00421471	1	-0.013497	0.013497			Based on Median	1.40482	3	8	0.310623			Within Groups	8.45423e-06	8	1.05678e-06
Chromadoridae/Unclassified	A	D	-,03490544333*	0.00549633	0.000997201	-0.0525066	-0.0173043			Based on Median and with adjusted df	1.40482	3	2	0.441519			Total	0.000130301	11
		E	0.016254	0.00549633	0.0706562	-0.0013472	0.0338552			Based on trimmed mean	12.2122	3	8	0.00234978		Leptolaimidae/Leptolaimus	Between Groups	0.00150548	3	0.000501828	15.5831	0.00105417
		F	0.016433	0.00549633	0.0674778	-0.00116816	0.0340342		Cyatholaimidae/Unclassified	Based on Mean	5.38176	3	8	0.025408			Within Groups	0.000257626	8	3.22033e-05
	D	A	,03490544333*	0.00549633	0.000997201	0.0173043	0.0525066			Based on Median	2.19462	3	8	0.166422			Total	0.00176311	11
		E	,05115942067*	0.00549633	6.71924e-05	0.0335582	0.0687606			Based on Median and with adjusted df	2.19462	3	2.80117	0.277117		Leptolaimidae/Paraplectonema	Between Groups	0.000153315	3	5.11051e-05	0.977045	0.450207
		F	,05133846667*	0.00549633	6.54902e-05	0.0337373	0.0689396			Based on trimmed mean	5.1153	3	8	0.0288891			Within Groups	0.000418446	8	5.23058e-05
	E	A	-0.016254	0.00549633	0.0706562	-0.0338552	0.0013472		Desmodoridae/Leptonemella	Based on Mean	7.61719	3	8	0.00990181			Total	0.000571761	11
		D	-,05115942067*	0.00549633	6.71924e-05	-0.0687606	-0.0335582			Based on Median	0.543759	3	8	0.665889		Leptolaimidae/Unclassified	Between Groups	2.81472e-05	3	9.38239e-06	5.54289	0.0235551
		F	0.000179046	0.00549633	0.999986	-0.0174221	0.0177802			Based on Median and with adjusted df	0.543759	3	3.76678	0.679377			Within Groups	1.35415e-05	8	1.69269e-06
	F	A	-0.016433	0.00549633	0.0674778	-0.0340342	0.00116816			Based on trimmed mean	6.12004	3	8	0.0181574			Total	4.16887e-05	11
		D	-,05133846667*	0.00549633	6.54902e-05	-0.0689396	-0.0337373		Leptolaimidae/Alaimella	Based on Mean	11.6269	3	8	0.00274948		Linhomoeidae/Desmolaimus	Between Groups	0.0308641	3	0.010288	1.75329	0.233534
		E	-0.000179046	0.00549633	0.999986	-0.0177802	0.0174221			Based on Median	1.99869	3	8	0.192851			Within Groups	0.0469426	8	0.00586783
Comesomatidae/Sabatieria	A	D	-0.17655	0.103576	0.380997	-0.508238	0.155139			Based on Median and with adjusted df	1.99869	3	2	0.350641			Total	0.0778067	11
		E	-0.0268099	0.103576	0.993437	-0.358498	0.304878			Based on trimmed mean	10.3057	3	8	0.00401607		Linhomoeidae/Unclassified	Between Groups	0.015675	3	0.005225	1.59201	0.265968
		F	-,33335127433*	0.103576	0.0488834	-0.66504	-0.00166304		Leptolaimidae/Leptolaimus	Based on Mean	9.29343	3	8	0.00551151			Within Groups	0.026256	8	0.00328201
	D	A	0.17655	0.103576	0.380997	-0.155139	0.508238			Based on Median	0.798687	3	8	0.528485			Total	0.041931	11
		E	0.14974	0.103576	0.508451	-0.181949	0.481428			Based on Median and with adjusted df	0.798687	3	3.83912	0.557671		Microlaimidae/Calomicrolaimus	Between Groups	0.00874434	3	0.00291478	122.8	4.9789e-07
		F	-0.156802	0.103576	0.472923	-0.48849	0.174887			Based on trimmed mean	7.62913	3	8	0.00985748			Within Groups	0.000189887	8	2.37359e-05
	E	A	0.0268099	0.103576	0.993437	-0.304878	0.358498		Leptolaimidae/Paraplectonema	Based on Mean	15.4847	3	8	0.00107684			Total	0.00893423	11
		D	-0.14974	0.103576	0.508451	-0.481428	0.181949			Based on Median	0.965768	3	8	0.454758		Microlaimidae/Microlaimus	Between Groups	0.00104531	3	0.000348437	42.9085	2.81609e-05
		F	-0.306541	0.103576	0.0704245	-0.63823	0.0251469			Based on Median and with adjusted df	0.965768	3	2.003	0.544817			Within Groups	6.49636e-05	8	8.12045e-06
	F	A	,33335127433*	0.103576	0.0488834	0.00166304	0.66504			Based on trimmed mean	12.2074	3	8	0.00235274			Total	0.00111027	11
		D	0.156802	0.103576	0.472923	-0.174887	0.48849		Leptolaimidae/Unclassified	Based on Mean	4.81789	3	8	0.0335049		Microlaimidae/Unclassified	Between Groups	0.00320565	3	0.00106855	44.133	2.53435e-05
		E	0.306541	0.103576	0.0704245	-0.0251469	0.63823			Based on Median	2.47473	3	8	0.135888			Within Groups	0.000193696	8	2.4212e-05
Criconematidae/Lobocriconema	A	D	,00339671667*	0.000569551	0.0015132	0.00157281	0.00522062			Based on Median and with adjusted df	2.47473	3	3.14685	0.231549			Total	0.00339935	11
		E	,00377782600*	0.000569551	0.00074341	0.00195392	0.00560173			Based on trimmed mean	4.65674	3	8	0.0363902		Monhysteridae/Halomonhystera	Between Groups	1.14885	3	0.382951	148.353	2.37548e-07
		F	,00292239133*	0.000569551	0.00394601	0.00109849	0.00474629		Linhomoeidae/Desmolaimus	Based on Mean	8.87933	3	8	0.00632087			Within Groups	0.0206508	8	0.00258135
	D	A	-,00339671667*	0.000569551	0.0015132	-0.00522062	-0.00157281			Based on Median	1.69326	3	8	0.245019			Total	1.16951	11
		E	0.000381109	0.000569551	0.905818	-0.00144279	0.00220501			Based on Median and with adjusted df	1.69326	3	2.20404	0.378441		Neodiplogasteridae/Fictor	Between Groups	0.0111521	3	0.00371738	13.3252	0.00177108
		F	-0.000474325	0.000569551	0.837699	-0.00229823	0.00134958			Based on trimmed mean	7.94755	3	8	0.00876113			Within Groups	0.0022318	8	0.000278975
	E	A	-,00377782600*	0.000569551	0.00074341	-0.00560173	-0.00195392		Linhomoeidae/Unclassified	Based on Mean	8.23003	3	8	0.00791321			Total	0.0133839	11
		D	-0.000381109	0.000569551	0.905818	-0.00220501	0.00144279			Based on Median	1.54174	3	8	0.277164		Neotylenchidae/Fergusobia	Between Groups	0.000928005	3	0.000309335	53.7474	1.20518e-05
		F	-0.000855435	0.000569551	0.479049	-0.00267934	0.000968468			Based on Median and with adjusted df	1.54174	3	2.21072	0.403249			Within Groups	4.60428e-05	8	5.75535e-06
	F	A	-,00292239133*	0.000569551	0.00394601	-0.00474629	-0.00109849			Based on trimmed mean	7.36709	3	8	0.0108907			Total	0.000974047	11
		D	0.000474325	0.000569551	0.837699	-0.00134958	0.00229823		Microlaimidae/Calomicrolaimus	Based on Mean	11.1127	3	8	0.0031729		Oxystominidae/Halalaimus	Between Groups	5.52148e-05	3	1.84049e-05	7.96277	0.00871264
		E	0.000855435	0.000569551	0.479049	-0.000968468	0.00267934			Based on Median	1.85013	3	8	0.216345			Within Groups	1.8491e-05	8	2.31137e-06
Cucullanidae/Unclassified	A	D	0.00050799	0.0124449	0.999973	-0.0393451	0.0403611			Based on Median and with adjusted df	1.85013	3	2.03827	0.366869			Total	7.37058e-05	11
		E	0.00262579	0.0124449	0.996404	-0.0372273	0.0424789			Based on trimmed mean	9.81622	3	8	0.00466578		Rhabditidae/Cephaloboides	Between Groups	0.00100437	3	0.000334792	1.4014	0.311521
		F	-0.0212142	0.0124449	0.380949	-0.0610673	0.0186389		Microlaimidae/Microlaimus	Based on Mean	4.16418	3	8	0.0473506			Within Groups	0.00191119	8	0.000238899
	D	A	-0.00050799	0.0124449	0.999973	-0.0403611	0.0393451			Based on Median	1.51186	3	8	0.284085			Total	0.00291556	11
		E	0.0021178	0.0124449	0.998098	-0.0377353	0.0419709			Based on Median and with adjusted df	1.51186	3	4.05956	0.338909		Strongyloididae/Strongyloides	Between Groups	0.00759948	3	0.00253316	14.1329	0.00145964
		F	-0.0217222	0.0124449	0.362881	-0.0615753	0.0181309			Based on trimmed mean	3.93604	3	8	0.0538092			Within Groups	0.00143391	8	0.000179239
	E	A	-0.00262579	0.0124449	0.996404	-0.0424789	0.0372273		Microlaimidae/Unclassified	Based on Mean	8.52144	3	8	0.00714309			Total	0.00903339	11
		D	-0.0021178	0.0124449	0.998098	-0.0419709	0.0377353			Based on Median	2.55013	3	8	0.12887		Tubolaimoididae/Tubolaimoides	Between Groups	0.000643041	3	0.000214347	21.052	0.000375083
		F	-0.02384	0.0124449	0.294154	-0.0636931	0.0160131			Based on Median and with adjusted df	2.55013	3	2.02155	0.292344			Within Groups	8.14543e-05	8	1.01818e-05
	F	A	0.0212142	0.0124449	0.380949	-0.0186389	0.0610673			Based on trimmed mean	7.92357	3	8	0.00883822			Total	0.000724495	11
		D	0.0217222	0.0124449	0.362881	-0.0181309	0.0615753		Monhysteridae/Halomonhystera	Based on Mean	4.95204	3	8	0.0313172		Xyalidae/Daptonema	Between Groups	0.000197864	3	6.59547e-05	3.4068	0.0735587
		E	0.02384	0.0124449	0.294154	-0.0160131	0.0636931			Based on Median	2.18962	3	8	0.16704			Within Groups	0.000154878	8	1.93597e-05
Cyatholaimidae/Cyatholaimus	A	D	,02572000333*	0.00261136	4.42824e-05	0.0173575	0.0340825			Based on Median and with adjusted df	2.18962	3	3.13088	0.262432			Total	0.000352742	11
		E	,02918344600*	0.00261136	1.72282e-05	0.020821	0.0375459			Based on trimmed mean	4.7328	3	8	0.0349914		Xyalidae/Unclassified	Between Groups	0.058643	3	0.0195477	6.6941	0.0142356
		F	,02845738500*	0.00261136	2.08227e-05	0.0200949	0.0368199		Neodiplogasteridae/Fictor	Based on Mean	6.12956	3	8	0.0180821			Within Groups	0.0233611	8	0.00292013
	D	A	-,02572000333*	0.00261136	4.42824e-05	-0.0340825	-0.0173575			Based on Median	1.19055	3	8	0.373073			Total	0.082004	11
		E	0.00346344	0.00261136	0.573166	-0.00489905	0.0118259			Based on Median and with adjusted df	1.19055	3	4.06526	0.417973		zz_Unclassified family	Between Groups	0.000504883	3	0.000168294	4.91796	0.0318556
		F	0.00273738	0.00261136	0.727857	-0.00562511	0.0110999			Based on trimmed mean	5.49892	3	8	0.0240435			Within Groups	0.000273762	8	3.42203e-05
	E	A	-,02918344600*	0.00261136	1.72282e-05	-0.0375459	-0.020821		Neotylenchidae/Fergusobia	Based on Mean	2.9282	3	8	0.0997099			Total	0.000778645	11
		D	-0.00346344	0.00261136	0.573166	-0.0118259	0.00489905			Based on Median	1.4247	3	8	0.305479		zzz_Unclassified Nematoda	Between Groups	0.0879377	3	0.0293126	41.006	3.33622e-05
		F	-0.000726061	0.00261136	0.991908	-0.00908855	0.00763643			Based on Median and with adjusted df	1.4247	3	4.5327	0.347993			Within Groups	0.00571869	8	0.000714836
	F	A	-,02845738500*	0.00261136	2.08227e-05	-0.0368199	-0.0200949			Based on trimmed mean	2.81395	3	8	0.107577			Total	0.0936564	11
		D	-0.00273738	0.00261136	0.727857	-0.0110999	0.00562511		Oxystominidae/Halalaimus	Based on Mean	3.34311	3	8	0.0765024
		E	0.000726061	0.00261136	0.991908	-0.00763643	0.00908855			Based on Median	1.77389	3	8	0.229743
Cyatholaimidae/Paracanthonchus	A	D	,02646147833*	0.00109974	4.50018e-08	0.0229397	0.0299832			Based on Median and with adjusted df	1.77389	3	3.68213	0.3002
		E	,02747960000*	0.00109974	3.33988e-08	0.0239578	0.0310014			Based on trimmed mean	3.2355	3	8	0.0818155
		F	,02747960000*	0.00109974	3.33988e-08	0.0239578	0.0310014		Rhabditidae/Cephaloboides	Based on Mean	13.9829	3	8	0.00151196
	D	A	-,02646147833*	0.00109974	4.50018e-08	-0.0299832	-0.0229397			Based on Median	1.20566	3	8	0.368215
		E	0.00101812	0.00109974	0.792451	-0.00250364	0.00453988			Based on Median and with adjusted df	1.20566	3	2.02548	0.481834
		F	0.00101812	0.00109974	0.792451	-0.00250364	0.00453988			Based on trimmed mean	11.4613	3	8	0.00287768
	E	A	-,02747960000*	0.00109974	3.33988e-08	-0.0310014	-0.0239578		Strongyloididae/Strongyloides	Based on Mean	3.14039	3	8	0.0868958
		D	-0.00101812	0.00109974	0.792451	-0.00453988	0.00250364			Based on Median	3.09905	3	8	0.0892256
		F	0	0.00109974	1	-0.00352176	0.00352176			Based on Median and with adjusted df	3.09905	3	2.23777	0.234192
	F	A	-,02747960000*	0.00109974	3.33988e-08	-0.0310014	-0.0239578			Based on trimmed mean	3.13851	3	8	0.0870001
		D	-0.00101812	0.00109974	0.792451	-0.00453988	0.00250364		Tubolaimoididae/Tubolaimoides	Based on Mean	14.9582	3	8	0.00120897
		E	0	0.00109974	1	-0.00352176	0.00352176			Based on Median	1.35497	3	8	0.323982
Cyatholaimidae/Paracyatholaimus	A	D	0.0044088	0.00163731	0.102631	-0.000834457	0.00965206			Based on Median and with adjusted df	1.35497	3	2	0.451294
		E	0.0044088	0.00163731	0.102631	-0.000834457	0.00965206			Based on trimmed mean	12.3338	3	8	0.00227605
		F	0.0044088	0.00163731	0.102631	-0.000834457	0.00965206		Xyalidae/Daptonema	Based on Mean	4.21091	3	8	0.0461488
	D	A	-0.0044088	0.00163731	0.102631	-0.00965206	0.000834457			Based on Median	1.4814	3	8	0.291354
		E	0	0.00163731	1	-0.00524326	0.00524326			Based on Median and with adjusted df	1.4814	3	3.0542	0.375255
		F	0	0.00163731	1	-0.00524326	0.00524326			Based on trimmed mean	3.97147	3	8	0.0527374
	E	A	-0.0044088	0.00163731	0.102631	-0.00965206	0.000834457		Xyalidae/Unclassified	Based on Mean	8.9536	3	8	0.0061653
		D	0	0.00163731	1	-0.00524326	0.00524326			Based on Median	1.2923	3	8	0.341746
		F	0	0.00163731	1	-0.00524326	0.00524326			Based on Median and with adjusted df	1.2923	3	2.27458	0.449071
	F	A	-0.0044088	0.00163731	0.102631	-0.00965206	0.000834457			Based on trimmed mean	7.85558	3	8	0.00906144
		D	0	0.00163731	1	-0.00524326	0.00524326		zz_Unclassified family	Based on Mean	4.61799	3	8	0.0371296
		E	0	0.00163731	1	-0.00524326	0.00524326			Based on Median	1.29472	3	8	0.341039
Cyatholaimidae/Unclassified	A	D	,10501398233*	0.00360998	1.0027e-08	0.0934536	0.116574			Based on Median and with adjusted df	1.29472	3	2.481	0.43872
		E	,10806382167*	0.00360998	7.99081e-09	0.0965034	0.119624			Based on trimmed mean	4.28926	3	8	0.0442173
		F	,10795839600*	0.00360998	8.0529e-09	0.096398	0.119519		zzz_Unclassified Nematoda	Based on Mean	3.1207	3	8	0.0879963
	D	A	-,10501398233*	0.00360998	1.0027e-08	-0.116574	-0.0934536			Based on Median	2.09483	3	8	0.179289
		E	0.00304984	0.00360998	0.832075	-0.00851059	0.0146103			Based on Median and with adjusted df	2.09483	3	4.06165	0.241896
		F	0.00294441	0.00360998	0.845595	-0.00861601	0.0145048			Based on trimmed mean	3.05511	3	8	0.0917865
	E	A	-,10806382167*	0.00360998	7.99081e-09	-0.119624	-0.0965034
		D	-0.00304984	0.00360998	0.832075	-0.0146103	0.00851059
		F	-0.000105426	0.00360998	0.99999	-0.0116659	0.011455
	F	A	-,10795839600*	0.00360998	8.0529e-09	-0.119519	-0.096398
		D	-0.00294441	0.00360998	0.845595	-0.0145048	0.00861601
		E	0.000105426	0.00360998	0.99999	-0.011455	0.0116659
Desmodoridae/Leptonemella	A	D	,01691150367*	0.00216418	0.000237813	0.00998104	0.023842
		E	,01439727733*	0.00216418	0.000728681	0.00746681	0.0213277
		F	,01650453900*	0.00216418	0.00028256	0.00957408	0.023435
	D	A	-,01691150367*	0.00216418	0.000237813	-0.023842	-0.00998104
		E	-0.00251423	0.00216418	0.665065	-0.00944469	0.00441624
		F	-0.000406965	0.00216418	0.997442	-0.00733743	0.0065235
	E	A	-,01439727733*	0.00216418	0.000728681	-0.0213277	-0.00746681
		D	0.00251423	0.00216418	0.665065	-0.00441624	0.00944469
		F	0.00210726	0.00216418	0.767733	-0.0048232	0.00903772
	F	A	-,01650453900*	0.00216418	0.00028256	-0.023435	-0.00957408
		D	0.000406965	0.00216418	0.997442	-0.0065235	0.00733743
		E	-0.00210726	0.00216418	0.767733	-0.00903772	0.0048232
Leptolaimidae/Alaimella	A	D	,00735893333*	0.000839356	0.000104027	0.00467102	0.0100468
		E	,00735893333*	0.000839356	0.000104027	0.00467102	0.0100468
		F	,00735893333*	0.000839356	0.000104027	0.00467102	0.0100468
	D	A	-,00735893333*	0.000839356	0.000104027	-0.0100468	-0.00467102
		E	0	0.000839356	1	-0.00268791	0.00268791
		F	0	0.000839356	1	-0.00268791	0.00268791
	E	A	-,00735893333*	0.000839356	0.000104027	-0.0100468	-0.00467102
		D	0	0.000839356	1	-0.00268791	0.00268791
		F	0	0.000839356	1	-0.00268791	0.00268791
	F	A	-,00735893333*	0.000839356	0.000104027	-0.0100468	-0.00467102
		D	0	0.000839356	1	-0.00268791	0.00268791
		E	0	0.000839356	1	-0.00268791	0.00268791
Leptolaimidae/Leptolaimus	A	D	,02719366667*	0.00463345	0.0016806	0.0123557	0.0420316
		E	,02231741533*	0.00463345	0.00579553	0.00747947	0.0371554
		F	,02692042533*	0.00463345	0.00179484	0.0120825	0.0417584
	D	A	-,02719366667*	0.00463345	0.0016806	-0.0420316	-0.0123557
		E	-0.00487625	0.00463345	0.7256	-0.0197142	0.00996169
		F	-0.000273241	0.00463345	0.99992	-0.0151112	0.0145647
	E	A	-,02231741533*	0.00463345	0.00579553	-0.0371554	-0.00747947
		D	0.00487625	0.00463345	0.7256	-0.00996169	0.0197142
		F	0.00460301	0.00463345	0.757331	-0.0102349	0.019441
	F	A	-,02692042533*	0.00463345	0.00179484	-0.0417584	-0.0120825
		D	0.000273241	0.00463345	0.99992	-0.0145647	0.0151112
		E	-0.00460301	0.00463345	0.757331	-0.019441	0.0102349
Leptolaimidae/Paraplectonema	A	D	0.00528801	0.00590513	0.807619	-0.0136223	0.0241983
		E	-0.00305372	0.00590513	0.952622	-0.021964	0.0158566
		F	0.00528801	0.00590513	0.807619	-0.0136223	0.0241983
	D	A	-0.00528801	0.00590513	0.807619	-0.0241983	0.0136223
		E	-0.00834173	0.00590513	0.526093	-0.027252	0.0105686
		F	0	0.00590513	1	-0.0189103	0.0189103
	E	A	0.00305372	0.00590513	0.952622	-0.0158566	0.021964
		D	0.00834173	0.00590513	0.526093	-0.0105686	0.027252
		F	0.00834173	0.00590513	0.526093	-0.0105686	0.027252
	F	A	-0.00528801	0.00590513	0.807619	-0.0241983	0.0136223
		D	0	0.00590513	1	-0.0189103	0.0189103
		E	-0.00834173	0.00590513	0.526093	-0.027252	0.0105686
Leptolaimidae/Unclassified	A	D	,00371696000*	0.00106229	0.033019	0.000315133	0.00711879
		E	0.00295667	0.00106229	0.0903332	-0.000445161	0.00635849
		F	,00371696000*	0.00106229	0.033019	0.000315133	0.00711879
	D	A	-,00371696000*	0.00106229	0.033019	-0.00711879	-0.000315133
		E	-0.000760294	0.00106229	0.888157	-0.00416212	0.00264153
		F	0	0.00106229	1	-0.00340183	0.00340183
	E	A	-0.00295667	0.00106229	0.0903332	-0.00635849	0.000445161
		D	0.000760294	0.00106229	0.888157	-0.00264153	0.00416212
		F	0.000760294	0.00106229	0.888157	-0.00264153	0.00416212
	F	A	-,00371696000*	0.00106229	0.033019	-0.00711879	-0.000315133
		D	0	0.00106229	1	-0.00340183	0.00340183
		E	-0.000760294	0.00106229	0.888157	-0.00416212	0.00264153
Linhomoeidae/Desmolaimus	A	D	0.0597421	0.0625451	0.777381	-0.140549	0.260033
		E	0.0667282	0.0625451	0.717687	-0.133563	0.267019
		F	-0.0584934	0.0625451	0.787649	-0.258785	0.141798
	D	A	-0.0597421	0.0625451	0.777381	-0.260033	0.140549
		E	0.00698604	0.0625451	0.999458	-0.193305	0.207277
		F	-0.118235	0.0625451	0.303665	-0.318527	0.0820559
	E	A	-0.0667282	0.0625451	0.717687	-0.267019	0.133563
		D	-0.00698604	0.0625451	0.999458	-0.207277	0.193305
		F	-0.125222	0.0625451	0.263336	-0.325513	0.0750698
	F	A	0.0584934	0.0625451	0.787649	-0.141798	0.258785
		D	0.118235	0.0625451	0.303665	-0.0820559	0.318527
		E	0.125222	0.0625451	0.263336	-0.0750698	0.325513
Linhomoeidae/Unclassified	A	D	0.0564653	0.0467761	0.639633	-0.0933283	0.206259
		E	0.0553915	0.0467761	0.652502	-0.0944021	0.205185
		F	-0.0274096	0.0467761	0.933549	-0.177203	0.122384
	D	A	-0.0564653	0.0467761	0.639633	-0.206259	0.0933283
		E	-0.00107381	0.0467761	0.999995	-0.150867	0.14872
		F	-0.0838749	0.0467761	0.342555	-0.233668	0.0659187
	E	A	-0.0553915	0.0467761	0.652502	-0.205185	0.0944021
		D	0.00107381	0.0467761	0.999995	-0.14872	0.150867
		F	-0.0828011	0.0467761	0.352243	-0.232595	0.0669925
	F	A	0.0274096	0.0467761	0.933549	-0.122384	0.177203
		D	0.0838749	0.0467761	0.342555	-0.0659187	0.233668
		E	0.0828011	0.0467761	0.352243	-0.0669925	0.232595
Microlaimidae/Calomicrolaimus	A	D	,06215813000*	0.00397793	1.32417e-06	0.0494194	0.0748969
		E	,06227877333*	0.00397793	1.30441e-06	0.04954	0.0750175
		F	,06258236667*	0.00397793	1.25612e-06	0.0498436	0.0753211
	D	A	-,06215813000*	0.00397793	1.32417e-06	-0.0748969	-0.0494194
		E	0.000120643	0.00397793	0.999989	-0.0126181	0.0128594
		F	0.000424237	0.00397793	0.999528	-0.0123145	0.013163
	E	A	-,06227877333*	0.00397793	1.30441e-06	-0.0750175	-0.04954
		D	-0.000120643	0.00397793	0.999989	-0.0128594	0.0126181
		F	0.000303593	0.00397793	0.999826	-0.0124351	0.0130423
	F	A	-,06258236667*	0.00397793	1.25612e-06	-0.0753211	-0.0498436
		D	-0.000424237	0.00397793	0.999528	-0.013163	0.0123145
		E	-0.000303593	0.00397793	0.999826	-0.0130423	0.0124351
Microlaimidae/Microlaimus	A	D	,02194025333*	0.00232672	6.10705e-05	0.0144893	0.0293912
		E	,02244014067*	0.00232672	5.17261e-05	0.0149892	0.0298911
		F	,01996281900*	0.00232672	0.000121689	0.0125118	0.0274138
	D	A	-,02194025333*	0.00232672	6.10705e-05	-0.0293912	-0.0144893
		E	0.000499887	0.00232672	0.996207	-0.0069511	0.00795087
		F	-0.00197743	0.00232672	0.829695	-0.00942842	0.00547355
	E	A	-,02244014067*	0.00232672	5.17261e-05	-0.0298911	-0.0149892
		D	-0.000499887	0.00232672	0.996207	-0.00795087	0.0069511
		F	-0.00247732	0.00232672	0.718868	-0.00992831	0.00497366
	F	A	-,01996281900*	0.00232672	0.000121689	-0.0274138	-0.0125118
		D	0.00197743	0.00232672	0.829695	-0.00547355	0.00942842
		E	0.00247732	0.00232672	0.718868	-0.00497366	0.00992831
Microlaimidae/Unclassified	A	D	,03757310800*	0.00401763	6.48976e-05	0.0247072	0.050439
		E	,03780545000*	0.00401763	6.20219e-05	0.0249396	0.0506713
		F	,03785593333*	0.00401763	6.1416e-05	0.0249901	0.0507218
	D	A	-,03757310800*	0.00401763	6.48976e-05	-0.050439	-0.0247072
		E	0.000232342	0.00401763	0.999924	-0.0126335	0.0130982
		F	0.000282825	0.00401763	0.999864	-0.012583	0.0131487
	E	A	-,03780545000*	0.00401763	6.20219e-05	-0.0506713	-0.0249396
		D	-0.000232342	0.00401763	0.999924	-0.0130982	0.0126335
		F	5.04833e-05	0.00401763	0.999999	-0.0128154	0.0129163
	F	A	-,03785593333*	0.00401763	6.1416e-05	-0.0507218	-0.0249901
		D	-0.000282825	0.00401763	0.999864	-0.0131487	0.012583
		E	-5.04833e-05	0.00401763	0.999999	-0.0129163	0.0128154
Monhysteridae/Halomonhystera	A	D	-0.0641094	0.0414837	0.456921	-0.196955	0.0687362
		E	-,73159958667*	0.0414837	5.16435e-07	-0.864445	-0.598754
		F	0.00471283	0.0414837	0.99943	-0.128133	0.137558
	D	A	0.0641094	0.0414837	0.456921	-0.0687362	0.196955
		E	-,66749023333*	0.0414837	1.0548e-06	-0.800336	-0.534645
		F	0.0688222	0.0414837	0.401845	-0.0640234	0.201668
	E	A	,73159958667*	0.0414837	5.16435e-07	0.598754	0.864445
		D	,66749023333*	0.0414837	1.0548e-06	0.534645	0.800336
		F	,73631241667*	0.0414837	4.91184e-07	0.603467	0.869158
	F	A	-0.00471283	0.0414837	0.99943	-0.137558	0.128133
		D	-0.0688222	0.0414837	0.401845	-0.201668	0.0640234
		E	-,73631241667*	0.0414837	4.91184e-07	-0.869158	-0.603467
Neodiplogasteridae/Fictor	A	D	-,07287159003*	0.0136376	0.00306524	-0.116544	-0.0291993
		E	-0.0125696	0.0136376	0.794522	-0.0562419	0.0311026
		F	-,05864702337*	0.0136376	0.0111892	-0.102319	-0.0149748
	D	A	,07287159003*	0.0136376	0.00306524	0.0291993	0.116544
		E	,06030196667*	0.0136376	0.00955754	0.0166297	0.103974
		F	0.0142246	0.0136376	0.730692	-0.0294477	0.0578968
	E	A	0.0125696	0.0136376	0.794522	-0.0311026	0.0562419
		D	-,06030196667*	0.0136376	0.00955754	-0.103974	-0.0166297
		F	-,04607740000*	0.0136376	0.0390435	-0.0897497	-0.00240513
	F	A	,05864702337*	0.0136376	0.0111892	0.0149748	0.102319
		D	-0.0142246	0.0136376	0.730692	-0.0578968	0.0294477
		E	,04607740000*	0.0136376	0.0390435	0.00240513	0.0897497
Neotylenchidae/Fergusobia	A	D	-,01201277667*	0.0019588	0.00125867	-0.0182855	-0.00574001
		E	-,01870127667*	0.0019588	5.5741e-05	-0.024974	-0.0124285
		F	0.00291449	0.0019588	0.486316	-0.00335828	0.00918726
	D	A	,01201277667*	0.0019588	0.00125867	0.00574001	0.0182855
		E	-,00668850000*	0.0019588	0.0371359	-0.0129613	-0.000415733
		F	,01492726667*	0.0019588	0.000284033	0.0086545	0.0212
	E	A	,01870127667*	0.0019588	5.5741e-05	0.0124285	0.024974
		D	,00668850000*	0.0019588	0.0371359	0.000415733	0.0129613
		F	,02161576667*	0.0019588	1.89478e-05	0.015343	0.0278885
	F	A	-0.00291449	0.0019588	0.486316	-0.00918726	0.00335828
		D	-,01492726667*	0.0019588	0.000284033	-0.0212	-0.0086545
		E	-,02161576667*	0.0019588	1.89478e-05	-0.0278885	-0.015343
Oxystominidae/Halalaimus	A	D	-0.00248299	0.00124134	0.263966	-0.00645818	0.00149221
		E	0.00354005	0.00124134	0.082006	-0.000435145	0.00751524
		F	2.53067e-05	0.00124134	0.999997	-0.00394989	0.0040005
	D	A	0.00248299	0.00124134	0.263966	-0.00149221	0.00645818
		E	,00602303600*	0.00124134	0.00554613	0.00204784	0.00999823
		F	0.00250829	0.00124134	0.257082	-0.0014669	0.00648349
	E	A	-0.00354005	0.00124134	0.082006	-0.00751524	0.000435145
		D	-,00602303600*	0.00124134	0.00554613	-0.00999823	-0.00204784
		F	-0.00351474	0.00124134	0.0844012	-0.00748994	0.000460452
	F	A	-2.53067e-05	0.00124134	0.999997	-0.0040005	0.00394989
		D	-0.00250829	0.00124134	0.257082	-0.00648349	0.0014669
		E	0.00351474	0.00124134	0.0844012	-0.000460452	0.00748994
Rhabditidae/Cephaloboides	A	D	0.00101252	0.0126201	0.999798	-0.0394013	0.0414264
		E	0.00356232	0.0126201	0.991542	-0.0368515	0.0439762
		F	-0.0193892	0.0126201	0.461471	-0.0598031	0.0210246
	D	A	-0.00101252	0.0126201	0.999798	-0.0414264	0.0394013
		E	0.00254981	0.0126201	0.996837	-0.0378641	0.0429637
		F	-0.0204018	0.0126201	0.421908	-0.0608156	0.0200121
	E	A	-0.00356232	0.0126201	0.991542	-0.0439762	0.0368515
		D	-0.00254981	0.0126201	0.996837	-0.0429637	0.0378641
		F	-0.0229516	0.0126201	0.332004	-0.0633654	0.0174623
	F	A	0.0193892	0.0126201	0.461471	-0.0210246	0.0598031
		D	0.0204018	0.0126201	0.421908	-0.0200121	0.0608156
		E	0.0229516	0.0126201	0.332004	-0.0174623	0.0633654
Strongyloididae/Strongyloides	A	D	-,06584597000*	0.0109313	0.00141713	-0.100852	-0.0308402
		E	-0.0148733	0.0109313	0.554296	-0.049879	0.0201324
		F	-,04095963667*	0.0109313	0.0234584	-0.0759654	-0.00595391
	D	A	,06584597000*	0.0109313	0.00141713	0.0308402	0.100852
		E	,05097266667*	0.0109313	0.00702402	0.0159669	0.0859784
		F	0.0248863	0.0109313	0.182824	-0.0101194	0.0598921
	E	A	0.0148733	0.0109313	0.554296	-0.0201324	0.049879
		D	-,05097266667*	0.0109313	0.00702402	-0.0859784	-0.0159669
		F	-0.0260863	0.0109313	0.157317	-0.0610921	0.00891939
	F	A	,04095963667*	0.0109313	0.0234584	0.00595391	0.0759654
		D	-0.0248863	0.0109313	0.182824	-0.0598921	0.0101194
		E	0.0260863	0.0109313	0.157317	-0.00891939	0.0610921
Tubolaimoididae/Tubolaimoides	A	D	,0169055000*	0.00260535	0.000862821	0.00856224	0.0252488
		E	,0169055000*	0.00260535	0.000862821	0.00856224	0.0252488
		F	,0169055000*	0.00260535	0.000862821	0.00856224	0.0252488
	D	A	-,0169055000*	0.00260535	0.000862821	-0.0252488	-0.00856224
		E	0	0.00260535	1	-0.00834326	0.00834326
		F	0	0.00260535	1	-0.00834326	0.00834326
	E	A	-,0169055000*	0.00260535	0.000862821	-0.0252488	-0.00856224
		D	0	0.00260535	1	-0.00834326	0.00834326
		F	0	0.00260535	1	-0.00834326	0.00834326
	F	A	-,0169055000*	0.00260535	0.000862821	-0.0252488	-0.00856224
		D	0	0.00260535	1	-0.00834326	0.00834326
		E	0	0.00260535	1	-0.00834326	0.00834326
Xyalidae/Daptonema	A	D	0.00972476	0.00359256	0.100599	-0.00177989	0.0212294
		E	0.00350106	0.00359256	0.767298	-0.00800359	0.0150057
		F	0.00922992	0.00359256	0.122051	-0.00227473	0.0207346
	D	A	-0.00972476	0.00359256	0.100599	-0.0212294	0.00177989
		E	-0.0062237	0.00359256	0.368603	-0.0177283	0.00528095
		F	-0.000494837	0.00359256	0.998986	-0.0119995	0.0110098
	E	A	-0.00350106	0.00359256	0.767298	-0.0150057	0.00800359
		D	0.0062237	0.00359256	0.368603	-0.00528095	0.0177283
		F	0.00572886	0.00359256	0.432539	-0.00577578	0.0172335
	F	A	-0.00922992	0.00359256	0.122051	-0.0207346	0.00227473
		D	0.000494837	0.00359256	0.998986	-0.0110098	0.0119995
		E	-0.00572886	0.00359256	0.432539	-0.0172335	0.00577578
Xyalidae/Unclassified	A	D	,16991015633*	0.044122	0.0203632	0.0286158	0.311204
		E	0.13094	0.044122	0.0696211	-0.0103539	0.272235
		F	,17055121167*	0.044122	0.0199659	0.0292569	0.311846
	D	A	-,16991015633*	0.044122	0.0203632	-0.311204	-0.0286158
		E	-0.0389697	0.044122	0.813652	-0.180264	0.102325
		F	0.000641055	0.044122	0.999999	-0.140653	0.141935
	E	A	-0.13094	0.044122	0.0696211	-0.272235	0.0103539
		D	0.0389697	0.044122	0.813652	-0.102325	0.180264
		F	0.0396108	0.044122	0.8065	-0.101684	0.180905
	F	A	-,17055121167*	0.044122	0.0199659	-0.311846	-0.0292569
		D	-0.000641055	0.044122	0.999999	-0.141935	0.140653
		E	-0.0396108	0.044122	0.8065	-0.180905	0.101684
zz_Unclassified family	A	D	0.00241997	0.00477635	0.95521	-0.0128756	0.0177155
		E	0.0109859	0.00477635	0.177083	-0.00430969	0.0262814
		F	-0.0071735	0.00477635	0.479084	-0.0224691	0.00812206
	D	A	-0.00241997	0.00477635	0.95521	-0.0177155	0.0128756
		E	0.0085659	0.00477635	0.342436	-0.00672965	0.0238615
		F	-0.00959347	0.00477635	0.261152	-0.024889	0.00570209
	E	A	-0.0109859	0.00477635	0.177083	-0.0262814	0.00430969
		D	-0.0085659	0.00477635	0.342436	-0.0238615	0.00672965
		F	-,01815937000*	0.00477635	0.021765	-0.0334549	-0.00286381
	F	A	0.0071735	0.00477635	0.479084	-0.00812206	0.0224691
		D	0.00959347	0.00477635	0.261152	-0.00570209	0.024889
		E	,01815937000*	0.00477635	0.021765	0.00286381	0.0334549
zzz_Unclassified Nematoda	A	D	-,1355330000*	0.0218302	0.00116006	-0.205441	-0.065625
		E	,0948353667*	0.0218302	0.0105679	0.0249274	0.164743
		F	0.0441892	0.0218302	0.255887	-0.0257187	0.114097
	D	A	,1355330000*	0.0218302	0.00116006	0.065625	0.205441
		E	,2303683667*	0.0218302	2.64964e-05	0.16046	0.300276
		F	,1797222333*	0.0218302	0.000163875	0.109814	0.24963
	E	A	-,0948353667*	0.0218302	0.0105679	-0.164743	-0.0249274
		D	-,2303683667*	0.0218302	2.64964e-05	-0.300276	-0.16046
		F	-0.0506461	0.0218302	0.172325	-0.120554	0.0192618
	F	A	-0.0441892	0.0218302	0.255887	-0.114097	0.0257187
		D	-,1797222333*	0.0218302	0.000163875	-0.24963	-0.109814
		E	0.0506461	0.0218302	0.172325	-0.0192618	0.120554
*. The mean difference is significant at the 0.05 level.
